# Supplementary material for: S100A12 Is Part of the Antimicrobial Network against Mycobacterium leprae in Human Macrophages
Source: PLoS Pathog. 2016 Jun 29;12(6):e1005705. doi: 10.1371/journal.ppat.1005705 (PMC4927120; doi:10.1371/journal.ppat.1005705)
Supplement: S1 Table — (XLSX) [file ppat.1005705.s001.xlsx]

## Sheet: blueviolet
Ontology Source	GOTerm	Term PValue Corrected with Benjamini-Hochberg	Associated Genes Found
GO_BiologicalProcess_20.03.2014_19h52	4-hydroxyproline metabolic process	0.0204781	[EGLN1, P4HA2, PRODH]
GO_BiologicalProcess_20.03.2014_19h52	activation of signaling protein activity involved in unfolded protein response	0.000682946	[ARFGAP1, ASNS, DDIT3, DNAJC3, EDEM1, EIF2S1, GOSR2, HERPUD1, HSPA5, HYOU1, ZBTB17]
GO_BiologicalProcess_20.03.2014_19h52	alpha-amino acid biosynthetic process	0.00249412	[ASNS, CTH, DOHH, EIF5A, EIF5AL1, GLS, GOLT1B, MTHFD1L, PHGDH, PRODH, SHMT2]
GO_BiologicalProcess_20.03.2014_19h52	alpha-amino acid metabolic process	0.0261179	[ALDH1L2, ASNS, CTH, DLD, DLST, DOHH, EGLN1, EIF5A, EIF5AL1, FAM206A, GLS, GOLT1B, KYNU, MTHFD1L, P4HA2, PHGDH, PRODH, SHMT2]
GO_BiologicalProcess_20.03.2014_19h52	alternative mRNA splicing, via spliceosome	0.0286503	[RBM15B, RBM5, RBM8A, RBMX, RNPS1]
GO_BiologicalProcess_20.03.2014_19h52	ameboidal cell migration	0.00991737	[ALOX12, DAB2IP, FOXD2, FOXD4L1, FOXH1, GNA12, GREM1, ITGA2, LAMA5, MET, NRG1, PAX3, PAXIP1, PIP5K1A, PPARD, PRSS3, SEMA3F, SMOX, SRFBP1, TNS1, UTS2]
GO_BiologicalProcess_20.03.2014_19h52	anaphase-promoting complex-dependent proteasomal ubiquitin-dependent protein catabolic process	0.0026967	[BUB3, PSMA5, PSMA6, PSMC6, PSMD1, PSMD14, PSMD4, PSMD6, PSMD7, PSMD8, PSME3]
GO_BiologicalProcess_20.03.2014_19h52	apoptotic process	3.21303e-05	[AARS, ACSL5, ADNP, AIFM2, AKAP13, ALDH1A3, ALOX12, ANXA5, ARHGAP10, ARHGAP21, ASNS, ATF2, ATG5, BCL2L13, BCLAF1, BFAR, BMPR1B, BMX, BNIP1, CASP3, CAV1, CHAC1, CHERP, CLEC5A, CSNK2A2, CTH, CUL3, CUL4A, DAB2IP, DAPK3, DDIT3, DDX47, DEDD2, EI24, EIF5A, FGFR1, FXR1, GARS, GHITM, GREM1, HERPUD1, HIP1, HK2, HSPA5, HSPA9, IKBKG, ING5, IP6K2, ITCH, ITGAV, JMY, KPNA1, LTK, MTFP1, NCOA1, NDNF, NOTCH2, NRG…
GO_BiologicalProcess_20.03.2014_19h52	apoptotic signaling pathway	0.02847	[ACSL5, AKAP13, BCLAF1, BMPR1B, CASP3, CAV1, CHAC1, CTH, CUL3, CUL4A, DAB2IP, DAPK3, DDIT3, DDX47, DEDD2, EI24, FGFR1, HIP1, ING5, ITGAV, JMY, NRG1, PEA15, PPARD, PRODH, PSME3, RB1CC1, SH3GLB1, SNW1, SRC, STK24, TOPORS, TRIM39, TRIO, UBQLN1, XIAP, YWHAG]
GO_BiologicalProcess_20.03.2014_19h52	aromatic compound biosynthetic process	2.94764e-05	[ACVR2A, ADNP, AIFM2, AK4, AKAP17A, ANKRD49, ARL2BP, ASF1A, ASPH, ASXL1, ATF2, ATP1A3, ATP5S, BARX1, BCLAF1, BDP1, BLZF1, BMPR1B, BRD1, BRD2, BRD4, CAPN15, CAV1, CCDC59, CCNT1, CCNT2, CDC73, CEBPG, CGGBP1, CHERP, CHGA, CIC, CNOT1, CNOT3, COPS2, CPSF7, CREBBP, CSNK2A2, CTH, DAB2IP, DACH1, DAPK3, DDIT3, DEDD2, DNAJC2, DRG1, DYRK1B, E2F3, E2F4, EGLN1, EIF2S1, ELK1, ELK4, EPC2, ERF, FBXW7, FGFR1, FOX…
GO_BiologicalProcess_20.03.2014_19h52	attachment of spindle microtubules to kinetochore	0.03125	[BUB3, RCC2, SEH1L, ZNF207]
GO_BiologicalProcess_20.03.2014_19h52	autophagic vacuole assembly	0.0206951	[ATG12, ATG5, RAB33B, RB1CC1, WDR45]
GO_BiologicalProcess_20.03.2014_19h52	carbohydrate transport	0.00872502	[ARPP19, GRB10, HK2, HOOK3, MAP4K5, MET, MGEA5, NUP153, NUP188, NUP54, PEA15, PPARD, PRKCZ, SEH1L, SLC23A1]
GO_BiologicalProcess_20.03.2014_19h52	carboxylic acid metabolic process	0.0253375	[AARS, ACSL5, AIFM2, ALDH1A3, ALDH1L2, ALOX12, ASNS, BCAT1, CARS, CAV1, CHGA, CTH, CYP7B1, D2HGDH, DLD, DLST, DOHH, EGLN1, EIF5A, EIF5AL1, ELOVL4, FAM206A, GARS, GLS, GOLT1B, GSTM3, GSTO1, GSTO2, HACL1, KYNU, MTHFD1L, NR1D1, NR1H2, P4HA2, PGD, PHGDH, PPARD, PRODH, PSMA5, PSMA6, PSMC6, PSMD1, PSMD14, PSMD4, PSMD6, PSMD7, PSMD8, PSME3, PTGES3, SARS, SERINC1, SHMT2, SLC23A1, TARS, YARS]
GO_BiologicalProcess_20.03.2014_19h52	cell communication	0.00269904	[AARS, ACSL5, ACVR2A, ADM2, AKAP13, AKAP17A, AKR1B10, ALS2, ANXA5, APBA3, ARFGAP1, ARHGAP10, ARHGAP21, ARIH1, ARL13B, ARL2BP, ARRDC3, ASB5, ASNS, ASPH, ASXL1, ATF2, ATG12, ATG5, ATP1A3, ATP2A2, BAIAP3, BARX1, BCLAF1, BMPR1B, BMX, BRD4, CASP3, CAV1, CCDC47, CCNT1, CCNT2, CD109, CDC37, CDC42SE1, CDC73, CDK16, CDKL5, CHAC1, CHERP, CHGA, CLEC5A, CNOT1, COPS2, CREBBP, CSNK2A2, CTH, CUL3, CUL4A, CYP7B1…
GO_BiologicalProcess_20.03.2014_19h52	cell cycle	3.29023e-05	[ADARB1, ARPP19, ASNS, ATF2, BCAT1, BIN3, BLZF1, BOD1, BRD4, BUB3, CASP3, CCNG2, CCNT1, CCNT2, CDC37, CDC73, CEP135, CGRRF1, CSNK2A2, CUL3, CUL4A, DAB2IP, DAPK3, DDIT3, DYRK1A, E2F3, E2F4, EIF4G2, ERF, ESCO1, FBXW7, FGFR1, GORASP2, GPS2, HBP1, ILKAP, INO80, JMY, KCTD11, LRIF1, MAD2L1BP, MAP4, MIS12, NAA50, NDRG1, NOTCH2, NSUN2, NUP153, NUP188, NUP54, OFD1, PARD3, PES1, PHGDH, PKD2, PKIA, PLAGL1, …
GO_BiologicalProcess_20.03.2014_19h52	cell cycle arrest	0.000900278	[CGRRF1, CUL3, CUL4A, DAB2IP, DDIT3, EIF4G2, HBP1, JMY, NOTCH2, PKD2, PLAGL1, PSMA5, PSMA6, PSMC6, PSMD1, PSMD14, PSMD4, PSMD6, PSMD7, PSMD8, PSME3, RFWD2, ZAK]
GO_BiologicalProcess_20.03.2014_19h52	cell cycle checkpoint	0.00256174	[ATF2, BRD4, BUB3, CCNG2, CSNK2A2, MAD2L1BP, NDRG1, PSMA5, PSMA6, PSMC6, PSMD1, PSMD14, PSMD4, PSMD6, PSMD7, PSMD8, PSME3, RAD1, RFWD2, UIMC1, ZAK, ZNF207]
GO_BiologicalProcess_20.03.2014_19h52	cell cycle DNA replication	0.00913747	[FBXW7, ILKAP, INO80, STAG2, SUMO1, WIZ, ZNF830]
GO_BiologicalProcess_20.03.2014_19h52	cell cycle phase transition	0.00337646	[ARPP19, ATF2, BCAT1, BRD4, BUB3, CDC73, CEP135, CSNK2A2, CUL3, CUL4A, E2F4, INO80, MAD2L1BP, OFD1, PKD2, PKIA, PLCB1, PPP2R2A, PSMA5, PSMA6, PSMC6, PSMD1, PSMD14, PSMD4, PSMD6, PSMD7, PSMD8, PSME3, RCC2, RFWD2, SUMO1, TAF2, YWHAG, ZNF207, ZNF655]
GO_BiologicalProcess_20.03.2014_19h52	cell cycle process	0.000873399	[ARPP19, ATF2, BCAT1, BIN3, BOD1, BRD4, BUB3, CCNG2, CDC73, CEP135, CGRRF1, CSNK2A2, CUL3, CUL4A, DAB2IP, DAPK3, DDIT3, E2F3, E2F4, EIF4G2, FBXW7, HBP1, ILKAP, INO80, JMY, MAD2L1BP, MAP4, MIS12, NAA50, NDRG1, NOTCH2, NSUN2, NUP153, NUP188, NUP54, OFD1, PHGDH, PKD2, PKIA, PLAGL1, PLCB1, PPP2R2A, PRPF40A, PSMA5, PSMA6, PSMC6, PSMD1, PSMD14, PSMD4, PSMD6, PSMD7, PSMD8, PSME3, RAB33B, RAB6C, RAD1, RA…
GO_BiologicalProcess_20.03.2014_19h52	cell death	2.036e-05	[AARS, ACSL5, ADNP, AIFM2, AKAP13, ALDH1A3, ALOX12, ALS2, ANXA5, ARHGAP10, ARHGAP21, ASNS, ATF2, ATG5, BAG5, BCL2L13, BCLAF1, BFAR, BMPR1B, BMX, BNIP1, CASP3, CAV1, CHAC1, CHERP, CLEC5A, CSNK2A2, CTH, CUL3, CUL4A, CYP7B1, DAB2IP, DAPK3, DDIT3, DDX47, DEDD2, EI24, EIF4G2, EIF5A, FGFR1, FXR1, GARS, GHITM, GREM1, HERPUD1, HIP1, HK2, HSPA5, HSPA9, IKBKG, ING5, IP6K2, ITCH, ITGAV, JMY, KIF1A, KPNA1, L…
GO_BiologicalProcess_20.03.2014_19h52	cell development	0.0178312	[ALS2, ARL13B, ATG5, BMPR1B, CASP3, CDC73, CDK16, CDKL5, CLEC5A, CNOT1, CNOT3, CREBBP, CSNK2A2, CUL3, DAB2IP, DDIT3, DLD, DPYSL3, E2F4, EFNA3, FGFR1, FNDC3A, FOXD2, FOXD4L1, FZD6, GARS, GDI1, GPC1, GPR56, GREM1, GSTM3, HEG1, HOOK3, ITGA2, ITGAV, KCTD11, KDM3A, LAMA5, LPAR3, LRIF1, LTK, MAML1, MAP1B, MED10, MED27, MED6, MEG3, MET, NCOA1, NDNF, NDRG1, NOTCH2, NRG1, NTNG2, OLIG2, OXSR1, PARD3, PAX3,…
GO_BiologicalProcess_20.03.2014_19h52	cell differentiation	0.0117957	[ACVR2A, ALKBH5, ALOX12, ALS2, ANKRD33, AQP3, ARL13B, ASF1A, ASXL1, ATF2, ATG5, BARX1, BMPR1B, CASP3, CAV1, CDC73, CDK16, CDKL5, CEBPG, CHAC1, CHERP, CLEC5A, CNOT1, CNOT3, COPS2, COQ7, CREBBP, CSNK2A2, CUL3, DAB2IP, DAPK3, DDIT3, DLD, DLK2, DPYSL3, DYRK1B, E2F4, EFNA3, EHD2, ELK1, ELK4, ERF, FBXW7, FGFR1, FNDC3A, FNDC3B, FOXD2, FOXD4L1, FRS2, FXR1, FZD6, GABPA, GARS, GDI1, GGNBP2, GNA12, GPC1, GP…
GO_BiologicalProcess_20.03.2014_19h52	cell growth	0.014528	[ALOX12, BIN3, BLZF1, CDKL5, CSNK2A2, DAB2IP, DNAJC2, EI24, FOXD2, FOXD4L1, GREM1, INO80, IP6K2, ITCH, LPAR3, MAP1B, MTPN, MUC12, NDNF, NOTCH2, NRG1, PPARD, PRKCQ, RNF6, RPS6KA3, SEMA3F, SLC3A2, SMOX, SPP1]
GO_BiologicalProcess_20.03.2014_19h52	cell morphogenesis	0.0200819	[ALS2, ARL13B, ATG5, BBIP1, BIN3, BMPR1B, BRWD3, CASP3, CDC42SE1, CDKL5, COCH, CSNK2A2, CUL3, DAB2IP, DPYSL3, E2F4, EFNA3, FGFR1, FOPNL, FOXD2, FOXD4L1, FZD6, GARS, GDI1, GNA12, GPC1, GREM1, HEG1, IQUB, ITGA2, ITGAV, LAMA5, LPAR3, MAP1B, MEG3, MET, NRG1, NTNG2, OCRL, OFD1, PARD3, PRKCQ, PRPF40A, RCC2, RNF6, RPS6KA3, RPS6KA5, SCN3B, SEMA3F, SHANK1, SMOX, SPP1, SPTA1, SRC, SRFBP1, SS18, STK19, TRIO…
GO_BiologicalProcess_20.03.2014_19h52	cell part morphogenesis	0.0172866	[ALS2, ARL13B, ATG5, BBIP1, BMPR1B, CDKL5, COQ7, CSNK2A2, DAB2IP, DPYSL3, E2F4, EFNA3, FGFR1, FOPNL, FOXD2, FOXD4L1, FZD6, GARS, GDI1, GPC1, IQUB, ITGA2, ITGAV, LAMA5, LPAR3, MAP1B, MEG3, MET, NTNG2, OCRL, OFD1, PARD3, PRKCQ, RNF6, RPS6KA3, RPS6KA5, SCN3B, SEMA3F, SHANK1, SMOX, SPP1, SPTA1, SRC, STK19, TRIO, TROVE2, TSKU, WASL]
GO_BiologicalProcess_20.03.2014_19h52	cell projection morphogenesis	0.0188466	[ALS2, ARL13B, ATG5, BBIP1, BMPR1B, CDKL5, CSNK2A2, DAB2IP, DPYSL3, E2F4, EFNA3, FGFR1, FOPNL, FOXD2, FOXD4L1, FZD6, GARS, GDI1, GPC1, IQUB, ITGA2, ITGAV, LAMA5, LPAR3, MAP1B, MEG3, MET, NTNG2, OCRL, OFD1, PARD3, PRKCQ, RNF6, RPS6KA3, RPS6KA5, SCN3B, SEMA3F, SHANK1, SMOX, SPP1, SPTA1, SRC, STK19, TRIO, TROVE2, TSKU, WASL]
GO_BiologicalProcess_20.03.2014_19h52	cellular amino acid biosynthetic process	0.0119688	[ASNS, BCAT1, CTH, DOHH, EIF5A, EIF5AL1, GLS, GOLT1B, MTHFD1L, PHGDH, PRODH, SHMT2]
GO_BiologicalProcess_20.03.2014_19h52	cellular amino acid metabolic process	0.0014019	[AARS, ALDH1L2, ASNS, BCAT1, CARS, CHGA, CTH, DLD, DLST, DOHH, EGLN1, EIF5A, EIF5AL1, FAM206A, GARS, GLS, GOLT1B, GSTM3, KYNU, MTHFD1L, P4HA2, PHGDH, PRODH, PSMA5, PSMA6, PSMC6, PSMD1, PSMD14, PSMD4, PSMD6, PSMD7, PSMD8, PSME3, SARS, SERINC1, SHMT2, TARS, YARS]
GO_BiologicalProcess_20.03.2014_19h52	cellular aromatic compound metabolic process	1.32175e-10	[AARS, ACVR2A, ADARB1, ADNP, AHSA1, AIFM2, AK4, AKAP17A, AKR1B10, ALDH1L2, ALKBH5, ALS2, ANKRD49, ARFGAP1, ARL2BP, ASF1A, ASNS, ASPH, ASXL1, ATF2, ATP1A3, ATP5S, BARX1, BCLAF1, BDP1, BLZF1, BMPR1B, BRD1, BRD2, BRD4, CAPN15, CARS, CASP3, CAV1, CCDC59, CCNT1, CCNT2, CDC73, CDKL5, CEBPG, CGGBP1, CHERP, CHGA, CIC, CNOT1, CNOT3, COPS2, COQ7, CPSF7, CREBBP, CSNK2A2, CTH, CUL4A, CWC22, DAB2IP, DACH1, DA…
GO_BiologicalProcess_20.03.2014_19h52	cellular biosynthetic process	4.38127e-08	[AARS, ACSL5, ACVR2A, ADNP, AIFM2, AK4, AKAP17A, ALDH1A3, ALOX12, ANKRD49, ARL2BP, ARPP19, ASF1A, ASNS, ASPH, ASXL1, ATF2, ATP1A3, ATP5S, B3GALT6, B3GNT4, BARX1, BCAT1, BCLAF1, BDP1, BLZF1, BMPR1B, BRD1, BRD2, BRD4, CAPN15, CARS, CAV1, CCDC59, CCNT1, CCNT2, CDC73, CEBPG, CGGBP1, CHERP, CHGA, CHST7, CIC, CNOT1, CNOT3, COPS2, COQ7, CPSF7, CREBBP, CSNK2A2, CTH, CYP7B1, DAB2IP, DACH1, DAPK3, DDIT3, D…
GO_BiologicalProcess_20.03.2014_19h52	cellular catabolic process	0.0165872	[AHSA1, AKR1B10, ALDH1L2, ALS2, ARFGAP1, ARIH1, ATG12, ATG5, BCAT1, BNIP1, BUB3, CASP3, CDKL5, CNOT1, CNOT3, CTH, CUL3, CUL4A, DAB2IP, DAPK3, DCP1A, DDIT3, DEDD2, DLD, DLST, DNAJC3, DPYSL3, EDEM1, EGLN1, EI24, EXOSC6, FAM206A, FBXL3, FBXW7, GLS, GNA12, GNG5, GNL1, GOLT1B, GPC1, GSTM3, GSTO1, HACL1, HERPUD1, HSPA5, HUWE1, INO80, ITCH, KIAA0368, KPNA1, KYNU, MGEA5, MUS81, NR1D1, OCRL, OXR1, PDE8B, …
GO_BiologicalProcess_20.03.2014_19h52	cellular component morphogenesis	0.0216345	[ALS2, ARL13B, ATG5, BBIP1, BIN3, BMPR1B, BRWD3, CASP3, CDC42SE1, CDKL5, COCH, COQ7, CSNK2A2, CUL3, DAB2IP, DPYSL3, E2F4, EFNA3, FGFR1, FOPNL, FOXD2, FOXD4L1, FZD6, GARS, GDI1, GNA12, GPC1, GREM1, HEG1, IQUB, ITGA2, ITGAV, LAMA5, LPAR3, MAP1B, MEG3, MET, NRG1, NTNG2, OCRL, OFD1, PARD3, PRKCQ, PRPF40A, RCC2, RNF6, RPS6KA3, RPS6KA5, SCN3B, SEMA3F, SHANK1, SMOX, SPP1, SPTA1, SRC, SRFBP1, SS18, STK19…
GO_BiologicalProcess_20.03.2014_19h52	cellular developmental process	0.00527607	[ACVR2A, ALKBH5, ALOX12, ALS2, ANKRD33, AQP3, ARL13B, ASF1A, ASXL1, ATF2, ATG5, BARX1, BBIP1, BIN3, BMPR1B, BRWD3, CASP3, CAV1, CDC42SE1, CDC73, CDK16, CDKL5, CEBPG, CHAC1, CHERP, CLEC5A, CNOT1, CNOT3, COCH, COPS2, COQ7, CREBBP, CSNK2A2, CUL3, DAB2IP, DAPK3, DDIT3, DLD, DLK2, DPYSL3, DYRK1B, E2F4, EFNA3, EHD2, ELK1, ELK4, ERF, FBXW7, FGFR1, FNDC3A, FNDC3B, FOPNL, FOXD2, FOXD4L1, FRS2, FXR1, FZD6,…
GO_BiologicalProcess_20.03.2014_19h52	cellular ketone metabolic process	0.0246699	[AKR1B10, ARPP19, CAV1, COQ7, DLD, KYNU, NR1D1, NR1H2, PSMA5, PSMA6, PSMC6, PSMD1, PSMD14, PSMD4, PSMD6, PSMD7, PSMD8, PSME3]
GO_BiologicalProcess_20.03.2014_19h52	cellular macromolecule biosynthetic process	1.62027e-09	[AARS, ACVR2A, ADNP, AIFM2, AKAP17A, ANKRD49, ASF1A, ASPH, ASXL1, ATF2, B3GALT6, B3GNT4, BARX1, BCLAF1, BDP1, BLZF1, BMPR1B, BRD1, BRD2, BRD4, CAPN15, CARS, CAV1, CCDC59, CCNT1, CCNT2, CDC73, CEBPG, CGGBP1, CHERP, CHGA, CHST7, CIC, CNOT1, CNOT3, COPS2, CPSF7, CREBBP, CSNK2A2, CTH, DAB2IP, DACH1, DAPK3, DDIT3, DEDD2, DNAJC2, DRG1, DYRK1B, E2F3, E2F4, EDEM1, EGLN1, EIF1AX, EIF2S1, EIF2S2, EIF3B, EI…
GO_BiologicalProcess_20.03.2014_19h52	cellular macromolecule catabolic process	0.000718761	[ARIH1, BUB3, CASP3, CNOT1, CNOT3, CUL3, CUL4A, DAB2IP, DCP1A, DDIT3, DEDD2, DNAJC3, EDEM1, EXOSC6, FBXL3, FBXW7, GNA12, GPC1, HERPUD1, HSPA5, HUWE1, ITCH, KIAA0368, KPNA1, MGEA5, MUS81, NR1D1, PPP2R2A, PSMA5, PSMA6, PSMC6, PSMD1, PSMD14, PSMD4, PSMD6, PSMD7, PSMD8, PSME3, RBM8A, RC3H1, RNF103, RNF6, RNPS1, RQCD1, SMG1, SMG5, SMG9, SUMO1, TOPORS, TRIM39, UBE2I, UBE3C, UBR4, UPF3B, USP34, USP53, Y…
GO_BiologicalProcess_20.03.2014_19h52	cellular macromolecule localization	0.0150362	[AKR1B10, AP1G1, ARL2BP, ASPH, BLZF1, BUB3, CAV1, CDC37, CHERP, CNST, DAB2IP, EHD2, EIF5A, FOPNL, GDI1, GOLGA7, GREM1, HGS, HOOK3, HSPA5, HSPA9, KPNA1, LAMA5, MAP4K5, MARCH5, MGEA5, MORC3, NUP54, OSBPL8, P2RY1, PARD3, PES1, PIP5K1A, PKD2, PKIA, PPFIA1, PRKCZ, RAB43, RAD21, RBM22, RBPMS, RCC2, RRAGA, SCN3B, SEC11A, SEC23IP, SEC24B, SEC61G, SEH1L, SH3GLB1, SHANK1, SMOX, STX18, SUMO1, SURF4, TIMM17A…
GO_BiologicalProcess_20.03.2014_19h52	cellular macromolecule metabolic process	7.60665e-18	[AARS, ACVR2A, ADARB1, ADM2, ADNP, AIFM2, AKAP13, AKAP17A, ALKBH5, ALS2, ANKRD49, ARFGAP1, ARIH1, ARL2BP, ARRDC3, ASB5, ASF1A, ASNS, ASPH, ASXL1, ATF2, ATG5, B3GALT6, B3GNT4, BAG5, BARX1, BCLAF1, BDP1, BLZF1, BMPR1B, BMX, BRD1, BRD2, BRD4, BUB3, CAPN15, CARS, CASP3, CAV1, CBLL1, CCDC59, CCNT1, CCNT2, CDC37, CDC73, CDK16, CDK17, CDKL5, CEBPG, CGGBP1, CHERP, CHGA, CHST7, CIC, CNOT1, CNOT3, COPS2, C…
GO_BiologicalProcess_20.03.2014_19h52	cellular nitrogen compound biosynthetic process	5.04992e-05	[ACVR2A, ADNP, AIFM2, AK4, AKAP17A, ANKRD49, ARL2BP, ASF1A, ASNS, ASPH, ASXL1, ATF2, ATP1A3, ATP5S, BARX1, BCLAF1, BDP1, BLZF1, BMPR1B, BRD1, BRD2, BRD4, CAPN15, CAV1, CCDC59, CCNT1, CCNT2, CDC73, CEBPG, CGGBP1, CHERP, CHGA, CIC, CNOT1, CNOT3, COPS2, CPSF7, CREBBP, CSNK2A2, CTH, DAB2IP, DACH1, DAPK3, DDIT3, DEDD2, DNAJC2, DRG1, DYRK1B, E2F3, E2F4, EGLN1, EIF2S1, ELK1, ELK4, EPC2, ERF, FBXW7, FGFR…
GO_BiologicalProcess_20.03.2014_19h52	cellular nitrogen compound metabolic process	4.80528e-10	[AARS, ACVR2A, ADARB1, ADNP, AHSA1, AIFM2, AK4, AKAP17A, AKR1B10, ALDH1L2, ALKBH5, ALS2, ANKRD49, ARFGAP1, ARL2BP, ASF1A, ASNS, ASPH, ASXL1, ATF2, ATP1A3, ATP5S, BARX1, BCAT1, BCLAF1, BDP1, BLZF1, BMPR1B, BRD1, BRD2, BRD4, CAPN15, CARS, CASP3, CAV1, CCDC59, CCNT1, CCNT2, CDC73, CDKL5, CEBPG, CGGBP1, CHERP, CHGA, CIC, CNOT1, CNOT3, COPS2, COQ7, CPSF7, CREBBP, CSNK2A2, CTH, CUL4A, CWC22, DAB2IP, DA…
GO_BiologicalProcess_20.03.2014_19h52	cellular protein catabolic process	0.00120335	[ARIH1, BUB3, CUL3, CUL4A, DAB2IP, DDIT3, DNAJC3, EDEM1, FBXL3, FBXW7, GNA12, HERPUD1, HSPA5, HUWE1, ITCH, KIAA0368, NR1D1, PSMA5, PSMA6, PSMC6, PSMD1, PSMD14, PSMD4, PSMD6, PSMD7, PSMD8, PSME3, RNF103, RNF6, SUMO1, TOPORS, TRIM39, UBE2I, UBE3C, UBR4, USP34, USP53, YME1L1]
GO_BiologicalProcess_20.03.2014_19h52	cellular protein localization	0.0140521	[AKR1B10, AP1G1, ARL2BP, ASPH, BLZF1, BUB3, CAV1, CDC37, CHERP, CNST, DAB2IP, EHD2, EIF5A, FOPNL, GDI1, GOLGA7, GREM1, HGS, HOOK3, HSPA5, HSPA9, KPNA1, LAMA5, MAP4K5, MARCH5, MGEA5, MORC3, NUP54, OSBPL8, P2RY1, PARD3, PES1, PIP5K1A, PKD2, PKIA, PPFIA1, PRKCZ, RAB43, RAD21, RBM22, RBPMS, RCC2, RRAGA, SCN3B, SEC11A, SEC23IP, SEC24B, SEC61G, SEH1L, SH3GLB1, SHANK1, SMOX, STX18, SUMO1, SURF4, TIMM17A…
GO_BiologicalProcess_20.03.2014_19h52	cellular protein metabolic process	1.35903e-14	[AARS, ACVR2A, ADARB1, ADM2, AIFM2, AKAP13, ALS2, ARFGAP1, ARIH1, ARL2BP, ARRDC3, ASB5, ASNS, ASPH, ASXL1, ATF2, ATG5, B3GALT6, B3GNT4, BAG5, BMPR1B, BMX, BRD1, BRD4, BUB3, CARS, CASP3, CAV1, CBLL1, CCNT1, CCNT2, CDC37, CDC73, CDK16, CDK17, CDKL5, CHGA, CNOT1, CNOT3, COPS2, COQ7, CREBBP, CSNK2A2, CTH, CUL3, CUL4A, D2HGDH, DAB2IP, DAPK3, DDIT3, DNAJC2, DNAJC3, DOHH, DUSP18, DYRK1A, DYRK1B, EDEM1, …
GO_BiologicalProcess_20.03.2014_19h52	cellular protein modification process	2.72911e-12	[ACVR2A, ADARB1, ADM2, AKAP13, ALS2, ARFGAP1, ARIH1, ARL2BP, ARRDC3, ASB5, ASNS, ASPH, ASXL1, ATF2, ATG5, B3GALT6, B3GNT4, BAG5, BMPR1B, BMX, BRD1, BRD4, BUB3, CASP3, CAV1, CBLL1, CCNT1, CCNT2, CDC37, CDC73, CDK16, CDK17, CDKL5, COPS2, COQ7, CREBBP, CSNK2A2, CTH, CUL3, CUL4A, DAB2IP, DAPK3, DDIT3, DNAJC3, DOHH, DUSP18, DYRK1A, DYRK1B, EDEM1, EGLN1, EIF2S1, EIF5A, EIF5AL1, ELK4, ESCO1, FAM129A, FB…
GO_BiologicalProcess_20.03.2014_19h52	cellular response to chemical stimulus	0.0253374	[AARS, AKAP13, ALOX12, ARFGAP1, ARIH1, ASNS, ASPH, CASP3, CAV1, CCNT1, CCNT2, CD109, CDC37, CDC73, CDK16, CHGA, COQ7, CREBBP, CTH, CYP4F11, CYP7B1, DAB2IP, DAPK3, DDIT3, DNAJC3, DPYSL3, E2F4, EDEM1, EGLN1, EIF2S1, EIF4G2, ELK1, FGFR1, FOXH1, FRS2, GARS, GNG5, GOLT1B, GOSR2, GPC1, GRB10, GREM1, GSTM3, GSTO1, GSTO2, HERPUD1, HSPA5, HYOU1, IL36RN, IP6K2, ITGA2, JAK1, KCNJ11, KCTD11, KDM3A, KPNA1, LI…
GO_BiologicalProcess_20.03.2014_19h52	cellular response to DNA damage stimulus	0.00425391	[ASF1A, ATF2, BCLAF1, BRD4, CASP3, CEBPG, CUL4A, DDIT3, DYRK1A, EI24, EPC2, FBXW7, GNL1, HUWE1, IKBKG, INO80, JMY, KIN, LRIF1, MUS81, NDRG1, PAXIP1, PPP4C, PSMA5, PSMA6, PSMC6, PSMD1, PSMD14, PSMD4, PSMD6, PSMD7, PSMD8, PSME3, RAB33B, RAD1, RAD21, RFWD2, RIF1, SMG1, SNW1, SPRTN, SUMO1, TLK1, TOPORS, UIMC1, WRN, XIAP, ZAK]
GO_BiologicalProcess_20.03.2014_19h52	cellular response to nutrient levels	0.02537	[ASNS, ATG12, ATG5, CAV1, HSPA5, NCOA1, RAB33B, RB1CC1, SNW1, VDR, WDR45, WRN]
GO_BiologicalProcess_20.03.2014_19h52	cellular response to organic substance	0.0270093	[AARS, AKAP13, ALOX12, ARFGAP1, ARIH1, ASNS, CASP3, CAV1, CCNT1, CCNT2, CD109, CDC37, CDC73, CDK16, CHGA, CTH, DAB2IP, DAPK3, DDIT3, DNAJC3, DPYSL3, E2F4, EDEM1, EIF2S1, EIF4G2, ELK1, FGFR1, FOXH1, FRS2, GARS, GNG5, GOLT1B, GOSR2, GPC1, GRB10, HERPUD1, HSPA5, HYOU1, IL36RN, IP6K2, ITGA2, JAK1, KCNJ11, KCTD11, KDM3A, KPNA1, LIFR, LTK, MEG3, NCOA1, NR1D1, NR1H2, NRG1, NUP153, NUP188, NUP54, OSBPL8,…
GO_BiologicalProcess_20.03.2014_19h52	cellular response to stress	1.45275e-05	[AARS, ARFGAP1, ASF1A, ASNS, ATF2, ATG12, ATG5, BCLAF1, BRD4, CASP3, CAV1, CCDC47, CEBPG, CHAC1, COQ7, CREBBP, CTH, CUL4A, DAB2IP, DDIT3, DNAJC3, DYRK1A, EDEM1, EGLN1, EI24, EIF2S1, ELK1, EPC2, FAM129A, FBXW7, GNL1, GOSR2, GPS2, GREM1, GSTM3, HERPUD1, HSPA5, HUWE1, HYOU1, IKBKG, INO80, ITCH, JMY, KIN, LRIF1, MAP4K5, MAPK10, MET, MUS81, NDRG1, OXR1, PAXIP1, PKD2, PLCB1, PPP4C, PRODH, PSMA5, PSMA6,…
GO_BiologicalProcess_20.03.2014_19h52	cellular response to topologically incorrect protein	0.000437776	[AARS, ARFGAP1, ASNS, CTH, DDIT3, DNAJC3, EDEM1, EIF2S1, GOSR2, HERPUD1, HSPA5, HYOU1, STC2, ZBTB17]
GO_BiologicalProcess_20.03.2014_19h52	cellular response to unfolded protein	0.000241369	[AARS, ARFGAP1, ASNS, CTH, DDIT3, DNAJC3, EDEM1, EIF2S1, GOSR2, HERPUD1, HSPA5, HYOU1, STC2, ZBTB17]
GO_BiologicalProcess_20.03.2014_19h52	chromatin modification	0.000509516	[ASF1A, ASXL1, ATF2, BRD1, BRD2, BRD4, CDC73, CREBBP, DAPK3, DNAJC2, ELK4, EPC2, HUWE1, ING5, INO80, IWS1, KANSL3, KDM3A, KDM4B, KDM4C, KDM5B, KDM5C, KDM6A, KDM7A, MSL2, NAA50, NCOA1, PAXIP1, RCOR1, RPS6KA5, SET, SMARCD1, SNW1, SUPT6H, SUV420H1, TAF6L, TLK1, UIMC1, YEATS2]
GO_BiologicalProcess_20.03.2014_19h52	chromatin organization	0.0113033	[ASF1A, ASXL1, ATF2, BRD1, BRD2, BRD4, CDC73, CREBBP, DAPK3, DNAJC2, ELK4, EPC2, HUWE1, ING5, INO80, IWS1, KANSL3, KDM3A, KDM4B, KDM4C, KDM5B, KDM5C, KDM6A, KDM7A, MSL2, NAA50, NAP1L1, NCOA1, PAXIP1, RCOR1, RPS6KA5, SET, SMARCD1, SNW1, SUPT6H, SUV420H1, TAF6L, TLK1, UIMC1, YEATS2]
GO_BiologicalProcess_20.03.2014_19h52	chromosome organization	0.00871092	[ASF1A, ASXL1, ATF2, BRD1, BRD2, BRD4, BUB3, CDC73, CREBBP, DAPK3, DNAJC2, ELK4, EPC2, FBXW7, HUWE1, ING5, INO80, IWS1, KANSL3, KDM3A, KDM4B, KDM4C, KDM5B, KDM5C, KDM6A, KDM7A, MIS12, MSL2, NAA50, NAP1L1, NCOA1, PAXIP1, PTGES3, RAB33B, RCOR1, RPS6KA5, SEH1L, SENP6, SET, SMARCD1, SNW1, STAG2, SUPT6H, SUV420H1, TAF6L, TLK1, TTN, UIMC1, WRN, YEATS2, ZNF207]
GO_BiologicalProcess_20.03.2014_19h52	chromosome segregation	0.0262331	[BRD4, BUB3, FBXW7, INO80, MIS12, NAA50, RAB33B, RAD21, RCC2, SEH1L, STAG2, TTN, UBE2I, ZNF207]
GO_BiologicalProcess_20.03.2014_19h52	covalent chromatin modification	0.00028965	[ASXL1, ATF2, BRD1, BRD4, CDC73, CREBBP, ELK4, HUWE1, ING5, IWS1, KANSL3, KDM3A, KDM4C, KDM5B, KDM5C, KDM6A, KDM7A, MSL2, NAA50, NCOA1, PAXIP1, RCOR1, RPS6KA5, SET, SNW1, SUPT6H, SUV420H1, TAF6L, UIMC1, YEATS2]
GO_BiologicalProcess_20.03.2014_19h52	cytoplasmic transport	0.00028846	[AKAP13, ALKBH5, AP1G1, ASPH, BLZF1, CAV1, CHERP, CNST, CUL3, DAB2IP, DDIT3, EIF5A, FAM160A2, GOLGA7, GOSR2, GREM1, GSTO1, HGS, HMGXB4, HOOK3, HSPA9, IBTK, IWS1, KPNA1, LMF1, MAP4K5, MGEA5, MRPL18, NUP153, NXF1, PKD2, PKIA, RBM15B, RBM22, RBM8A, RBPMS, RNPS1, SDAD1, SEC11A, SEC16A, SEC24B, SEC61G, SET, SMG1, SMG5, SMOX, SRSF10, STX18, SUPT6H, SURF4, TIMM17A, TNPO1, TRNT1, UBE2Z, UPF3B, VPS4B, XPO…
GO_BiologicalProcess_20.03.2014_19h52	decidualization	0.00389664	[PPARD, SPP1, STC1, STC2, VDR]
GO_BiologicalProcess_20.03.2014_19h52	dicarboxylic acid biosynthetic process	0.0119886	[GLS, GOLT1B, KYNU, PRODH]
GO_BiologicalProcess_20.03.2014_19h52	divalent inorganic cation transport	0.040628	[ASPH, ATP2A2, CACHD1, CACNA2D1, CAV1, CHERP, COPS2, DDIT3, GSTO1, IBTK, ITGAV, LPAR3, MGEA5, MMGT1, PKD2, RASA3, SLC3A2, SPINK1, STC2, VDR, ZDHHC17]
GO_BiologicalProcess_20.03.2014_19h52	divalent metal ion transport	0.0346243	[ASPH, ATP2A2, CACHD1, CACNA2D1, CAV1, CHERP, COPS2, DDIT3, GSTO1, IBTK, ITGAV, LPAR3, MGEA5, MMGT1, PKD2, RASA3, SLC3A2, SPINK1, STC2, VDR, ZDHHC17]
GO_BiologicalProcess_20.03.2014_19h52	DNA damage checkpoint	0.0035553	[ATF2, BRD4, PSMA5, PSMA6, PSMC6, PSMD1, PSMD14, PSMD4, PSMD6, PSMD7, PSMD8, PSME3, RAD1, RFWD2, UIMC1, ZAK]
GO_BiologicalProcess_20.03.2014_19h52	DNA damage response, signal transduction by p53 class mediator	0.00205832	[DYRK1A, NDRG1, PAXIP1, PSMA5, PSMA6, PSMC6, PSMD1, PSMD14, PSMD4, PSMD6, PSMD7, PSMD8, PSME3, RFWD2]
GO_BiologicalProcess_20.03.2014_19h52	DNA damage response, signal transduction by p53 class mediator resulting in cell cycle arrest	0.000682946	[PSMA5, PSMA6, PSMC6, PSMD1, PSMD14, PSMD4, PSMD6, PSMD7, PSMD8, PSME3, RFWD2]
GO_BiologicalProcess_20.03.2014_19h52	DNA endoreduplication	0.0159694	[FBXW7, STAG2, SUMO1]
GO_BiologicalProcess_20.03.2014_19h52	DNA integrity checkpoint	0.00504094	[ATF2, BRD4, PSMA5, PSMA6, PSMC6, PSMD1, PSMD14, PSMD4, PSMD6, PSMD7, PSMD8, PSME3, RAD1, RFWD2, UIMC1, ZAK]
GO_BiologicalProcess_20.03.2014_19h52	DNA-templated transcription, initiation	0.00227612	[BCLAF1, CCNT1, CCNT2, CREBBP, E2F3, E2F4, MAML1, MED10, MED26, MED27, MED4, MED6, NOTCH2, NR1D1, NR1H2, NR2C2AP, PAXIP1, PPARD, SNW1, TAF2, TAF6L, VDR]
GO_BiologicalProcess_20.03.2014_19h52	endomembrane system organization	7.38017e-05	[AKR1B10, ALS2, ANO6, ARHGAP21, BLZF1, BNIP1, CNST, EHD2, FAM160A2, GOLGA7, HOOK3, LAMA5, NDRG1, NUP153, NUP188, NUP54, P2RY1, PIP5K1A, PPFIA1, PPP2R2A, PRKCZ, RAB43, RAB5B, SCN3B, SEC16A, SEC23IP, SEH1L, SPTA1, SURF4, TMED5, UBE2Z, VPS4B]
GO_BiologicalProcess_20.03.2014_19h52	endoplasmic reticulum unfolded protein response	0.000221474	[AARS, ARFGAP1, ASNS, CTH, DDIT3, DNAJC3, EDEM1, EIF2S1, GOSR2, HERPUD1, HSPA5, HYOU1, STC2, ZBTB17]
GO_BiologicalProcess_20.03.2014_19h52	endosome organization	0.0206951	[ALS2, FAM160A2, HOOK3, RAB5B, VPS4B]
GO_BiologicalProcess_20.03.2014_19h52	ER overload response	0.0204781	[CCDC47, DDIT3, HSPA5]
GO_BiologicalProcess_20.03.2014_19h52	ER to Golgi vesicle-mediated transport	0.0112332	[CUL3, GOSR2, LMF1, SEC16A, SEC24B, STX18, UBE2Z, YIPF5]
GO_BiologicalProcess_20.03.2014_19h52	ER-nucleus signaling pathway	1.86081e-05	[AARS, ARFGAP1, ASNS, ATP2A2, CCDC47, CTH, DDIT3, DNAJC3, EDEM1, EIF2S1, FBXW7, GOSR2, HERPUD1, HSPA5, HYOU1, STC2, ZBTB17]
GO_BiologicalProcess_20.03.2014_19h52	establishment of localization in cell	0.0124827	[AKAP13, AKR1B10, ALKBH5, ALS2, AP1G1, ARFGAP1, ARHGAP21, ASPH, ATF2, ATG5, ATP2A2, BAIAP3, BLZF1, CAV1, CDC37, CDK16, CHERP, CHGA, CLEC5A, CNST, CUL3, DAB2IP, DDIT3, DNAJC6, EHD2, EIF5A, FAM160A2, GDI1, GLRB, GLS, GOLGA7, GOSR2, GREM1, GSTO1, HGS, HMGXB4, HOOK3, HSPA5, HSPA9, IBTK, IWS1, KCNJ11, KIF1A, KPNA1, LIN7C, LMF1, MAP1B, MAP4, MAP4K5, MEG3, MGEA5, MRPL18, NOTCH2, NR1D1, NR1H2, NRG1, NUP1…
GO_BiologicalProcess_20.03.2014_19h52	establishment of protein localization	0.0114194	[AP1G1, APBA3, ARFGAP1, ASPH, ATG5, BBIP1, BLZF1, CDC37, CHERP, CLEC5A, CNST, DAB2IP, EIF5A, EIF5AL1, FAM160A2, GDI1, GOLGA7, GOLT1B, GOSR2, GREM1, HGS, HOOK3, HSPA9, ITGA2, KPNA1, KTN1, LAMA5, LIN7C, LMF1, MAP4K5, MGEA5, NOTCH2, NPIPA1, NR1H2, NUP153, NUP188, NUP54, PARD3, PIP5K1A, PKD2, PKIA, PPFIA1, PPID, PRKCZ, RAB18, RAB2B, RAB33B, RAB36, RAB43, RAB5B, RAB6C, RASEF, RBM22, RBPMS, SDAD1, SEC1…
GO_BiologicalProcess_20.03.2014_19h52	establishment of RNA localization	5.69802e-05	[ALKBH5, EIF5A, EIF5AL1, IWS1, MRPL18, NPIPA1, NUP153, NUP188, NUP54, NXF1, RBM8A, RNPS1, SEH1L, SMG1, SMG5, SRSF10, SUMO1, SUPT6H, UPF3B, ZC3H11A]
GO_BiologicalProcess_20.03.2014_19h52	fat cell differentiation	0.0431087	[ASXL1, ATF2, DLK2, FNDC3B, METTL8, NOC3L, NR1D1, OSBPL8, PLCB1, PPARD, PRDM16, SOCS4, WNT5B]
GO_BiologicalProcess_20.03.2014_19h52	fibroblast migration	0.0404428	[GNA12, PIP5K1A, TNS1, UTS2]
GO_BiologicalProcess_20.03.2014_19h52	formation of translation preinitiation complex	0.0147001	[EIF3B, EIF3D, EIF3J, EIF6]
GO_BiologicalProcess_20.03.2014_19h52	G1 DNA damage checkpoint	0.0016694	[PSMA5, PSMA6, PSMC6, PSMD1, PSMD14, PSMD4, PSMD6, PSMD7, PSMD8, PSME3, RFWD2]
GO_BiologicalProcess_20.03.2014_19h52	G1/S transition of mitotic cell cycle	0.00246306	[BCAT1, BRD4, CDC73, CUL3, CUL4A, E2F4, INO80, PKD2, PLCB1, PSMA5, PSMA6, PSMC6, PSMD1, PSMD14, PSMD4, PSMD6, PSMD7, PSMD8, PSME3, RFWD2, SUMO1, ZNF655]
GO_BiologicalProcess_20.03.2014_19h52	gastrulation	0.0286671	[ACVR2A, CDC73, CUL3, DLD, FGFR1, FOXH1, FRS2, GARS, KDM6A, OXSR1, SOX7, TXNRD1, ZBTB17]
GO_BiologicalProcess_20.03.2014_19h52	gene expression	4.35333e-16	[AARS, ACVR2A, ADARB1, ADM2, ADNP, AIFM2, AKAP17A, ALKBH5, ALOX12, ANKRD49, APBA3, ARIH1, ASF1A, ASPH, ASXL1, ATF2, BARX1, BCL2L13, BCLAF1, BDP1, BLZF1, BMPR1B, BRD1, BRD2, BRD4, BUB3, CAPN15, CARS, CASP3, CAV1, CCDC59, CCNT1, CCNT2, CDC73, CEBPG, CGGBP1, CHAC1, CHERP, CHGA, CIC, CNOT1, CNOT3, COPS2, COQ7, CPSF7, CREBBP, CSNK2A2, CTH, CUL3, CUL4A, CWC22, DAB2IP, DACH1, DAPK3, DCP1A, DDIT3, DDX47,…
GO_BiologicalProcess_20.03.2014_19h52	glucose transport	0.00503634	[ARPP19, GRB10, HK2, HOOK3, MAP4K5, MET, MGEA5, NUP153, NUP188, NUP54, PEA15, PPARD, PRKCZ, SEH1L]
GO_BiologicalProcess_20.03.2014_19h52	Golgi organization	0.0203264	[AKR1B10, ARHGAP21, BLZF1, RAB43, SEC23IP, SURF4, TMED5]
GO_BiologicalProcess_20.03.2014_19h52	Golgi vesicle transport	0.00994198	[AKR1B10, AP1G1, ARFGAP1, BLZF1, CNST, CUL3, DNAJC6, GOLGA7, GOSR2, LMF1, RAB33B, SCYL1, SEC16A, SEC24B, STX18, SURF4, UBE2Z, YIPF5]
GO_BiologicalProcess_20.03.2014_19h52	heterocycle biosynthetic process	3.64262e-05	[ACVR2A, ADNP, AIFM2, AK4, AKAP17A, ANKRD49, ARL2BP, ASF1A, ASPH, ASXL1, ATF2, ATP1A3, ATP5S, BARX1, BCLAF1, BDP1, BLZF1, BMPR1B, BRD1, BRD2, BRD4, CAPN15, CAV1, CCDC59, CCNT1, CCNT2, CDC73, CEBPG, CGGBP1, CHERP, CHGA, CIC, CNOT1, CNOT3, COPS2, CPSF7, CREBBP, CSNK2A2, CTH, DAB2IP, DACH1, DAPK3, DDIT3, DEDD2, DNAJC2, DRG1, DYRK1B, E2F3, E2F4, EGLN1, EIF2S1, ELK1, ELK4, EPC2, ERF, FBXW7, FGFR1, FOX…
GO_BiologicalProcess_20.03.2014_19h52	heterocycle metabolic process	4.00216e-11	[AARS, ACVR2A, ADARB1, ADNP, AHSA1, AIFM2, AK4, AKAP17A, AKR1B10, ALDH1L2, ALKBH5, ALOX12, ALS2, ANKRD49, ARFGAP1, ARL2BP, ASF1A, ASNS, ASPH, ASXL1, ATF2, ATP1A3, ATP5S, BARX1, BCLAF1, BDP1, BLZF1, BMPR1B, BRD1, BRD2, BRD4, CAPN15, CARS, CASP3, CAV1, CCDC59, CCNT1, CCNT2, CDC73, CDKL5, CEBPG, CGGBP1, CHERP, CHGA, CIC, CNOT1, CNOT3, COPS2, COQ7, CPSF7, CREBBP, CSNK2A2, CTH, CUL4A, CWC22, DAB2IP, D…
GO_BiologicalProcess_20.03.2014_19h52	hexose transport	0.00503634	[ARPP19, GRB10, HK2, HOOK3, MAP4K5, MET, MGEA5, NUP153, NUP188, NUP54, PEA15, PPARD, PRKCZ, SEH1L]
GO_BiologicalProcess_20.03.2014_19h52	histone acetylation	0.00114202	[ATF2, BRD1, BRD4, CREBBP, ING5, IWS1, KANSL3, MSL2, NAA50, NCOA1, PAXIP1, RPS6KA5, SET, TAF6L, YEATS2]
GO_BiologicalProcess_20.03.2014_19h52	histone demethylation	0.0145056	[KDM3A, KDM4C, KDM5B, KDM5C, KDM7A]
GO_BiologicalProcess_20.03.2014_19h52	histone H3-K9 demethylation	0.00845951	[KDM3A, KDM4C, KDM7A]
GO_BiologicalProcess_20.03.2014_19h52	histone H4 acetylation	0.0404533	[BRD4, IWS1, KANSL3, MSL2, NAA50, NCOA1]
GO_BiologicalProcess_20.03.2014_19h52	histone lysine demethylation	0.010955	[KDM3A, KDM4C, KDM5B, KDM5C, KDM7A]
GO_BiologicalProcess_20.03.2014_19h52	histone lysine methylation	0.0293365	[IWS1, KDM3A, KDM6A, PAXIP1, SNW1, SUPT6H, SUV420H1]
GO_BiologicalProcess_20.03.2014_19h52	histone modification	0.000220349	[ASXL1, ATF2, BRD1, BRD4, CDC73, CREBBP, ELK4, HUWE1, ING5, IWS1, KANSL3, KDM3A, KDM4C, KDM5B, KDM5C, KDM6A, KDM7A, MSL2, NAA50, NCOA1, PAXIP1, RCOR1, RPS6KA5, SET, SNW1, SUPT6H, SUV420H1, TAF6L, UIMC1, YEATS2]
GO_BiologicalProcess_20.03.2014_19h52	hypusine metabolic process	0.00331594	[DOHH, EIF5A, EIF5AL1]
GO_BiologicalProcess_20.03.2014_19h52	in utero embryonic development	0.021433	[ANKRD11, APBA3, BRD4, CNOT3, COQ7, CUL3, EGLN1, EIF2S2, ERF, FGFR1, GABPA, GNA12, HEG1, KDM6A, NCOA1, NOTCH2, OCRL, PKD2, RCN1, SMOX, STK24, SUMO1, TTN, TULP3, ZFAT, ZNF830]
GO_BiologicalProcess_20.03.2014_19h52	internal protein amino acid acetylation	0.00228093	[ATF2, BRD1, BRD4, CREBBP, ING5, IWS1, KANSL3, MSL2, NAA50, NCOA1, PAXIP1, RPS6KA5, SET, TAF6L, YEATS2]
GO_BiologicalProcess_20.03.2014_19h52	intracellular receptor signaling pathway	0.0069935	[ASXL1, CNOT1, CYP7B1, FOXH1, IKBKG, ITCH, KDM3A, MED4, NCOA1, NOTCH2, NR1D1, NR1H2, PPAP2A, PPARD, RNF6, RQCD1, SNW1, SRC, TAB3, UBE2I, VDR, XIAP]
GO_BiologicalProcess_20.03.2014_19h52	intracellular signal transduction	0.000916943	[AKAP13, AKR1B10, ALS2, ARFGAP1, ARHGAP10, ARHGAP21, ARL13B, ARL2BP, ASB5, ASPH, ATF2, BCLAF1, BMX, BRD4, CASP3, CAV1, CDKL5, CHAC1, CTH, CUL3, CUL4A, DAB2IP, DAPK3, DDIT3, DEDD2, DOCK6, DOK4, DYRK1A, EI24, ELK1, FBXW7, FGFR1, FRS2, GARS, GDI1, GNA12, GOLT1B, GPR56, GPS2, GREM1, GSTO1, HGS, IKBKG, ITCH, ITGAV, JAK1, JMY, KCTD11, LPAR3, LTK, MAP4K5, MAPK10, MET, MIER1, MTMR9, MYO9A, NDRG1, NOTCH2,…
GO_BiologicalProcess_20.03.2014_19h52	intracellular signal transduction involved in G1 DNA damage checkpoint	0.000682946	[PSMA5, PSMA6, PSMC6, PSMD1, PSMD14, PSMD4, PSMD6, PSMD7, PSMD8, PSME3, RFWD2]
GO_BiologicalProcess_20.03.2014_19h52	intracellular steroid hormone receptor signaling pathway	0.0256072	[CNOT1, CYP7B1, FOXH1, KDM3A, MED4, NCOA1, PPAP2A, RNF6, RQCD1, SRC, UBE2I]
GO_BiologicalProcess_20.03.2014_19h52	intracellular transport	0.00303472	[AKAP13, AKR1B10, ALKBH5, ALS2, AP1G1, ARFGAP1, ARHGAP21, ASPH, ATF2, ATP2A2, BLZF1, CAV1, CDC37, CHERP, CNST, CUL3, DAB2IP, DDIT3, DNAJC6, EHD2, EIF5A, FAM160A2, GDI1, GOLGA7, GOSR2, GREM1, GSTO1, HGS, HMGXB4, HOOK3, HSPA9, IBTK, IWS1, KIF1A, KPNA1, LMF1, MAP1B, MAP4K5, MGEA5, MRPL18, NUP153, NUP54, NXF1, PARD3, PIP5K1A, PKD2, PKIA, PRKCZ, RAB33B, RAB43, RBM15B, RBM22, RBM8A, RBPMS, RNPS1, SCYL1…
GO_BiologicalProcess_20.03.2014_19h52	L-ascorbic acid metabolic process	0.0257368	[GSTO1, GSTO2, SLC23A1]
GO_BiologicalProcess_20.03.2014_19h52	lysosomal transport	0.0317828	[AP1G1, FAM160A2, HGS, HMGXB4, HOOK3, UBE2Z]
GO_BiologicalProcess_20.03.2014_19h52	macromolecular complex assembly	0.0373311	[ASF1A, ATXN2L, BCLAF1, BRD2, CAV1, CNOT1, CPSF7, CREBBP, CTH, CUL3, DAB2IP, DPYSL3, EIF2S1, EIF3B, EIF3D, EIF3J, EIF6, GARS, GLRB, GLS, GREM1, HACL1, HIP1, IL1RAP, INO80, JMY, KCTD11, KCTD9, KIRREL, LUC7L, LUC7L2, LUC7L3, MIS12, MTPN, NAP1L1, NR1H2, NRG1, NUP153, OFD1, PARD3, PAXIP1, PDE4DIP, PPID, PRKCZ, RBM5, RBMX, RC3H1, SEC16A, SEC24B, SENP6, SET, SFSWAP, SH3GLB1, SHANK1, SHMT2, SMN1, SMN2, …
GO_BiologicalProcess_20.03.2014_19h52	macromolecule biosynthetic process	9.31736e-10	[AARS, ACVR2A, ADNP, AIFM2, AKAP17A, ANKRD49, ARL2BP, ASF1A, ASPH, ASXL1, ATF2, B3GALT6, B3GNT4, BARX1, BCLAF1, BDP1, BLZF1, BMPR1B, BRD1, BRD2, BRD4, CAPN15, CARS, CAV1, CCDC59, CCNT1, CCNT2, CDC73, CEBPG, CGGBP1, CHERP, CHGA, CHST7, CIC, CNOT1, CNOT3, COPS2, CPSF7, CREBBP, CSNK2A2, CTH, DAB2IP, DACH1, DAPK3, DDIT3, DEDD2, DNAJC2, DRG1, DYRK1B, E2F3, E2F4, EDEM1, EGLN1, EIF1AX, EIF2S1, EIF2S2, E…
GO_BiologicalProcess_20.03.2014_19h52	macromolecule catabolic process	0.00587813	[ARIH1, BUB3, CASP3, CNOT1, CNOT3, CSNK2A2, CUL3, CUL4A, DAB2IP, DCP1A, DDIT3, DEDD2, DNAJC3, EDEM1, EXOSC6, FBXL3, FBXW7, GNA12, GPC1, HERPUD1, HGS, HSPA5, HUWE1, ITCH, KIAA0368, KPNA1, MGAM, MGEA5, MUS81, NR1D1, NRG1, PPP2R2A, PSMA5, PSMA6, PSMC6, PSMD1, PSMD14, PSMD4, PSMD6, PSMD7, PSMD8, PSME3, RBM8A, RC3H1, RNF103, RNF6, RNPS1, RQCD1, SMG1, SMG5, SMG9, SUMO1, TOPORS, TRIM39, UBE2I, UBE2Z, UB…
GO_BiologicalProcess_20.03.2014_19h52	macromolecule metabolic process	9.16643e-16	[AARS, ACVR2A, ADARB1, ADM2, ADNP, AIFM2, AKAP13, AKAP17A, ALKBH5, ALOX12, ALS2, ANKRD49, APBA3, ARFGAP1, ARIH1, ARL2BP, ARRDC3, ASB5, ASF1A, ASNS, ASPH, ASXL1, ATF2, ATG5, B3GALT6, B3GNT4, BAG5, BARX1, BCL2L13, BCLAF1, BDP1, BLZF1, BMPR1B, BMX, BRD1, BRD2, BRD4, BUB3, CAPN15, CARS, CASP3, CAV1, CBLL1, CCDC59, CCNT1, CCNT2, CDC37, CDC73, CDK16, CDK17, CDKL5, CEBPG, CGGBP1, CHAC1, CHERP, CHGA, CHS…
GO_BiologicalProcess_20.03.2014_19h52	macromolecule modification	9.04475e-13	[AARS, ACVR2A, ADARB1, ADM2, AKAP13, ALKBH5, ALS2, ARFGAP1, ARIH1, ARL2BP, ARRDC3, ASB5, ASNS, ASPH, ASXL1, ATF2, ATG5, B3GALT6, B3GNT4, BAG5, BMPR1B, BMX, BRD1, BRD4, BUB3, CASP3, CAV1, CBLL1, CCNT1, CCNT2, CDC37, CDC73, CDK16, CDK17, CDKL5, COPS2, COQ7, CREBBP, CSNK2A2, CTH, CUL3, CUL4A, DAB2IP, DAPK3, DDIT3, DNAJC3, DOHH, DUSP18, DYRK1A, DYRK1B, EDEM1, EGLN1, EIF2S1, EIF5A, EIF5AL1, ELK4, ESCO…
GO_BiologicalProcess_20.03.2014_19h52	maintenance of location	0.00448796	[ARHGAP21, ARL2BP, ASPH, BUB3, CAV1, CHERP, DDIT3, FBXW7, FOPNL, GSTO1, HOOK3, HSPA5, IBTK, ITGAV, MORC3, NR1H2, OSBPL8, PKD2, RCC2, SEH1L, SHANK1, TOPORS, ZNF207]
GO_BiologicalProcess_20.03.2014_19h52	maintenance of location in cell	0.00180501	[ARHGAP21, ARL2BP, BUB3, CAV1, FOPNL, HOOK3, HSPA5, MORC3, PKD2, RCC2, SEH1L, SHANK1, TOPORS, ZNF207]
GO_BiologicalProcess_20.03.2014_19h52	maintenance of protein localization in organelle	0.0454511	[ARL2BP, HSPA5, MORC3, TOPORS]
GO_BiologicalProcess_20.03.2014_19h52	maintenance of protein location	0.00634375	[ARL2BP, BUB3, CAV1, FOPNL, HOOK3, HSPA5, MORC3, PKD2, RCC2, SEH1L, SHANK1, TOPORS, ZNF207]
GO_BiologicalProcess_20.03.2014_19h52	maintenance of protein location in cell	0.00249301	[ARL2BP, BUB3, CAV1, FOPNL, HOOK3, HSPA5, MORC3, PKD2, RCC2, SEH1L, SHANK1, TOPORS, ZNF207]
GO_BiologicalProcess_20.03.2014_19h52	maternal placenta development	0.0206951	[PPARD, SPP1, STC1, STC2, VDR]
GO_BiologicalProcess_20.03.2014_19h52	microtubule anchoring	0.0152815	[BUB3, FOPNL, HOOK3, RCC2, SEH1L, ZNF207]
GO_BiologicalProcess_20.03.2014_19h52	mitotic cell cycle	0.000496711	[ARPP19, ASNS, ATF2, BCAT1, BLZF1, BOD1, BRD4, BUB3, CCNG2, CDC73, CEP135, CSNK2A2, CUL3, CUL4A, DAPK3, DYRK1A, E2F3, E2F4, ESCO1, GORASP2, INO80, MAD2L1BP, MAP4, MIS12, NAA50, NSUN2, NUP153, NUP188, NUP54, OFD1, PKD2, PKIA, PLCB1, PPP2R2A, PSMA5, PSMA6, PSMC6, PSMD1, PSMD14, PSMD4, PSMD6, PSMD7, PSMD8, PSME3, RAB33B, RAD21, RCC2, RFWD2, SEH1L, SET, STAG2, SUMO1, TAF2, THAP1, TTN, TXNL4B, UBE2I, …
GO_BiologicalProcess_20.03.2014_19h52	mitotic cell cycle checkpoint	0.00527146	[ATF2, BUB3, CSNK2A2, MAD2L1BP, PSMA5, PSMA6, PSMC6, PSMD1, PSMD14, PSMD4, PSMD6, PSMD7, PSMD8, PSME3, RFWD2, ZNF207]
GO_BiologicalProcess_20.03.2014_19h52	mitotic cell cycle phase transition	0.0027009	[ARPP19, ATF2, BCAT1, BRD4, BUB3, CDC73, CEP135, CSNK2A2, CUL3, CUL4A, E2F4, INO80, MAD2L1BP, OFD1, PKD2, PKIA, PLCB1, PPP2R2A, PSMA5, PSMA6, PSMC6, PSMD1, PSMD14, PSMD4, PSMD6, PSMD7, PSMD8, PSME3, RCC2, RFWD2, SUMO1, TAF2, YWHAG, ZNF207, ZNF655]
GO_BiologicalProcess_20.03.2014_19h52	mitotic DNA damage checkpoint	0.00265116	[ATF2, PSMA5, PSMA6, PSMC6, PSMD1, PSMD14, PSMD4, PSMD6, PSMD7, PSMD8, PSME3, RFWD2]
GO_BiologicalProcess_20.03.2014_19h52	mitotic DNA integrity checkpoint	0.00326958	[ATF2, PSMA5, PSMA6, PSMC6, PSMD1, PSMD14, PSMD4, PSMD6, PSMD7, PSMD8, PSME3, RFWD2]
GO_BiologicalProcess_20.03.2014_19h52	mitotic G1 DNA damage checkpoint	0.00153458	[PSMA5, PSMA6, PSMC6, PSMD1, PSMD14, PSMD4, PSMD6, PSMD7, PSMD8, PSME3, RFWD2]
GO_BiologicalProcess_20.03.2014_19h52	mitotic G1/S transition checkpoint	0.00153458	[PSMA5, PSMA6, PSMC6, PSMD1, PSMD14, PSMD4, PSMD6, PSMD7, PSMD8, PSME3, RFWD2]
GO_BiologicalProcess_20.03.2014_19h52	mitotic sister chromatid segregation	0.0254757	[BUB3, INO80, NAA50, RAB33B, SEH1L, TTN, ZNF207]
GO_BiologicalProcess_20.03.2014_19h52	modification-dependent macromolecule catabolic process	0.001466	[ARIH1, BUB3, CUL3, CUL4A, DAB2IP, DDIT3, EDEM1, FBXL3, FBXW7, GNA12, HERPUD1, HSPA5, HUWE1, ITCH, KIAA0368, PSMA5, PSMA6, PSMC6, PSMD1, PSMD14, PSMD4, PSMD6, PSMD7, PSMD8, PSME3, RNF103, RNF6, SUMO1, TOPORS, TRIM39, UBE2I, UBE3C, UBR4, USP34, USP53]
GO_BiologicalProcess_20.03.2014_19h52	modification-dependent protein catabolic process	0.00129038	[ARIH1, BUB3, CUL3, CUL4A, DAB2IP, DDIT3, EDEM1, FBXL3, FBXW7, GNA12, HERPUD1, HSPA5, HUWE1, ITCH, KIAA0368, PSMA5, PSMA6, PSMC6, PSMD1, PSMD14, PSMD4, PSMD6, PSMD7, PSMD8, PSME3, RNF103, RNF6, SUMO1, TOPORS, TRIM39, UBE2I, UBE3C, UBR4, USP34, USP53]
GO_BiologicalProcess_20.03.2014_19h52	monosaccharide biosynthetic process	0.0434698	[ARPP19, ENO2, GOLT1B, NR1D1, PCNXL4, PGAM1, PGAM4, PGD, PHGDH]
GO_BiologicalProcess_20.03.2014_19h52	monosaccharide transport	0.00243803	[ARPP19, GRB10, HK2, HOOK3, MAP4K5, MET, MGEA5, NUP153, NUP188, NUP54, PEA15, PPARD, PRKCZ, SEH1L, SLC23A1]
GO_BiologicalProcess_20.03.2014_19h52	mRNA 3'-end processing	0.045801	[CDC73, CNOT1, CNOT3, CPSF7, PAPOLA, RBM8A, RNPS1, RQCD1, UPF3B]
GO_BiologicalProcess_20.03.2014_19h52	mRNA export from nucleus	0.00028761	[ALKBH5, EIF5A, IWS1, NXF1, RBM8A, RNPS1, SMG1, SMG5, SRSF10, SUPT6H, UPF3B, ZC3H11A]
GO_BiologicalProcess_20.03.2014_19h52	mRNA metabolic process	2.46648e-11	[ADARB1, AKAP17A, ALKBH5, CDC73, CEBPG, CNOT1, CNOT3, CPSF7, CWC22, DCP1A, DDX47, EXOSC6, FIP1L1, HNRNPH1, HNRNPH3, HNRNPR, ISY1, IWS1, KIN, LUC7L, LUC7L2, LUC7L3, PAPOLA, PLRG1, PPP2R2A, PRPF18, PRPF40A, PSMA5, PSMA6, PSMC6, PSMD1, PSMD14, PSMD4, PSMD6, PSMD7, PSMD8, PSME3, RBM15B, RBM22, RBM28, RBM39, RBM4B, RBM5, RBM8A, RBMX, RC3H1, RNPS1, RQCD1, SCAF8, SET, SFSWAP, SMG1, SMG5, SMG9, SMN1, SMN…
GO_BiologicalProcess_20.03.2014_19h52	mRNA processing	3.70069e-09	[ADARB1, AKAP17A, ALKBH5, CDC73, CNOT1, CNOT3, CPSF7, CWC22, DDX47, FIP1L1, HNRNPH1, HNRNPH3, HNRNPR, ISY1, IWS1, KIN, LUC7L, LUC7L2, LUC7L3, PAPOLA, PLRG1, PRPF18, PRPF40A, RBM15B, RBM22, RBM28, RBM39, RBM4B, RBM5, RBM8A, RBMX, RNPS1, RQCD1, SCAF8, SFSWAP, SMN1, SMN2, SNRNP70, SNRPB2, SNRPD1, SNW1, SRFBP1, SRRM2, SRSF10, SUPT6H, TXNL4B, UPF3B, YTHDC1, ZNF326]
GO_BiologicalProcess_20.03.2014_19h52	mRNA splice site selection	0.000507859	[LUC7L, LUC7L2, LUC7L3, RBMX, SFSWAP, SRSF10, YTHDC1]
GO_BiologicalProcess_20.03.2014_19h52	mRNA splicing, via spliceosome	8.57224e-07	[CPSF7, CWC22, HNRNPH1, HNRNPH3, HNRNPR, ISY1, LUC7L, LUC7L2, LUC7L3, PAPOLA, PLRG1, RBM15B, RBM22, RBM5, RBM8A, RBMX, RNPS1, SFSWAP, SMN1, SMN2, SNRNP70, SNRPB2, SNRPD1, SNW1, SRFBP1, SRRM2, SRSF10, UPF3B, YTHDC1]
GO_BiologicalProcess_20.03.2014_19h52	mRNA transport	3.67005e-05	[ALKBH5, EIF5A, EIF5AL1, IWS1, NPIPA1, NUP153, NUP188, NUP54, NXF1, RBM8A, RNPS1, SEH1L, SMG1, SMG5, SRSF10, SUMO1, SUPT6H, UPF3B, ZC3H11A]
GO_BiologicalProcess_20.03.2014_19h52	muscle organ development	0.0253771	[ANKRD33, CAV1, COPS2, DDIT3, EGLN1, FGFR1, FOXH1, FXR1, GPC1, GREM1, HIVEP3, LAMA5, LUC7L, MEG3, MET, METTL8, MSC, MTPN, NRG1, PAX3, PLAGL1, PLCB1, SAP30, TTN]
GO_BiologicalProcess_20.03.2014_19h52	muscle structure development	0.0147557	[ANKRD33, ASF1A, ATG5, CAV1, COPS2, DDIT3, DYRK1B, EGLN1, EHD2, FGFR1, FOXH1, FXR1, GPC1, GREM1, HIVEP3, LAMA5, LUC7L, MAML1, MEG3, MET, METTL8, MSC, MTPN, NRG1, PAX3, PLAGL1, PLCB1, SAP30, SMOX, SPAG9, SUPT6H, TANC1, TMOD1, TTN]
GO_BiologicalProcess_20.03.2014_19h52	muscle tissue development	0.00565444	[ANKRD33, ATG5, CAV1, COPS2, DDIT3, EGLN1, FGFR1, FOXH1, GARS, GPC1, GREM1, HIVEP3, LUC7L, MAML1, MEG3, MET, METTL8, MSC, MTPN, NRG1, OXSR1, PKD2, PLAGL1, PLCB1, SAP30, TTN]
GO_BiologicalProcess_20.03.2014_19h52	NADPH regeneration	0.023654	[PGAM1, PGAM4, PGD, PHGDH]
GO_BiologicalProcess_20.03.2014_19h52	negative regulation of apoptotic process	0.00281746	[AARS, ADNP, ALOX12, ANXA5, ARHGAP10, ARHGAP21, ASNS, ATG5, BFAR, BNIP1, CASP3, CAV1, CLEC5A, CTH, GARS, HSPA5, HSPA9, ITCH, LTK, NDNF, NOTCH2, NRG1, OXR1, OXSR1, PDCD10, PPARD, PRKCH, PRKCQ, PRKCZ, PSMA5, PSMA6, PSMC6, PSMD1, PSMD14, PSMD4, PSMD6, PSMD7, PSMD8, PSME3, RB1CC1, RPS6KA3, SET, SMOX, SRC, TOPORS, XIAP, ZFAND6]
GO_BiologicalProcess_20.03.2014_19h52	negative regulation of biological process	1.96072e-07	[AARS, ADARB1, ADNP, AIFM2, ALOX12, ANXA5, ARHGAP10, ARHGAP21, ARRDC3, ASF1A, ASNS, ASPH, ASXL1, ATF2, ATG12, ATG5, ATP2A2, BAG5, BARX1, BCLAF1, BFAR, BNIP1, BRD4, BUB3, CASP3, CAV1, CBLL1, CD109, CDC73, CGRRF1, CHAC1, CHERP, CHGA, CLEC5A, CNOT1, CNOT3, COPS2, CREBBP, CSNK2A2, CTH, CUL3, CUL4A, CYP7B1, DAB2IP, DACH1, DAPK3, DDIT3, DDIT4L, DEDD2, DLK2, DNAJC2, DNAJC3, DPYSL3, DYRK1A, EGLN1, EI24, …
GO_BiologicalProcess_20.03.2014_19h52	negative regulation of biosynthetic process	0.0140521	[AIFM2, ASF1A, ASXL1, BCLAF1, CAV1, CDC73, CNOT1, COPS2, CREBBP, DAB2IP, DACH1, DAPK3, DDIT3, DEDD2, DNAJC2, ELK4, ERF, FBXW7, FGFR1, FOXD2, FOXD4L1, FOXH1, FXR1, GABPA, GLIS3, GPS2, GRB10, GREM1, ITGAV, KDM5B, LRRFIP1, MAF1, MEG3, MGEA5, MIER1, N4BP2L2, NR1D1, NR1H2, NRG1, OLIG2, OXSR1, PAIP2, PAX3, PKIA, PLCB1, PPARD, PPID, PRDM16, RBM15B, RCOR1, RPS6KA5, SAP30, SET, SMOX, SNW1, SOX7, SRFBP1, S…
GO_BiologicalProcess_20.03.2014_19h52	negative regulation of catalytic activity	0.00761565	[ADARB1, ANXA5, APBA3, ARPP19, BAG5, BUB3, CASP3, CAV1, CDC42SE1, CNST, COPS2, CSNK2A2, DAB2IP, DNAJC3, EGLN1, GPATCH2, GPS2, HERPUD1, IBTK, MAP4K5, PKIA, PRKCZ, PSMA5, PSMA6, PSMC6, PSMD1, PSMD14, PSMD4, PSMD6, PSMD7, PSMD8, PSME3, RCC2, RPS6KA3, SET, SH2D4A, SH3BP5, SOCS4, SPINK1, SRC, TFPI, XIAP, YWHAG]
GO_BiologicalProcess_20.03.2014_19h52	negative regulation of cell cycle	0.00339932	[BRD4, BUB3, CASP3, CGRRF1, CUL3, CUL4A, DAB2IP, DDIT3, EIF4G2, HBP1, JMY, NOTCH2, PKD2, PLAGL1, PSMA5, PSMA6, PSMC6, PSMD1, PSMD14, PSMD4, PSMD6, PSMD7, PSMD8, PSME3, RFWD2, ZAK, ZBTB17, ZNF207]
GO_BiologicalProcess_20.03.2014_19h52	negative regulation of cell cycle phase transition	0.00218379	[ATF2, BUB3, CDC73, CSNK2A2, MAD2L1BP, PKD2, PSMA5, PSMA6, PSMC6, PSMD1, PSMD14, PSMD4, PSMD6, PSMD7, PSMD8, PSME3, RFWD2, ZNF207, ZNF655]
GO_BiologicalProcess_20.03.2014_19h52	negative regulation of cell cycle process	0.00154166	[ATF2, BRD4, BUB3, CDC73, CSNK2A2, DAB2IP, FBXW7, MAD2L1BP, PKD2, PSMA5, PSMA6, PSMC6, PSMD1, PSMD14, PSMD4, PSMD6, PSMD7, PSMD8, PSME3, RFWD2, STAG2, ZNF207, ZNF655]
GO_BiologicalProcess_20.03.2014_19h52	negative regulation of cell death	0.00527948	[AARS, ADNP, ALOX12, ANXA5, ARHGAP10, ARHGAP21, ASNS, ATG5, BFAR, BNIP1, CASP3, CAV1, CLEC5A, CTH, GARS, HSPA5, HSPA9, ITCH, LTK, MET, NDNF, NOTCH2, NRG1, OXR1, OXSR1, PDCD10, PPARD, PRKCH, PRKCQ, PRKCZ, PSMA5, PSMA6, PSMC6, PSMD1, PSMD14, PSMD4, PSMD6, PSMD7, PSMD8, PSME3, RB1CC1, RPS6KA3, SET, SMOX, SRC, TOPORS, XIAP, ZFAND6]
GO_BiologicalProcess_20.03.2014_19h52	negative regulation of cellular biosynthetic process	0.0143791	[AIFM2, ASF1A, ASXL1, BCLAF1, CAV1, CDC73, CNOT1, COPS2, CREBBP, DAB2IP, DACH1, DAPK3, DDIT3, DEDD2, DNAJC2, ELK4, ERF, FBXW7, FGFR1, FOXD2, FOXD4L1, FOXH1, FXR1, GABPA, GLIS3, GPS2, GRB10, GREM1, KDM5B, LRRFIP1, MAF1, MEG3, MGEA5, MIER1, N4BP2L2, NR1D1, NR1H2, NRG1, OLIG2, OXSR1, PAIP2, PAX3, PKIA, PLCB1, PPARD, PPID, PRDM16, RBM15B, RCOR1, RPS6KA5, SAP30, SET, SMOX, SNW1, SOX7, SRFBP1, STAG2, S…
GO_BiologicalProcess_20.03.2014_19h52	negative regulation of cellular macromolecule biosynthetic process	0.00281131	[AIFM2, ASF1A, ASXL1, BCLAF1, CAV1, CDC73, CNOT1, COPS2, CREBBP, DAB2IP, DACH1, DAPK3, DDIT3, DEDD2, DNAJC2, ELK4, ERF, FBXW7, FGFR1, FOXD2, FOXD4L1, FOXH1, FXR1, GABPA, GLIS3, GPS2, GRB10, GREM1, KDM5B, LRRFIP1, MAF1, MEG3, MGEA5, MIER1, N4BP2L2, NR1D1, NR1H2, NRG1, OLIG2, OXSR1, PAIP2, PAX3, PKIA, PLCB1, PPARD, PPID, PRDM16, RBM15B, RCOR1, RPS6KA5, SAP30, SET, SMOX, SNW1, SOX7, SRFBP1, STAG2, S…
GO_BiologicalProcess_20.03.2014_19h52	negative regulation of cellular metabolic process	0.000126065	[ADARB1, AIFM2, ASF1A, ASXL1, ATG5, BAG5, BCLAF1, BUB3, CASP3, CAV1, CDC73, CNOT1, COPS2, CREBBP, DAB2IP, DACH1, DAPK3, DDIT3, DEDD2, DNAJC2, DNAJC3, EGLN1, ELK4, ERF, FAM129A, FBXW7, FGFR1, FOXD2, FOXD4L1, FOXH1, FXR1, GABPA, GLIS3, GPS2, GRB10, GREM1, IBTK, ITCH, ITGAV, KDM3A, KDM5B, KIRREL, LRRFIP1, MAF1, MEG3, MGEA5, MIER1, N4BP2L2, NR1D1, NR1H2, NRG1, OLIG2, OXSR1, PAIP2, PAX3, PDCL, PKIA, P…
GO_BiologicalProcess_20.03.2014_19h52	negative regulation of cellular process	2.8306e-08	[AARS, ADARB1, ADNP, AIFM2, ALOX12, ANXA5, ARHGAP10, ARHGAP21, ASF1A, ASNS, ASPH, ASXL1, ATF2, ATG5, BAG5, BARX1, BCLAF1, BFAR, BNIP1, BRD4, BUB3, CASP3, CAV1, CBLL1, CD109, CDC73, CGRRF1, CHAC1, CHERP, CLEC5A, CNOT1, CNOT3, COPS2, CREBBP, CSNK2A2, CTH, CUL3, CUL4A, CYP7B1, DAB2IP, DACH1, DAPK3, DDIT3, DDIT4L, DEDD2, DLK2, DNAJC2, DNAJC3, DPYSL3, DYRK1A, EGLN1, EI24, EIF4G2, ELK4, ERF, FAM129A, F…
GO_BiologicalProcess_20.03.2014_19h52	negative regulation of cellular protein metabolic process	0.000152603	[ADARB1, AIFM2, ATG5, BAG5, BUB3, CASP3, CAV1, DAB2IP, DAPK3, DNAJC3, FAM129A, FXR1, GPS2, GREM1, IBTK, KDM3A, KIRREL, MGEA5, NR1H2, PAIP2, PDCL, PKIA, PRKCZ, PSMA5, PSMA6, PSMC6, PSMD1, PSMD14, PSMD4, PSMD6, PSMD7, PSMD8, PSME3, SET, SH3BP5, SOCS4, SPINK1, SRFBP1, SUPT6H, TRIM39, YWHAG]
GO_BiologicalProcess_20.03.2014_19h52	negative regulation of G1/S transition of mitotic cell cycle	0.000398658	[CDC73, PKD2, PSMA5, PSMA6, PSMC6, PSMD1, PSMD14, PSMD4, PSMD6, PSMD7, PSMD8, PSME3, RFWD2, ZNF655]
GO_BiologicalProcess_20.03.2014_19h52	negative regulation of gene expression	0.0135801	[ASF1A, ASXL1, BCLAF1, CAV1, CDC73, CNOT1, CNOT3, COPS2, CREBBP, DAB2IP, DACH1, DDIT3, DEDD2, ELK4, ERF, FGFR1, FOXD2, FOXD4L1, FOXH1, GABPA, GARS, GLIS3, GPS2, GREM1, KDM5B, LRRFIP1, MAF1, MEG3, MIER1, N4BP2L2, NR1D1, NR1H2, NRG1, OLIG2, OXSR1, PAX3, PKIA, PLCB1, PPARD, PPID, PRDM16, RBM15B, RCOR1, RPS6KA5, RQCD1, SAP30, SET, SMOX, SNIP1, SNW1, SOX7, SRFBP1, SUMO1, UBE2I, UIMC1, UTS2, VDR, VLDLR…
GO_BiologicalProcess_20.03.2014_19h52	negative regulation of intracellular estrogen receptor signaling pathway	0.00360556	[CNOT1, CYP7B1, FOXH1, RQCD1]
GO_BiologicalProcess_20.03.2014_19h52	negative regulation of ligase activity	0.00028761	[BAG5, BUB3, PSMA5, PSMA6, PSMC6, PSMD1, PSMD14, PSMD4, PSMD6, PSMD7, PSMD8, PSME3]
GO_BiologicalProcess_20.03.2014_19h52	negative regulation of locomotion	0.0242342	[ADARB1, ARRDC3, DAB2IP, DACH1, DPYSL3, GPR56, GREM1, ITGAV, NRG1, OSBPL8, PLCB1, PPARD, SEMA3F, SRFBP1, STK24]
GO_BiologicalProcess_20.03.2014_19h52	negative regulation of macromolecule biosynthetic process	0.00418287	[AIFM2, ASF1A, ASXL1, BCLAF1, CAV1, CDC73, CNOT1, COPS2, CREBBP, DAB2IP, DACH1, DAPK3, DDIT3, DEDD2, DNAJC2, ELK4, ERF, FBXW7, FGFR1, FOXD2, FOXD4L1, FOXH1, FXR1, GABPA, GLIS3, GPS2, GRB10, GREM1, ITGAV, KDM5B, LRRFIP1, MAF1, MEG3, MGEA5, MIER1, N4BP2L2, NR1D1, NR1H2, NRG1, OLIG2, OXSR1, PAIP2, PAX3, PKIA, PLCB1, PPARD, PPID, PRDM16, RBM15B, RCOR1, RPS6KA5, SAP30, SET, SMOX, SNW1, SOX7, SRFBP1, S…
GO_BiologicalProcess_20.03.2014_19h52	negative regulation of macromolecule metabolic process	1.65542e-05	[ADARB1, AIFM2, ASF1A, ASXL1, ATG5, BAG5, BCLAF1, BUB3, CASP3, CAV1, CDC73, CHAC1, CNOT1, CNOT3, COPS2, CREBBP, DAB2IP, DACH1, DAPK3, DDIT3, DEDD2, DNAJC2, DNAJC3, ELK4, ERF, FAM129A, FBXW7, FGFR1, FOXD2, FOXD4L1, FOXH1, FXR1, GABPA, GARS, GLIS3, GPS2, GRB10, GREM1, IBTK, ITGAV, KDM3A, KDM5B, KIRREL, LRRFIP1, MAF1, MEG3, MGEA5, MIER1, N4BP2L2, NR1D1, NR1H2, NRG1, OLIG2, OXSR1, PAIP2, PAX3, PDCL, …
GO_BiologicalProcess_20.03.2014_19h52	negative regulation of metabolic process	0.000124233	[ADARB1, AIFM2, ARRDC3, ASF1A, ASXL1, ATG5, BAG5, BCLAF1, BUB3, CASP3, CAV1, CDC73, CHAC1, CNOT1, CNOT3, COPS2, CREBBP, DAB2IP, DACH1, DAPK3, DDIT3, DEDD2, DNAJC2, DNAJC3, EGLN1, ELK4, ERF, FAM129A, FBXW7, FGFR1, FOXD2, FOXD4L1, FOXH1, FXR1, GABPA, GARS, GLIS3, GPS2, GRB10, GREM1, IBTK, ITCH, ITGAV, KDM3A, KDM5B, KIRREL, LRRFIP1, MAF1, MEG3, MGEA5, MIER1, N4BP2L2, NR1D1, NR1H2, NRG1, OLIG2, OXSR1…
GO_BiologicalProcess_20.03.2014_19h52	negative regulation of mitotic cell cycle phase transition	0.00174095	[ATF2, BUB3, CDC73, CSNK2A2, MAD2L1BP, PKD2, PSMA5, PSMA6, PSMC6, PSMD1, PSMD14, PSMD4, PSMD6, PSMD7, PSMD8, PSME3, RFWD2, ZNF207, ZNF655]
GO_BiologicalProcess_20.03.2014_19h52	negative regulation of molecular function	0.00337903	[ADARB1, ANXA5, APBA3, ARPP19, BAG5, BUB3, CASP3, CAV1, CDC42SE1, CEBPG, CNST, COPS2, CSNK2A2, DAB2IP, DDIT3, DNAJC3, EGLN1, FOXH1, FZD6, GPATCH2, GPS2, GSTO1, HERPUD1, IBTK, ITCH, MAP4K5, P2RY1, PKD2, PKIA, PRKCZ, PSMA5, PSMA6, PSMC6, PSMD1, PSMD14, PSMD4, PSMD6, PSMD7, PSMD8, PSME3, RCC2, RPS6KA3, SET, SH2D4A, SH3BP5, SMOX, SOCS4, SPAG9, SPINK1, SRC, SUMO1, TFPI, XIAP, YWHAG]
GO_BiologicalProcess_20.03.2014_19h52	negative regulation of mRNA processing	0.0147001	[RBMX, RNPS1, SFSWAP, SRSF10]
GO_BiologicalProcess_20.03.2014_19h52	negative regulation of mRNA splicing, via spliceosome	0.00985969	[RBMX, RNPS1, SFSWAP, SRSF10]
GO_BiologicalProcess_20.03.2014_19h52	negative regulation of nitrogen compound metabolic process	0.00897389	[ASF1A, ASXL1, BCLAF1, CAV1, CDC73, CNOT1, COPS2, CREBBP, DAB2IP, DACH1, DDIT3, DEDD2, DNAJC2, EGLN1, ELK4, ERF, FBXW7, FGFR1, FOXD2, FOXD4L1, FOXH1, GABPA, GLIS3, GPS2, GREM1, KDM5B, LRRFIP1, MAF1, MEG3, MIER1, N4BP2L2, NR1D1, NR1H2, NRG1, OLIG2, OXSR1, PAX3, PKIA, PLCB1, PPARD, PPID, PRDM16, RBM15B, RBMX, RCOR1, RNPS1, RPS6KA5, SAP30, SET, SFSWAP, SMOX, SNW1, SOX7, SRFBP1, SRSF10, STAG2, SUMO1,…
GO_BiologicalProcess_20.03.2014_19h52	negative regulation of Notch signaling pathway	0.03125	[CHAC1, DLK2, FBXW7, MEG3]
GO_BiologicalProcess_20.03.2014_19h52	negative regulation of nucleobase-containing compound metabolic process	0.00659072	[ASF1A, ASXL1, BCLAF1, CAV1, CDC73, CNOT1, COPS2, CREBBP, DAB2IP, DACH1, DDIT3, DEDD2, DNAJC2, EGLN1, ELK4, ERF, FBXW7, FGFR1, FOXD2, FOXD4L1, FOXH1, GABPA, GLIS3, GPS2, GREM1, KDM5B, LRRFIP1, MAF1, MEG3, MIER1, N4BP2L2, NR1D1, NR1H2, NRG1, OLIG2, OXSR1, PAX3, PKIA, PLCB1, PPARD, PPID, PRDM16, RBM15B, RBMX, RCOR1, RNPS1, RPS6KA5, SAP30, SET, SFSWAP, SMOX, SNW1, SOX7, SRFBP1, SRSF10, STAG2, SUMO1,…
GO_BiologicalProcess_20.03.2014_19h52	negative regulation of peptidyl-tyrosine phosphorylation	0.0354893	[CAV1, IBTK, PRKCZ, SOCS4, SPINK1]
GO_BiologicalProcess_20.03.2014_19h52	negative regulation of programmed cell death	0.00230014	[AARS, ADNP, ALOX12, ANXA5, ARHGAP10, ARHGAP21, ASNS, ATG5, BFAR, BNIP1, CASP3, CAV1, CLEC5A, CTH, GARS, HSPA5, HSPA9, ITCH, LTK, MET, NDNF, NOTCH2, NRG1, OXR1, OXSR1, PDCD10, PPARD, PRKCH, PRKCQ, PRKCZ, PSMA5, PSMA6, PSMC6, PSMD1, PSMD14, PSMD4, PSMD6, PSMD7, PSMD8, PSME3, RB1CC1, RPS6KA3, SET, SMOX, SRC, TOPORS, XIAP, ZFAND6]
GO_BiologicalProcess_20.03.2014_19h52	negative regulation of protein metabolic process	0.000288896	[ADARB1, AIFM2, ATG5, BAG5, BUB3, CASP3, CAV1, CHAC1, DAB2IP, DAPK3, DNAJC3, FAM129A, FXR1, GPS2, GREM1, IBTK, ITGAV, KDM3A, KIRREL, MGEA5, NR1H2, NRG1, PAIP2, PDCL, PKIA, PRKCZ, PSMA5, PSMA6, PSMC6, PSMD1, PSMD14, PSMD4, PSMD6, PSMD7, PSMD8, PSME3, SET, SH3BP5, SOCS4, SPINK1, SRFBP1, SUPT6H, TRIM39, YWHAG]
GO_BiologicalProcess_20.03.2014_19h52	negative regulation of protein modification process	8.9938e-05	[ADARB1, ATG5, BAG5, BUB3, CASP3, CAV1, DAB2IP, DNAJC3, FAM129A, GPS2, GREM1, IBTK, KDM3A, KIRREL, MGEA5, PKIA, PRKCZ, PSMA5, PSMA6, PSMC6, PSMD1, PSMD14, PSMD4, PSMD6, PSMD7, PSMD8, PSME3, SET, SH3BP5, SOCS4, SPINK1, SRFBP1, SUPT6H, TRIM39, YWHAG]
GO_BiologicalProcess_20.03.2014_19h52	negative regulation of protein ubiquitination	0.000235437	[ATG5, BAG5, BUB3, CAV1, PSMA5, PSMA6, PSMC6, PSMD1, PSMD14, PSMD4, PSMD6, PSMD7, PSMD8, PSME3, TRIM39]
GO_BiologicalProcess_20.03.2014_19h52	negative regulation of RNA biosynthetic process	0.0109887	[ASF1A, ASXL1, BCLAF1, CAV1, CDC73, CNOT1, COPS2, CREBBP, DAB2IP, DACH1, DDIT3, DEDD2, ELK4, ERF, FGFR1, FOXD2, FOXD4L1, FOXH1, GABPA, GLIS3, GPS2, GREM1, KDM5B, LRRFIP1, MAF1, MEG3, MIER1, N4BP2L2, NR1D1, NR1H2, NRG1, OLIG2, OXSR1, PAX3, PKIA, PLCB1, PPARD, PPID, PRDM16, RBM15B, RCOR1, RPS6KA5, SAP30, SET, SMOX, SNW1, SOX7, SRFBP1, SUMO1, UBE2I, UIMC1, VDR, VLDLR, YEATS2, ZNF438]
GO_BiologicalProcess_20.03.2014_19h52	negative regulation of RNA metabolic process	0.00459025	[ASF1A, ASXL1, BCLAF1, CAV1, CDC73, CNOT1, COPS2, CREBBP, DAB2IP, DACH1, DDIT3, DEDD2, ELK4, ERF, FGFR1, FOXD2, FOXD4L1, FOXH1, GABPA, GLIS3, GPS2, GREM1, KDM5B, LRRFIP1, MAF1, MEG3, MIER1, N4BP2L2, NR1D1, NR1H2, NRG1, OLIG2, OXSR1, PAX3, PKIA, PLCB1, PPARD, PPID, PRDM16, RBM15B, RBMX, RCOR1, RNPS1, RPS6KA5, SAP30, SET, SFSWAP, SMOX, SNW1, SOX7, SRFBP1, SRSF10, SUMO1, UBE2I, UIMC1, VDR, VLDLR, YE…
GO_BiologicalProcess_20.03.2014_19h52	negative regulation of RNA splicing	0.026981	[RBMX, RNPS1, SFSWAP, SRSF10]
GO_BiologicalProcess_20.03.2014_19h52	negative regulation of transcription from RNA polymerase II promoter	0.03569	[ASXL1, CAV1, CDC73, CNOT1, COPS2, CREBBP, DAB2IP, ELK4, ERF, FGFR1, FOXD2, FOXD4L1, FOXH1, GABPA, GLIS3, GPS2, N4BP2L2, NR1D1, NR1H2, OLIG2, OXSR1, PAX3, PKIA, PPARD, PPID, PRDM16, RCOR1, SAP30, SMOX, SNW1, SRFBP1, UBE2I, VDR, VLDLR, YEATS2]
GO_BiologicalProcess_20.03.2014_19h52	negative regulation of transcription, DNA-templated	0.00970183	[ASF1A, ASXL1, BCLAF1, CAV1, CDC73, CNOT1, COPS2, CREBBP, DAB2IP, DACH1, DDIT3, DEDD2, ELK4, ERF, FGFR1, FOXD2, FOXD4L1, FOXH1, GABPA, GLIS3, GPS2, GREM1, KDM5B, LRRFIP1, MAF1, MEG3, MIER1, N4BP2L2, NR1D1, NR1H2, NRG1, OLIG2, OXSR1, PAX3, PKIA, PLCB1, PPARD, PPID, PRDM16, RBM15B, RCOR1, RPS6KA5, SAP30, SET, SMOX, SNW1, SOX7, SRFBP1, SUMO1, UBE2I, UIMC1, VDR, VLDLR, YEATS2, ZNF438]
GO_BiologicalProcess_20.03.2014_19h52	negative regulation of ubiquitin-protein ligase activity	0.00028761	[BAG5, BUB3, PSMA5, PSMA6, PSMC6, PSMD1, PSMD14, PSMD4, PSMD6, PSMD7, PSMD8, PSME3]
GO_BiologicalProcess_20.03.2014_19h52	negative regulation of ubiquitin-protein ligase activity involved in mitotic cell cycle	0.000604702	[BUB3, PSMA5, PSMA6, PSMC6, PSMD1, PSMD14, PSMD4, PSMD6, PSMD7, PSMD8, PSME3]
GO_BiologicalProcess_20.03.2014_19h52	negative regulation of Wnt signaling pathway	0.0483834	[BARX1, CAV1, DAB2IP, DDIT3, FZD6, GRB10, GREM1, HMGXB4, STK24, TSKU, WNT5B]
GO_BiologicalProcess_20.03.2014_19h52	neural crest cell development	0.034208	[FOXD2, FOXD4L1, LAMA5, NRG1, PAX3, SEMA3F, SMOX]
GO_BiologicalProcess_20.03.2014_19h52	neural crest cell migration	0.024677	[FOXD2, FOXD4L1, LAMA5, PAX3, SEMA3F, SMOX]
GO_BiologicalProcess_20.03.2014_19h52	nitrogen compound transport	0.020094	[ALKBH5, AQP3, CDK16, EIF5A, EIF5AL1, GLS, IWS1, KCNJ11, MGEA5, MRPL18, NPIPA1, NR1D1, NUP153, NUP188, NUP54, NXF1, P2RY1, PDE8B, PPARD, RAB43, RBM8A, RNPS1, SEC11A, SEH1L, SERINC1, SLC16A10, SLC22A13, SLC23A1, SLC25A26, SLC38A5, SLC3A2, SLC7A11, SMG1, SMG5, SRSF10, SUMO1, SUPT6H, UPF3B, UTS2, ZC3H11A]
GO_BiologicalProcess_20.03.2014_19h52	nuclear export	0.000390447	[AKAP13, ALKBH5, EIF5A, HSPA9, IWS1, NUP153, NXF1, RBM8A, RNPS1, SDAD1, SMG1, SMG5, SRSF10, SUPT6H, UPF3B, XPO6, ZC3H11A]
GO_BiologicalProcess_20.03.2014_19h52	nuclear transport	0.00214435	[AKAP13, ALKBH5, CHERP, DAB2IP, EIF5A, GREM1, HSPA9, IWS1, KPNA1, MAP4K5, NUP153, NXF1, PKD2, PKIA, RBM15B, RBM22, RBM8A, RBPMS, RNPS1, SDAD1, SET, SMG1, SMG5, SMOX, SRSF10, SUPT6H, TNPO1, UPF3B, WRN, XPO6, ZC3H11A]
GO_BiologicalProcess_20.03.2014_19h52	nucleic acid metabolic process	5.20124e-11	[AARS, ACVR2A, ADARB1, ADNP, AKAP17A, ALKBH5, ANKRD49, ARL2BP, ASF1A, ASPH, ASXL1, ATF2, BARX1, BCLAF1, BDP1, BLZF1, BMPR1B, BRD1, BRD2, BRD4, CAPN15, CARS, CASP3, CAV1, CCDC59, CCNT1, CCNT2, CDC73, CEBPG, CGGBP1, CHERP, CHGA, CIC, CNOT1, CNOT3, COPS2, COQ7, CPSF7, CREBBP, CSNK2A2, CTH, CUL4A, CWC22, DAB2IP, DACH1, DAPK3, DCP1A, DDIT3, DDX47, DEDD2, DNAJC2, DRG1, DYRK1B, E2F3, E2F4, EGLN1, EIF2S1…
GO_BiologicalProcess_20.03.2014_19h52	nucleic acid transport	5.69802e-05	[ALKBH5, EIF5A, EIF5AL1, IWS1, MRPL18, NPIPA1, NUP153, NUP188, NUP54, NXF1, RBM8A, RNPS1, SEH1L, SMG1, SMG5, SRSF10, SUMO1, SUPT6H, UPF3B, ZC3H11A]
GO_BiologicalProcess_20.03.2014_19h52	nucleobase-containing compound biosynthetic process	3.31049e-05	[ACVR2A, ADNP, AK4, AKAP17A, ANKRD49, ARL2BP, ASF1A, ASPH, ASXL1, ATF2, ATP1A3, ATP5S, BARX1, BCLAF1, BDP1, BLZF1, BMPR1B, BRD1, BRD2, BRD4, CAPN15, CAV1, CCDC59, CCNT1, CCNT2, CDC73, CEBPG, CGGBP1, CHERP, CHGA, CIC, CNOT1, CNOT3, COPS2, CPSF7, CREBBP, CSNK2A2, CTH, DAB2IP, DACH1, DAPK3, DDIT3, DEDD2, DNAJC2, DRG1, DYRK1B, E2F3, E2F4, EGLN1, EIF2S1, ELK1, ELK4, EPC2, ERF, FBXW7, FGFR1, FOXD2, FOX…
GO_BiologicalProcess_20.03.2014_19h52	nucleobase-containing compound metabolic process	1.14337e-10	[AARS, ACVR2A, ADARB1, ADNP, AHSA1, AK4, AKAP17A, AKR1B10, ALKBH5, ALS2, ANKRD49, ARFGAP1, ARL2BP, ASF1A, ASNS, ASPH, ASXL1, ATF2, ATP1A3, ATP5S, BARX1, BCLAF1, BDP1, BLZF1, BMPR1B, BRD1, BRD2, BRD4, CAPN15, CARS, CASP3, CAV1, CCDC59, CCNT1, CCNT2, CDC73, CDKL5, CEBPG, CGGBP1, CHERP, CHGA, CIC, CNOT1, CNOT3, COPS2, COQ7, CPSF7, CREBBP, CSNK2A2, CTH, CUL4A, CWC22, DAB2IP, DACH1, DAPK3, DCP1A, DDIT…
GO_BiologicalProcess_20.03.2014_19h52	nucleobase-containing compound transport	0.000151243	[ALKBH5, EIF5A, EIF5AL1, IWS1, MRPL18, NPIPA1, NUP153, NUP188, NUP54, NXF1, RBM8A, RNPS1, SEH1L, SLC25A26, SMG1, SMG5, SRSF10, SUMO1, SUPT6H, UPF3B, ZC3H11A]
GO_BiologicalProcess_20.03.2014_19h52	nucleocytoplasmic transport	0.00323423	[AKAP13, ALKBH5, CHERP, DAB2IP, EIF5A, GREM1, HSPA9, IWS1, KPNA1, MAP4K5, NUP153, NXF1, PKD2, PKIA, RBM15B, RBM22, RBM8A, RBPMS, RNPS1, SDAD1, SET, SMG1, SMG5, SMOX, SRSF10, SUPT6H, TNPO1, UPF3B, XPO6, ZC3H11A]
GO_BiologicalProcess_20.03.2014_19h52	organelle assembly	0.00974707	[ARL13B, ATG12, ATG5, ATXN2L, BBIP1, CNOT1, E2F4, EIF2S1, EIF6, FOPNL, INO80, LAMA5, MIS12, OCRL, OFD1, RAB33B, RB1CC1, RC3H1, SENP6, SRC, STK19, TMOD1, TTN, WDR45]
GO_BiologicalProcess_20.03.2014_19h52	organelle organization	0.000454652	[AIFM2, AKR1B10, ALS2, ARFGAP1, ARHGAP10, ARHGAP21, ARL13B, ARPP19, ASF1A, ASXL1, ATF2, ATG12, ATG5, ATXN2L, BBIP1, BIN3, BLZF1, BNIP1, BOD1, BRD1, BRD2, BRD4, BRWD3, BUB3, CASP3, CAV1, CCNG2, CDC73, CEP135, CNOT1, COQ7, CREBBP, CUL3, DAPK3, DNAJC2, DPYSL3, DYNC1LI2, E2F4, EHD2, EIF2S1, EIF6, ELK4, EPC2, FAM160A2, FBXW7, FOPNL, GORASP2, HIP1, HK2, HOOK3, HSPA9, HUWE1, ING5, INO80, IWS1, JMY, KANS…
GO_BiologicalProcess_20.03.2014_19h52	organic acid metabolic process	0.0150038	[AARS, ACSL5, AIFM2, ALDH1A3, ALDH1L2, ALOX12, ASNS, B3GALT6, B3GNT4, BCAT1, CARS, CAV1, CHGA, CHST7, CTH, CYP7B1, D2HGDH, DLD, DLST, DOHH, EGLN1, EIF5A, EIF5AL1, ELOVL4, FAM206A, GARS, GLS, GOLT1B, GPC1, GSTM3, GSTO1, GSTO2, HACL1, KYNU, MAP4K5, MTHFD1L, NDNF, NDST2, NR1D1, NR1H2, P4HA2, PGD, PHGDH, PPARD, PRODH, PSMA5, PSMA6, PSMC6, PSMD1, PSMD14, PSMD4, PSMD6, PSMD7, PSMD8, PSME3, PTGES3, SARS…
GO_BiologicalProcess_20.03.2014_19h52	organic cyclic compound biosynthetic process	0.000122504	[ACVR2A, ADNP, AIFM2, AK4, AKAP17A, ANKRD49, ARL2BP, ASF1A, ASPH, ASXL1, ATF2, ATP1A3, ATP5S, BARX1, BCLAF1, BDP1, BLZF1, BMPR1B, BRD1, BRD2, BRD4, CAPN15, CAV1, CCDC59, CCNT1, CCNT2, CDC73, CEBPG, CGGBP1, CHERP, CHGA, CIC, CNOT1, CNOT3, COPS2, CPSF7, CREBBP, CSNK2A2, CTH, CYP7B1, DAB2IP, DACH1, DAPK3, DDIT3, DEDD2, DNAJC2, DRG1, DYRK1B, E2F3, E2F4, EGLN1, EIF2S1, ELK1, ELK4, EPC2, ERF, FBXW7, FG…
GO_BiologicalProcess_20.03.2014_19h52	organic cyclic compound metabolic process	1.61397e-09	[AARS, ACVR2A, ADARB1, ADNP, AHSA1, AIFM2, AK4, AKAP17A, AKR1B10, ALDH1L2, ALKBH5, ALS2, ANKRD49, ARFGAP1, ARL2BP, ASF1A, ASNS, ASPH, ASXL1, ATF2, ATP1A3, ATP5S, BARX1, BCLAF1, BDP1, BLZF1, BMPR1B, BRD1, BRD2, BRD4, CAPN15, CARS, CASP3, CAV1, CCDC59, CCNT1, CCNT2, CDC73, CDKL5, CEBPG, CGGBP1, CHERP, CHGA, CIC, CNOT1, CNOT3, COPS2, COQ7, CPSF7, CREBBP, CSNK2A2, CTH, CUL4A, CWC22, CYP7B1, DAB2IP, D…
GO_BiologicalProcess_20.03.2014_19h52	organic substance biosynthetic process	2.40473e-09	[AARS, ACSL5, ACVR2A, ADNP, AIFM2, AK4, AKAP17A, ALDH1A3, ALOX12, ANKRD49, ARL2BP, ARPP19, ASF1A, ASNS, ASPH, ASXL1, ATF2, ATP1A3, ATP5S, B3GALT6, B3GNT4, BARX1, BCAT1, BCLAF1, BDP1, BLZF1, BMPR1B, BRD1, BRD2, BRD4, CAPN15, CARS, CAV1, CCDC59, CCNT1, CCNT2, CDC73, CEBPG, CGGBP1, CHERP, CHGA, CHST7, CIC, CNOT1, CNOT3, COPS2, COQ7, CPSF7, CREBBP, CSNK2A2, CTH, CYP7B1, DAB2IP, DACH1, DAPK3, DDIT3, D…
GO_BiologicalProcess_20.03.2014_19h52	organic substance transport	0.00489144	[ALKBH5, AP1G1, APBA3, AQP3, ARFGAP1, ARPP19, ASPH, ATG5, BBIP1, BLZF1, CAV1, CDC37, CDK16, CHERP, CLEC5A, CNST, DAB2IP, EIF5A, EIF5AL1, FAM160A2, GDI1, GLS, GOLGA7, GOLT1B, GOSR2, GRB10, GREM1, HGS, HK2, HOOK3, HSPA9, ITGAV, IWS1, KCNJ11, KPNA1, KTN1, LIN7C, LMF1, MAP4K5, MET, MGEA5, MRPL18, NOTCH2, NPIPA1, NR1D1, NR1H2, NUP153, NUP188, NUP54, NXF1, OSBP, OSBPL8, P2RY1, PARD3, PDE8B, PEA15, PIP5…
GO_BiologicalProcess_20.03.2014_19h52	oxoacid metabolic process	0.0150462	[AARS, ACSL5, AIFM2, ALDH1A3, ALDH1L2, ALOX12, ASNS, B3GALT6, B3GNT4, BCAT1, CARS, CAV1, CHGA, CHST7, CTH, CYP7B1, D2HGDH, DLD, DLST, DOHH, EGLN1, EIF5A, EIF5AL1, ELOVL4, FAM206A, GARS, GLS, GOLT1B, GPC1, GSTM3, GSTO1, GSTO2, HACL1, KYNU, MTHFD1L, NDNF, NDST2, NR1D1, NR1H2, P4HA2, PGD, PHGDH, PPARD, PRODH, PSMA5, PSMA6, PSMC6, PSMD1, PSMD14, PSMD4, PSMD6, PSMD7, PSMD8, PSME3, PTGES3, SARS, SERINC…
GO_BiologicalProcess_20.03.2014_19h52	pentose-phosphate shunt	0.0203607	[PGAM1, PGAM4, PGD, PHGDH]
GO_BiologicalProcess_20.03.2014_19h52	peptidyl-amino acid modification	0.00420212	[ARL2BP, ASPH, ATF2, BMX, BRD1, BRD4, CAV1, COQ7, CREBBP, CTH, DOHH, DYRK1A, EDEM1, EGLN1, EIF5A, EIF5AL1, FBXW7, FGFR1, GOLGA7, GREM1, IBTK, ING5, IWS1, KANSL3, KDM3A, LTK, MET, MORC3, MSL2, NAA50, NCOA1, NDNF, NRG1, P4HA2, PAXIP1, PDGFD, PPID, PRKCZ, RPS6KA5, SCYL1, SEC24B, SET, SMG1, SOCS4, SPINK1, SRC, ST3GAL4, SUV420H1, TAF6L, VCPKMT, YEATS2, ZDHHC9]
GO_BiologicalProcess_20.03.2014_19h52	peptidyl-lysine acetylation	0.00202696	[ATF2, BRD1, BRD4, CREBBP, ING5, IWS1, KANSL3, MSL2, NAA50, NCOA1, PAXIP1, RPS6KA5, SET, TAF6L, YEATS2]
GO_BiologicalProcess_20.03.2014_19h52	peptidyl-lysine modification	4.16656e-05	[ATF2, BRD1, BRD4, CREBBP, CTH, DOHH, EIF5A, EIF5AL1, ING5, IWS1, KANSL3, KDM3A, MSL2, NAA50, NCOA1, PAXIP1, RPS6KA5, SET, SUV420H1, TAF6L, VCPKMT, YEATS2]
GO_BiologicalProcess_20.03.2014_19h52	peptidyl-lysine modification to hypusine	0.00331594	[DOHH, EIF5A, EIF5AL1]
GO_BiologicalProcess_20.03.2014_19h52	phosphate-containing compound metabolic process	0.0146728	[ACVR2A, ADARB1, ADM2, AHSA1, AK4, AKAP13, AKR1B10, ALS2, ARFGAP1, ARL2BP, ASNS, ATF2, ATP1A3, ATP5S, BMPR1B, BMX, BRD4, CASP3, CAV1, CCNT1, CCNT2, CDC37, CDK16, CDK17, CDKL5, CNST, COQ7, CSNK2A2, DAB2IP, DAPK3, DDIT3, DLD, DNAJC3, DOK4, DUSP18, DYRK1A, DYRK1B, EDEM1, EGLN1, EIF2S1, ELK1, EPT1, ETNK1, FAM129A, FBXW7, FGFR1, FRS2, GARS, GNG5, GNL1, GOSR2, GPATCH2, GPS2, GRB10, GREM1, HERPUD1, HK2,…
GO_BiologicalProcess_20.03.2014_19h52	phosphorus metabolic process	0.011319	[ACSL5, ACVR2A, ADARB1, ADM2, AHSA1, AK4, AKAP13, AKR1B10, ALS2, ARFGAP1, ARL2BP, ASNS, ATF2, ATP1A3, ATP5S, BMPR1B, BMX, BRD4, CASP3, CAV1, CCNT1, CCNT2, CDC37, CDK16, CDK17, CDKL5, CNST, COQ7, CSNK2A2, DAB2IP, DAPK3, DDIT3, DLD, DLST, DNAJC3, DOK4, DUSP18, DYRK1A, DYRK1B, EDEM1, EGLN1, EIF2S1, ELK1, ELOVL4, EPT1, ETNK1, FAM129A, FBXW7, FGFR1, FRS2, GARS, GNG5, GNL1, GOSR2, GPATCH2, GPS2, GRB10,…
GO_BiologicalProcess_20.03.2014_19h52	phosphorylation	0.000377395	[ACVR2A, ADARB1, ADM2, AK4, AKAP13, ALS2, ARFGAP1, ARL2BP, ASNS, ATF2, BMPR1B, BMX, BRD4, CASP3, CAV1, CCNT1, CCNT2, CDC37, CDK16, CDK17, CDKL5, COQ7, CSNK2A2, DAB2IP, DAPK3, DDIT3, DLD, DNAJC3, DOK4, DYRK1A, DYRK1B, EDEM1, EIF2S1, ELK1, FAM129A, FBXW7, FGFR1, FRS2, GARS, GOSR2, GPS2, GRB10, GREM1, HERPUD1, HOOK3, HSPA5, HYOU1, IBTK, IKBKG, IP6K2, ITCH, ITGAV, JAK1, KCTD11, KIRREL, LPAR3, LTK, MA…
GO_BiologicalProcess_20.03.2014_19h52	placenta development	0.0160919	[EGLN1, ERF, MET, NCOA1, NOTCH2, PKD2, PPARD, SPP1, STC1, STC2, STK24, SUMO1, VDR, ZFAT]
GO_BiologicalProcess_20.03.2014_19h52	plasma membrane organization	0.0355706	[ANO6, BLZF1, CNST, EHD2, GOLGA7, LAMA5, NDRG1, P2RY1, PIP5K1A, PPFIA1, PRKCZ, SCN3B, SPTA1]
GO_BiologicalProcess_20.03.2014_19h52	positive regulation of apoptotic signaling pathway	0.0446379	[BCLAF1, BMPR1B, CAV1, DAB2IP, DAPK3, DEDD2, EI24, ING5, PEA15, STK24, TRIM39]
GO_BiologicalProcess_20.03.2014_19h52	positive regulation of biological process	5.62885e-06	[ACVR2A, ADARB1, ADM2, AIFM2, AKAP13, ALDH1A3, ALOX12, ALS2, ANKRD49, ANO6, AP1G1, AQP3, ARFGAP1, ARL2BP, ARPP19, ARRDC3, ASF1A, ASNS, ASPH, ASXL1, ATF2, ATP2A2, BCLAF1, BMPR1B, BRD1, BRD4, CASP3, CAV1, CBLL1, CCNT1, CCNT2, CDC73, CDKL5, CEBPG, CHERP, CHGA, CLEC5A, CNOT1, CNST, CREBBP, CSNK2A2, CTH, CUL3, CUL4A, CYP7B1, DAB2IP, DAPK3, DDIT3, DEDD2, DHX36, DNAJC2, DNAJC3, DPYSL3, DYRK1A, DYRK1B, E…
GO_BiologicalProcess_20.03.2014_19h52	positive regulation of biosynthetic process	0.00243472	[AIFM2, ANKRD49, ARPP19, ASF1A, ASPH, ASXL1, BCLAF1, BRD1, BRD4, CCNT1, CCNT2, CDC73, CEBPG, CHERP, CHGA, CREBBP, DAB2IP, DDIT3, DNAJC2, DYRK1B, E2F3, E2F4, EIF2S1, EIF5A, EIF5AL1, ELK1, FAM129A, FBXW7, FOXD2, FOXD4L1, FOXH1, GABPA, GABPB1, GARS, GLIS3, GPBP1, GREM1, HIVEP3, IKBKG, ILF2, ING5, INO80, ITGA2, KDM3A, KDM7A, MAML1, MED10, MED4, MED6, MEG3, MET, MTPN, NCOA1, NR1D1, NR1H2, OXSR1, P2RY1…
GO_BiologicalProcess_20.03.2014_19h52	positive regulation of catalytic activity	0.00138346	[AHSA1, AKR1B10, ALOX12, ALS2, ARFGAP1, ARRDC3, ASNS, ASPH, BCL2L13, CASP3, CAV1, CDKL5, DAB2IP, DDIT3, DNAJC3, EDEM1, EIF2S1, FBXW7, FGFR1, FRS2, GOSR2, GREM1, HERPUD1, HIP1, HSPA5, HYOU1, IKBKG, ITGA2, LMF1, LPAR3, MAP4K5, MAPK10, MET, NR1H2, NRG1, OCRL, PDCD10, PIK3R5, PIP5K1A, PKD2, PLCB1, PPP1R3G, PRKCZ, PSMA5, PSMA6, PSMC6, PSMD1, PSMD14, PSMD4, PSMD6, PSMD7, PSMD8, PSME3, RAB3GAP1, RASA3, …
GO_BiologicalProcess_20.03.2014_19h52	positive regulation of cation channel activity	0.0404428	[ASPH, GSTO1, KCNJ11, PKD2]
GO_BiologicalProcess_20.03.2014_19h52	positive regulation of cell communication	0.0267891	[ACVR2A, ALS2, ARL2BP, ARRDC3, ASXL1, BCLAF1, BMPR1B, BRD4, CAV1, CDC73, CSNK2A2, CTH, DAB2IP, DAPK3, DEDD2, EI24, EIF2S1, FBXW7, FGFR1, FRS2, GOLT1B, GPR56, GRB10, IKBKG, ING5, ITGA2, LIMS2, LPAR3, MAP4K5, MAPK10, MET, MIER1, NOTCH2, NRG1, OSBPL8, P2RY1, PDCD10, PEA15, PIK3R5, PKD2, PLCB1, PPARD, PRKCH, PRKCZ, RBPMS, RRAGA, SHOC2, SMOX, SNW1, SPAG9, SRC, STK24, TAB3, TFG, TRIM39, UBE2I, USP34, U…
GO_BiologicalProcess_20.03.2014_19h52	positive regulation of cell cycle arrest	0.000456758	[DAB2IP, PKD2, PSMA5, PSMA6, PSMC6, PSMD1, PSMD14, PSMD4, PSMD6, PSMD7, PSMD8, PSME3, RFWD2]
GO_BiologicalProcess_20.03.2014_19h52	positive regulation of cell cycle process	0.00179251	[BRD4, CUL3, CUL4A, DAB2IP, INO80, NDRG1, PKD2, PLCB1, PSMA5, PSMA6, PSMC6, PSMD1, PSMD14, PSMD4, PSMD6, PSMD7, PSMD8, PSME3, RCC2, RFWD2, WIZ]
GO_BiologicalProcess_20.03.2014_19h52	positive regulation of cellular biosynthetic process	0.00463364	[AIFM2, ANKRD49, ARPP19, ASF1A, ASPH, ASXL1, BCLAF1, BRD1, BRD4, CCNT1, CCNT2, CDC73, CEBPG, CHERP, CHGA, CREBBP, DAB2IP, DDIT3, DNAJC2, DYRK1B, E2F3, E2F4, EIF2S1, EIF5A, EIF5AL1, ELK1, FAM129A, FBXW7, FOXD2, FOXD4L1, FOXH1, GABPA, GABPB1, GARS, GLIS3, GPBP1, GREM1, HIVEP3, IKBKG, ILF2, ING5, INO80, ITGA2, KDM3A, KDM7A, MAML1, MED10, MED4, MED6, MEG3, MET, NCOA1, NR1D1, NR1H2, OXSR1, P2RY1, PAX3…
GO_BiologicalProcess_20.03.2014_19h52	positive regulation of cellular metabolic process	0.000148973	[ACVR2A, AIFM2, ALS2, ANKRD49, ARFGAP1, ARL2BP, ARPP19, ARRDC3, ASF1A, ASNS, ASPH, ASXL1, BCLAF1, BRD1, BRD4, CAV1, CCNT1, CCNT2, CDC73, CEBPG, CHERP, CHGA, CNOT1, CREBBP, DAB2IP, DDIT3, DNAJC2, DNAJC3, DYRK1A, DYRK1B, E2F3, E2F4, EDEM1, EIF2S1, EIF5A, EIF5AL1, ELK1, FAM129A, FBXW7, FGFR1, FOXD2, FOXD4L1, FOXH1, FRS2, GABPA, GABPB1, GARS, GLIS3, GOSR2, GPBP1, GRB10, GREM1, HERPUD1, HIVEP3, HSPA5,…
GO_BiologicalProcess_20.03.2014_19h52	positive regulation of cellular process	1.38923e-06	[ACVR2A, ADARB1, AIFM2, AKAP13, ALDH1A3, ALOX12, ALS2, ANKRD49, AP1G1, ARFGAP1, ARL2BP, ARPP19, ARRDC3, ASF1A, ASNS, ASPH, ASXL1, BCLAF1, BMPR1B, BRD1, BRD4, CASP3, CAV1, CBLL1, CCNT1, CCNT2, CDC73, CDKL5, CEBPG, CHERP, CHGA, CLEC5A, CNOT1, CNST, CREBBP, CSNK2A2, CTH, CUL3, CUL4A, CYP7B1, DAB2IP, DAPK3, DDIT3, DEDD2, DNAJC2, DNAJC3, DPYSL3, DYRK1A, DYRK1B, E2F3, E2F4, EDEM1, EHD2, EI24, EIF2S1, E…
GO_BiologicalProcess_20.03.2014_19h52	positive regulation of cellular protein metabolic process	0.000304746	[ACVR2A, ALS2, ARFGAP1, ARL2BP, ARRDC3, ASNS, ASPH, CAV1, DAB2IP, DDIT3, DNAJC3, DYRK1A, EDEM1, EIF2S1, EIF5A, EIF5AL1, FAM129A, FBXW7, FGFR1, FRS2, GOSR2, GREM1, HERPUD1, HSPA5, HYOU1, IKBKG, ITGA2, LPAR3, MAP4K5, MAPK10, MET, MGEA5, NR1H2, NRG1, P2RY1, PAXIP1, PDCD10, PIK3R5, PKD2, PRKCZ, PSMA5, PSMA6, PSMC6, PSMD1, PSMD14, PSMD4, PSMD6, PSMD7, PSMD8, PSME3, RB1CC1, RBPMS, RPS6KA5, SNW1, SPAG9,…
GO_BiologicalProcess_20.03.2014_19h52	positive regulation of embryonic development	0.0257368	[MEG3, PLCB1, RBM19]
GO_BiologicalProcess_20.03.2014_19h52	positive regulation of gene expression	0.00387465	[ADM2, ALOX12, ANKRD49, ASF1A, ASPH, ASXL1, BCLAF1, BRD1, BRD4, CCNT1, CCNT2, CDC73, CHERP, CHGA, CREBBP, DAB2IP, DDIT3, DNAJC2, DYRK1B, E2F3, E2F4, EIF2S1, ELK1, FBXW7, FOXD2, FOXD4L1, FOXH1, GABPA, GABPB1, GARS, GLIS3, GPBP1, GREM1, HIVEP3, IKBKG, ILF2, ING5, INO80, KDM3A, KDM7A, MAML1, MED10, MED4, MED6, MEG3, MET, NCOA1, NR1D1, NR1H2, OXSR1, P2RY1, PAX3, PAXIP1, PKD2, PLAGL1, PLCB1, PPARD, PR…
GO_BiologicalProcess_20.03.2014_19h52	positive regulation of hydrolase activity	0.00904327	[AHSA1, AKR1B10, ALOX12, ALS2, ARFGAP1, ASNS, ASPH, BCL2L13, CASP3, CDKL5, DAB2IP, DDIT3, DNAJC3, EDEM1, EIF2S1, FGFR1, GOSR2, HERPUD1, HIP1, HSPA5, HYOU1, ITGA2, LMF1, NR1H2, OCRL, PIP5K1A, PLCB1, PRKCZ, PSMD14, PSME3, RAB3GAP1, RASA3, SOX7, WRN, ZBTB17]
GO_BiologicalProcess_20.03.2014_19h52	positive regulation of kinase activity	0.0188727	[ALS2, ARFGAP1, ASNS, DAB2IP, DDIT3, DNAJC3, EDEM1, EIF2S1, FBXW7, FGFR1, FRS2, GOSR2, GREM1, HERPUD1, HSPA5, HYOU1, IKBKG, LPAR3, MAP4K5, MAPK10, MET, NRG1, PDCD10, PIK3R5, PKD2, PRKCZ, SPAG9, STK24, TAB3, VLDLR, ZAK, ZBTB17]
GO_BiologicalProcess_20.03.2014_19h52	positive regulation of ligase activity	0.00181683	[ARRDC3, PSMA5, PSMA6, PSMC6, PSMD1, PSMD14, PSMD4, PSMD6, PSMD7, PSMD8, PSME3, TOPORS]
GO_BiologicalProcess_20.03.2014_19h52	positive regulation of macromolecule biosynthetic process	0.000318403	[AIFM2, ANKRD49, ASF1A, ASPH, ASXL1, BCLAF1, BRD1, BRD4, CCNT1, CCNT2, CDC73, CEBPG, CHERP, CHGA, CREBBP, DAB2IP, DDIT3, DNAJC2, DYRK1B, E2F3, E2F4, EIF2S1, EIF5A, EIF5AL1, ELK1, FAM129A, FBXW7, FOXD2, FOXD4L1, FOXH1, GABPA, GABPB1, GARS, GLIS3, GPBP1, GREM1, HIVEP3, IKBKG, ILF2, ING5, INO80, ITGA2, KDM3A, KDM7A, MAML1, MED10, MED4, MED6, MEG3, MET, MTPN, NCOA1, NR1D1, NR1H2, OXSR1, P2RY1, PAX3, …
GO_BiologicalProcess_20.03.2014_19h52	positive regulation of macromolecule metabolic process	2.14988e-06	[ACVR2A, ADM2, AIFM2, ALOX12, ALS2, ANKRD49, ARFGAP1, ARL2BP, ARRDC3, ASF1A, ASNS, ASPH, ASXL1, BCLAF1, BRD1, BRD4, CAV1, CCNT1, CCNT2, CDC73, CEBPG, CHERP, CHGA, CNOT1, CREBBP, CSNK2A2, DAB2IP, DDIT3, DNAJC2, DNAJC3, DYRK1A, DYRK1B, E2F3, E2F4, EDEM1, EIF2S1, EIF5A, EIF5AL1, ELK1, FAM129A, FBXW7, FGFR1, FOXD2, FOXD4L1, FOXH1, FRS2, GABPA, GABPB1, GARS, GLIS3, GOSR2, GPBP1, GREM1, HERPUD1, HIVEP3…
GO_BiologicalProcess_20.03.2014_19h52	positive regulation of metabolic process	6.52035e-05	[ACVR2A, ADM2, AIFM2, ALOX12, ALS2, ANKRD49, ARFGAP1, ARL2BP, ARPP19, ARRDC3, ASF1A, ASNS, ASPH, ASXL1, BCLAF1, BRD1, BRD4, CAV1, CCNT1, CCNT2, CDC73, CEBPG, CHERP, CHGA, CNOT1, CREBBP, CSNK2A2, DAB2IP, DDIT3, DNAJC2, DNAJC3, DYRK1A, DYRK1B, E2F3, E2F4, EDEM1, EIF2S1, EIF5A, EIF5AL1, ELK1, FAM129A, FBXW7, FGFR1, FOXD2, FOXD4L1, FOXH1, FRS2, GABPA, GABPB1, GARS, GLIS3, GOSR2, GPBP1, GRB10, GREM1, …
GO_BiologicalProcess_20.03.2014_19h52	positive regulation of molecular function	0.000217386	[AHSA1, AKR1B10, ALOX12, ALS2, ARFGAP1, ARRDC3, ASNS, ASPH, ATF2, BCL2L13, BRD4, CASP3, CAV1, CDKL5, CEBPG, CHERP, CTH, DAB2IP, DDIT3, DNAJC3, EDEM1, EIF2S1, FBXW7, FGFR1, FRS2, GOSR2, GREM1, GSTO1, HERPUD1, HIP1, HSPA5, HYOU1, IKBKG, ITGA2, JMY, KCNJ11, LMF1, LPAR3, MAP4K5, MAPK10, MET, MTPN, NR1H2, NRG1, OCRL, PDCD10, PIK3R5, PIP5K1A, PKD2, PLCB1, PPP1R3G, PRKCH, PRKCQ, PRKCZ, PSMA5, PSMA6, PSM…
GO_BiologicalProcess_20.03.2014_19h52	positive regulation of mRNA processing	0.0404428	[CDC73, CNOT1, RBMX, SNW1]
GO_BiologicalProcess_20.03.2014_19h52	positive regulation of multicellular organismal process	0.0394826	[ACVR2A, ALOX12, ANO6, ATF2, ATP2A2, BMPR1B, CAV1, CREBBP, DDIT3, DHX36, FGFR1, FRS2, GREM1, GSTO1, IKBKG, ITGA2, LRRFIP1, MTPN, NR1H2, NRG1, OXSR1, P2RY1, PLCB1, POLR3C, POLR3D, PPARD, PRKCQ, PRKCZ, SCN3B, SMOX, SPP1, SUCO, TMEM64, TRIM56, UTS2, VDR]
GO_BiologicalProcess_20.03.2014_19h52	positive regulation of nitrogen compound metabolic process	0.00869	[ANKRD49, ASF1A, ASPH, ASXL1, BCLAF1, BRD1, BRD4, CCNT1, CCNT2, CDC73, CEBPG, CHERP, CHGA, CNOT1, CREBBP, DAB2IP, DDIT3, DNAJC2, DYRK1B, E2F3, E2F4, EIF2S1, ELK1, FBXW7, FOXD2, FOXD4L1, FOXH1, GABPA, GABPB1, GARS, GLIS3, GPBP1, GREM1, HIVEP3, IKBKG, ILF2, ING5, INO80, KDM3A, KDM7A, MAML1, MED10, MED4, MED6, MEG3, MET, MGEA5, NCOA1, NR1D1, NR1H2, OXSR1, P2RY1, PAX3, PAXIP1, PKD2, PLAGL1, PLCB1, PP…
GO_BiologicalProcess_20.03.2014_19h52	positive regulation of nuclease activity	0.0008401	[ARFGAP1, ASNS, DDIT3, DNAJC3, EDEM1, EIF2S1, GOSR2, HERPUD1, HSPA5, HYOU1, ZBTB17]
GO_BiologicalProcess_20.03.2014_19h52	positive regulation of nucleobase-containing compound metabolic process	0.00547403	[ANKRD49, ASF1A, ASPH, ASXL1, BCLAF1, BRD1, BRD4, CCNT1, CCNT2, CDC73, CEBPG, CHERP, CHGA, CNOT1, CREBBP, DAB2IP, DDIT3, DNAJC2, DYRK1B, E2F3, E2F4, EIF2S1, ELK1, FBXW7, FOXD2, FOXD4L1, FOXH1, GABPA, GABPB1, GARS, GLIS3, GPBP1, GREM1, HIVEP3, IKBKG, ILF2, ING5, INO80, KDM3A, KDM7A, MAML1, MED10, MED4, MED6, MEG3, MET, MGEA5, NCOA1, NR1D1, NR1H2, OXSR1, P2RY1, PAX3, PAXIP1, PKD2, PLAGL1, PLCB1, PP…
GO_BiologicalProcess_20.03.2014_19h52	positive regulation of phosphorylation	0.0366783	[ACVR2A, ALS2, ARFGAP1, ARL2BP, ASNS, CAV1, DAB2IP, DDIT3, DNAJC3, EDEM1, EIF2S1, FAM129A, FBXW7, FGFR1, FRS2, GOSR2, GRB10, GREM1, HERPUD1, HSPA5, HYOU1, IKBKG, LPAR3, MAP4K5, MAPK10, MET, NRG1, P2RY1, PDCD10, PIK3R5, PKD2, PLCB1, PRKCZ, RB1CC1, RBPMS, RPS6KA5, SPAG9, SRC, STK24, SUMO1, TAB3, VLDLR, ZAK, ZBTB17]
GO_BiologicalProcess_20.03.2014_19h52	positive regulation of protein kinase activity	0.0101112	[ALS2, ARFGAP1, ASNS, DAB2IP, DDIT3, DNAJC3, EDEM1, EIF2S1, FBXW7, FGFR1, FRS2, GOSR2, GREM1, HERPUD1, HSPA5, HYOU1, IKBKG, LPAR3, MAP4K5, MAPK10, MET, NRG1, PDCD10, PIK3R5, PKD2, PRKCZ, SPAG9, STK24, TAB3, VLDLR, ZAK, ZBTB17]
GO_BiologicalProcess_20.03.2014_19h52	positive regulation of protein metabolic process	0.000108925	[ACVR2A, AIFM2, ALS2, ARFGAP1, ARL2BP, ARRDC3, ASNS, ASPH, CAV1, CEBPG, CSNK2A2, DAB2IP, DDIT3, DNAJC3, DYRK1A, EDEM1, EIF2S1, EIF5A, EIF5AL1, FAM129A, FBXW7, FGFR1, FRS2, GOSR2, GREM1, HERPUD1, HSPA5, HYOU1, IKBKG, ITCH, ITGA2, LPAR3, MAP4K5, MAPK10, MET, MGEA5, MTPN, NR1H2, NRG1, P2RY1, PAXIP1, PDCD10, PIK3R5, PKD2, PLCB1, PRKCQ, PRKCZ, PSMA5, PSMA6, PSMC6, PSMD1, PSMD14, PSMD4, PSMD6, PSMD7, P…
GO_BiologicalProcess_20.03.2014_19h52	positive regulation of protein modification process	0.000748057	[ACVR2A, ALS2, ARFGAP1, ARL2BP, ARRDC3, ASNS, CAV1, DAB2IP, DDIT3, DNAJC3, DYRK1A, EDEM1, EIF2S1, FAM129A, FBXW7, FGFR1, FRS2, GOSR2, GREM1, HERPUD1, HSPA5, HYOU1, IKBKG, LPAR3, MAP4K5, MAPK10, MET, NRG1, P2RY1, PAXIP1, PDCD10, PIK3R5, PKD2, PRKCZ, PSMA5, PSMA6, PSMC6, PSMD1, PSMD14, PSMD4, PSMD6, PSMD7, PSMD8, PSME3, RB1CC1, RBPMS, RPS6KA5, SNW1, SPAG9, SPRTN, STK24, SUMO1, TAB3, TOPORS, VLDLR, …
GO_BiologicalProcess_20.03.2014_19h52	positive regulation of protein phosphorylation	0.0178714	[ACVR2A, ALS2, ARFGAP1, ARL2BP, ASNS, CAV1, DAB2IP, DDIT3, DNAJC3, EDEM1, EIF2S1, FAM129A, FBXW7, FGFR1, FRS2, GOSR2, GREM1, HERPUD1, HSPA5, HYOU1, IKBKG, LPAR3, MAP4K5, MAPK10, MET, NRG1, P2RY1, PDCD10, PIK3R5, PKD2, PRKCZ, RB1CC1, RBPMS, RPS6KA5, SPAG9, STK24, SUMO1, TAB3, VLDLR, ZAK, ZBTB17]
GO_BiologicalProcess_20.03.2014_19h52	positive regulation of protein ubiquitination	0.000649201	[ARRDC3, FBXW7, HSPA5, PAXIP1, PSMA5, PSMA6, PSMC6, PSMD1, PSMD14, PSMD4, PSMD6, PSMD7, PSMD8, PSME3, SPRTN, TOPORS, XIAP]
GO_BiologicalProcess_20.03.2014_19h52	positive regulation of Ras protein signal transduction	0.0257961	[ALS2, GPR56, NOTCH2, NRG1, SHOC2]
GO_BiologicalProcess_20.03.2014_19h52	positive regulation of RNA biosynthetic process	0.00247722	[ANKRD49, ASF1A, ASPH, ASXL1, BCLAF1, BRD1, BRD4, CCNT1, CCNT2, CDC73, CHERP, CHGA, CREBBP, DAB2IP, DDIT3, DNAJC2, DYRK1B, E2F3, E2F4, EIF2S1, ELK1, FBXW7, FOXD2, FOXD4L1, FOXH1, GABPA, GABPB1, GARS, GLIS3, GPBP1, GREM1, HIVEP3, IKBKG, ILF2, ING5, INO80, KDM3A, KDM7A, MAML1, MED10, MED4, MED6, MEG3, MET, NCOA1, NR1D1, NR1H2, OXSR1, P2RY1, PAX3, PAXIP1, PKD2, PLAGL1, PLCB1, PPARD, PRDM16, RBMX, RN…
GO_BiologicalProcess_20.03.2014_19h52	positive regulation of RNA metabolic process	0.00178862	[ANKRD49, ASF1A, ASPH, ASXL1, BCLAF1, BRD1, BRD4, CCNT1, CCNT2, CDC73, CHERP, CHGA, CNOT1, CREBBP, DAB2IP, DDIT3, DNAJC2, DYRK1B, E2F3, E2F4, EIF2S1, ELK1, FBXW7, FOXD2, FOXD4L1, FOXH1, GABPA, GABPB1, GARS, GLIS3, GPBP1, GREM1, HIVEP3, IKBKG, ILF2, ING5, INO80, KDM3A, KDM7A, MAML1, MED10, MED4, MED6, MEG3, MET, NCOA1, NR1D1, NR1H2, OXSR1, P2RY1, PAX3, PAXIP1, PKD2, PLAGL1, PLCB1, PPARD, PRDM16, R…
GO_BiologicalProcess_20.03.2014_19h52	positive regulation of RNA splicing	0.0204781	[RBM22, RBMX, SNW1]
GO_BiologicalProcess_20.03.2014_19h52	positive regulation of signal transduction	0.0226177	[ACVR2A, ALS2, ARL2BP, ARRDC3, ASXL1, BCLAF1, BMPR1B, BRD4, CAV1, CDC73, CSNK2A2, CTH, DAB2IP, DAPK3, DEDD2, EI24, EIF2S1, FBXW7, FGFR1, FRS2, GOLT1B, GPR56, GRB10, IKBKG, ING5, LIMS2, LPAR3, MAP4K5, MAPK10, MET, MIER1, NOTCH2, NRG1, OSBPL8, P2RY1, PDCD10, PEA15, PIK3R5, PKD2, PLCB1, PPARD, PRKCH, PRKCZ, RBPMS, RRAGA, SHOC2, SMOX, SNW1, SPAG9, SRC, STK24, TAB3, TFG, TRIM39, UBE2I, USP34, XIAP, ZA…
GO_BiologicalProcess_20.03.2014_19h52	positive regulation of signaling	0.0254392	[ACVR2A, ALS2, ARL2BP, ARRDC3, ASXL1, BCLAF1, BMPR1B, BRD4, CAV1, CDC73, CSNK2A2, CTH, DAB2IP, DAPK3, DEDD2, EI24, EIF2S1, FBXW7, FGFR1, FRS2, GOLT1B, GPR56, GRB10, IKBKG, ING5, ITGA2, LIMS2, LPAR3, MAP4K5, MAPK10, MET, MIER1, NOTCH2, NRG1, OSBPL8, P2RY1, PDCD10, PEA15, PIK3R5, PKD2, PLCB1, PPARD, PRKCH, PRKCZ, RBPMS, RRAGA, SHOC2, SMOX, SNW1, SPAG9, SRC, STK24, TAB3, TFG, TRIM39, UBE2I, USP34, U…
GO_BiologicalProcess_20.03.2014_19h52	positive regulation of small GTPase mediated signal transduction	0.0427248	[ALS2, GPR56, NOTCH2, NRG1, SHOC2]
GO_BiologicalProcess_20.03.2014_19h52	positive regulation of transcription elongation from RNA polymerase II promoter	0.0385793	[BRD4, CDC73, SUPT6H]
GO_BiologicalProcess_20.03.2014_19h52	positive regulation of transcription from RNA polymerase II promoter	0.0493213	[ASXL1, BRD4, CCNT1, CCNT2, CDC73, CHERP, CHGA, CREBBP, DAB2IP, DDIT3, E2F4, EIF2S1, ELK1, FBXW7, FOXD2, FOXD4L1, FOXH1, GABPA, GABPB1, GARS, GLIS3, GREM1, IKBKG, INO80, KDM3A, MAML1, MED10, MED6, MET, NCOA1, NR1H2, OXSR1, P2RY1, PAX3, PKD2, PLAGL1, RBMX, RPS6KA3, RPS6KA5, SMOX, SNW1, SS18, SUMO1, TAF2, VDR]
GO_BiologicalProcess_20.03.2014_19h52	positive regulation of transcription, DNA-templated	0.0017965	[ANKRD49, ASF1A, ASPH, ASXL1, BCLAF1, BRD1, BRD4, CCNT1, CCNT2, CDC73, CHERP, CHGA, CREBBP, DAB2IP, DDIT3, DNAJC2, DYRK1B, E2F3, E2F4, EIF2S1, ELK1, FBXW7, FOXD2, FOXD4L1, FOXH1, GABPA, GABPB1, GARS, GLIS3, GPBP1, GREM1, HIVEP3, IKBKG, ILF2, ING5, INO80, KDM3A, KDM7A, MAML1, MED10, MED4, MED6, MEG3, MET, NCOA1, NR1D1, NR1H2, OXSR1, P2RY1, PAX3, PAXIP1, PKD2, PLAGL1, PLCB1, PPARD, PRDM16, RBMX, RN…
GO_BiologicalProcess_20.03.2014_19h52	positive regulation of transferase activity	0.00979821	[ALS2, ARFGAP1, ASNS, DAB2IP, DDIT3, DNAJC3, EDEM1, EIF2S1, FBXW7, FGFR1, FRS2, GOSR2, GREM1, HERPUD1, HSPA5, HYOU1, IKBKG, LPAR3, MAP4K5, MAPK10, MET, NRG1, PDCD10, PIK3R5, PKD2, PPP1R3G, PRKCZ, SERINC1, SPAG9, STK24, TAB3, VLDLR, ZAK, ZBTB17]
GO_BiologicalProcess_20.03.2014_19h52	positive regulation of ubiquitin-protein ligase activity	0.00134599	[ARRDC3, PSMA5, PSMA6, PSMC6, PSMD1, PSMD14, PSMD4, PSMD6, PSMD7, PSMD8, PSME3, TOPORS]
GO_BiologicalProcess_20.03.2014_19h52	positive regulation of ubiquitin-protein ligase activity involved in mitotic cell cycle	0.00317145	[PSMA5, PSMA6, PSMC6, PSMD1, PSMD14, PSMD4, PSMD6, PSMD7, PSMD8, PSME3]
GO_BiologicalProcess_20.03.2014_19h52	posttranscriptional regulation of gene expression	0.000250501	[AIFM2, ASPH, CDC73, CNOT1, CNOT3, DAPK3, EIF2S1, EIF3B, EIF3D, EIF3J, EIF4G2, EIF5A, EIF5AL1, EIF6, FAM129A, FBXW7, FXR1, GARS, GOLGA7, ITGA2, MORC3, MTPN, NGDN, PAIP2, RBM4B, RBM8A, RC3H1, RPS6KA3, RQCD1, SMOX, SNIP1, TRMT6, TRNAU1AP, UPF3B, WIZ, ZNF207]
GO_BiologicalProcess_20.03.2014_19h52	programmed cell death	3.22481e-05	[AARS, ACSL5, ADNP, AIFM2, AKAP13, ALDH1A3, ALOX12, ANXA5, ARHGAP10, ARHGAP21, ASNS, ATF2, ATG5, BCL2L13, BCLAF1, BFAR, BMPR1B, BMX, BNIP1, CASP3, CAV1, CHAC1, CHERP, CLEC5A, CSNK2A2, CTH, CUL3, CUL4A, DAB2IP, DAPK3, DDIT3, DDX47, DEDD2, EI24, EIF5A, FGFR1, FXR1, GARS, GHITM, GREM1, HERPUD1, HIP1, HK2, HSPA5, HSPA9, IKBKG, ING5, IP6K2, ITCH, ITGAV, JMY, KPNA1, LTK, MET, MTFP1, NCOA1, NDNF, NOTCH2…
GO_BiologicalProcess_20.03.2014_19h52	proteasomal protein catabolic process	0.000868261	[BUB3, CUL3, DAB2IP, DDIT3, EDEM1, FBXL3, FBXW7, GNA12, HSPA5, KIAA0368, NR1D1, PSMA5, PSMA6, PSMC6, PSMD1, PSMD14, PSMD4, PSMD6, PSMD7, PSMD8, PSME3, RNF103, SUMO1, TOPORS, UBE2I]
GO_BiologicalProcess_20.03.2014_19h52	proteasome-mediated ubiquitin-dependent protein catabolic process	0.000836675	[BUB3, CUL3, DAB2IP, DDIT3, EDEM1, FBXL3, FBXW7, GNA12, HSPA5, KIAA0368, PSMA5, PSMA6, PSMC6, PSMD1, PSMD14, PSMD4, PSMD6, PSMD7, PSMD8, PSME3, RNF103, SUMO1, TOPORS, UBE2I]
GO_BiologicalProcess_20.03.2014_19h52	protein acetylation	0.00246123	[ATF2, BRD1, BRD4, CREBBP, ESCO1, ING5, IWS1, KANSL3, MSL2, NAA50, NCOA1, PAXIP1, RPS6KA5, SET, TAF6L, YEATS2]
GO_BiologicalProcess_20.03.2014_19h52	protein acylation	0.000455685	[ATF2, BRD1, BRD4, CREBBP, ESCO1, GOLGA7, ING5, IWS1, KANSL3, MSL2, NAA50, NCOA1, PAXIP1, RPS6KA5, SET, TAF6L, YEATS2, ZDHHC16, ZDHHC17, ZDHHC9]
GO_BiologicalProcess_20.03.2014_19h52	protein catabolic process	0.00140756	[ARIH1, BUB3, CSNK2A2, CUL3, CUL4A, DAB2IP, DDIT3, DNAJC3, EDEM1, FBXL3, FBXW7, GNA12, GPC1, HERPUD1, HGS, HSPA5, HUWE1, ITCH, KIAA0368, MGEA5, NR1D1, NRG1, PSMA5, PSMA6, PSMC6, PSMD1, PSMD14, PSMD4, PSMD6, PSMD7, PSMD8, PSME3, RNF103, RNF6, SUMO1, TOPORS, TRIM39, UBE2I, UBE2Z, UBE3C, UBR4, USP34, USP53, YME1L1]
GO_BiologicalProcess_20.03.2014_19h52	protein dealkylation	0.0233132	[KDM3A, KDM4C, KDM5B, KDM5C, KDM7A]
GO_BiologicalProcess_20.03.2014_19h52	protein demethylation	0.0233132	[KDM3A, KDM4C, KDM5B, KDM5C, KDM7A]
GO_BiologicalProcess_20.03.2014_19h52	protein localization	0.00111924	[AKR1B10, ALS2, AP1G1, APBA3, ARFGAP1, ARL2BP, ASPH, ATG5, BBIP1, BIN3, BLZF1, BUB3, CAV1, CDC37, CHERP, CLEC5A, CNST, DAB2IP, EHD2, EIF5A, EIF5AL1, FAM160A2, FBXW7, FOPNL, GDI1, GOLGA7, GOLT1B, GOSR2, GREM1, HGS, HOOK3, HSPA5, HSPA9, ITGA2, KPNA1, KTN1, LAMA5, LIN7C, LMF1, MAP4, MAP4K5, MARCH5, MGEA5, MORC3, NOTCH2, NPIPA1, NR1H2, NUP153, NUP188, NUP54, OSBPL8, P2RY1, PARD3, PES1, PIP5K1A, PKD2,…
GO_BiologicalProcess_20.03.2014_19h52	protein maturation	0.0157267	[ARIH1, ASPH, BCL2L13, BUB3, CAPN15, CASP3, CHAC1, CHGA, CUL3, CUL4A, DAB2IP, DDIT3, DLD, DNAJC3, EDEM1, FBXL3, FBXW7, GNA12, HERPUD1, HIP1, HSPA5, HUWE1, ITCH, KCTD11, KIAA0368, LMF1, MGEA5, NR1D1, NR1H2, PEF1, PRKCQ, PRSS3, PSMA5, PSMA6, PSMC6, PSMD1, PSMD14, PSMD4, PSMD6, PSMD7, PSMD8, PSME3, RBMX, RCE1, RNF103, RNF6, SEC11A, SUMO1, TOPORS, TRIM39, UBE2I, UBE3C, UBR4, USP34, USP53, YME1L1]
GO_BiologicalProcess_20.03.2014_19h52	protein metabolic process	2.28654e-11	[AARS, ACVR2A, ADARB1, ADM2, AIFM2, AKAP13, ALS2, ARFGAP1, ARIH1, ARL2BP, ARRDC3, ASB5, ASNS, ASPH, ASXL1, ATF2, ATG5, B3GALT6, B3GNT4, BAG5, BCL2L13, BMPR1B, BMX, BRD1, BRD4, BUB3, CAPN15, CARS, CASP3, CAV1, CBLL1, CCNT1, CCNT2, CDC37, CDC73, CDK16, CDK17, CDKL5, CEBPG, CHAC1, CHGA, CHST7, CNOT1, CNOT3, COPS2, COQ7, CREBBP, CSNK2A2, CTH, CUL3, CUL4A, D2HGDH, DAB2IP, DAPK3, DDIT3, DLD, DNAJC2, DN…
GO_BiologicalProcess_20.03.2014_19h52	protein modification by small protein conjugation	2.74138e-06	[ARIH1, ARRDC3, ASB5, ATG5, BAG5, BUB3, CAV1, CBLL1, CDC73, CUL3, CUL4A, FBXL3, FBXO25, FBXW7, HERPUD1, HSPA5, HUWE1, ITCH, KCTD11, MARCH5, MARCH6, PAXIP1, PRKCQ, PSMA5, PSMA6, PSMC6, PSMD1, PSMD14, PSMD4, PSMD6, PSMD7, PSMD8, PSME3, RC3H1, RC3H2, RFWD2, RNF103, RNF144A, RNF38, RNF6, SENP6, SOCS4, SPRTN, SUMO1, TOPORS, TRIM39, TRIM56, UBE2I, UBE3C, UBQLN1, UBR4, UFM1, UNKL, XIAP]
GO_BiologicalProcess_20.03.2014_19h52	protein modification by small protein conjugation or removal	2.85916e-06	[ARIH1, ARRDC3, ASB5, ASXL1, ATG5, BAG5, BUB3, CAV1, CBLL1, CDC73, COPS2, CUL3, CUL4A, FBXL3, FBXO25, FBXW7, HERPUD1, HSPA5, HUWE1, ITCH, KCTD11, MARCH5, MARCH6, OTUD3, PAXIP1, PRKCQ, PSMA5, PSMA6, PSMC6, PSMD1, PSMD14, PSMD4, PSMD6, PSMD7, PSMD8, PSME3, RC3H1, RC3H2, RFWD2, RNF103, RNF144A, RNF38, RNF6, SENP6, SOCS4, SPRTN, SUMO1, TOPORS, TRIM39, TRIM56, UBE2I, UBE3C, UBQLN1, UBR4, UFM1, UIMC1, …
GO_BiologicalProcess_20.03.2014_19h52	protein modification process	2.72911e-12	[ACVR2A, ADARB1, ADM2, AKAP13, ALS2, ARFGAP1, ARIH1, ARL2BP, ARRDC3, ASB5, ASNS, ASPH, ASXL1, ATF2, ATG5, B3GALT6, B3GNT4, BAG5, BMPR1B, BMX, BRD1, BRD4, BUB3, CASP3, CAV1, CBLL1, CCNT1, CCNT2, CDC37, CDC73, CDK16, CDK17, CDKL5, COPS2, COQ7, CREBBP, CSNK2A2, CTH, CUL3, CUL4A, DAB2IP, DAPK3, DDIT3, DNAJC3, DOHH, DUSP18, DYRK1A, DYRK1B, EDEM1, EGLN1, EIF2S1, EIF5A, EIF5AL1, ELK4, ESCO1, FAM129A, FB…
GO_BiologicalProcess_20.03.2014_19h52	protein palmitoylation	0.0404428	[GOLGA7, ZDHHC16, ZDHHC17, ZDHHC9]
GO_BiologicalProcess_20.03.2014_19h52	protein phosphorylation	0.000134676	[ACVR2A, ADARB1, ADM2, AKAP13, ALS2, ARFGAP1, ARL2BP, ASNS, BMPR1B, BMX, BRD4, CASP3, CAV1, CCNT1, CCNT2, CDC37, CDK16, CDK17, CDKL5, COQ7, CSNK2A2, DAB2IP, DAPK3, DDIT3, DNAJC3, DYRK1A, DYRK1B, EDEM1, EIF2S1, FAM129A, FBXW7, FGFR1, FRS2, GARS, GOSR2, GPS2, GREM1, HERPUD1, HSPA5, HYOU1, IBTK, IKBKG, JAK1, KIRREL, LPAR3, LTK, MAML1, MAP4K5, MAPK10, MET, MORC3, NRG1, OXSR1, P2RY1, PDCD10, PDGFD, PI…
GO_BiologicalProcess_20.03.2014_19h52	protein processing	0.0195874	[ARIH1, ASPH, BCL2L13, BUB3, CAPN15, CASP3, CHAC1, CHGA, CUL3, CUL4A, DAB2IP, DDIT3, DLD, DNAJC3, EDEM1, FBXL3, FBXW7, GNA12, HERPUD1, HIP1, HSPA5, HUWE1, ITCH, KCTD11, KIAA0368, MGEA5, NR1D1, NR1H2, PEF1, PRKCQ, PRSS3, PSMA5, PSMA6, PSMC6, PSMD1, PSMD14, PSMD4, PSMD6, PSMD7, PSMD8, PSME3, RBMX, RCE1, RNF103, RNF6, SEC11A, SUMO1, TOPORS, TRIM39, UBE2I, UBE3C, UBR4, USP34, USP53, YME1L1]
GO_BiologicalProcess_20.03.2014_19h52	protein transport	0.0120189	[AP1G1, APBA3, ARFGAP1, ASPH, ATG5, BBIP1, BLZF1, CDC37, CHERP, CLEC5A, CNST, DAB2IP, EIF5A, EIF5AL1, FAM160A2, GDI1, GOLGA7, GOLT1B, GOSR2, GREM1, HGS, HOOK3, HSPA9, KPNA1, KTN1, LIN7C, LMF1, MAP4K5, MGEA5, NOTCH2, NPIPA1, NR1H2, NUP153, NUP188, NUP54, PARD3, PIP5K1A, PKD2, PKIA, PPID, PRKCZ, RAB18, RAB2B, RAB33B, RAB36, RAB43, RAB5B, RAB6C, RASEF, RBM22, RBPMS, SDAD1, SEC11A, SEC16A, SEC23IP, S…
GO_BiologicalProcess_20.03.2014_19h52	protein ubiquitination	7.45134e-06	[ARIH1, ARRDC3, ASB5, ATG5, BAG5, BUB3, CAV1, CBLL1, CDC73, CUL3, CUL4A, FBXL3, FBXO25, FBXW7, HERPUD1, HSPA5, HUWE1, ITCH, KCTD11, MARCH5, MARCH6, PAXIP1, PRKCQ, PSMA5, PSMA6, PSMC6, PSMD1, PSMD14, PSMD4, PSMD6, PSMD7, PSMD8, PSME3, RC3H1, RC3H2, RFWD2, RNF103, RNF144A, RNF38, RNF6, SOCS4, SPRTN, TOPORS, TRIM39, TRIM56, UBE3C, UBQLN1, UBR4, UNKL, XIAP]
GO_BiologicalProcess_20.03.2014_19h52	proteolysis	0.00494543	[ARIH1, ASPH, BUB3, CAPN15, CASP3, CUL3, CUL4A, DAB2IP, DDIT3, DLD, DNAJC3, EDEM1, FBXL3, FBXW7, GNA12, HERPUD1, HSPA5, HUWE1, ITCH, KCTD11, KIAA0368, MGEA5, NR1D1, NR1H2, PEF1, PRKCQ, PRSS3, PSMA5, PSMA6, PSMC6, PSMD1, PSMD14, PSMD4, PSMD6, PSMD7, PSMD8, PSME3, RBMX, RCE1, RNF103, RNF6, SUMO1, TOPORS, TRIM39, UBE2I, UBE3C, UBR4, USP34, USP53, YME1L1]
GO_BiologicalProcess_20.03.2014_19h52	proteolysis involved in cellular protein catabolic process	0.000683333	[ARIH1, BUB3, CUL3, CUL4A, DAB2IP, DDIT3, DNAJC3, EDEM1, FBXL3, FBXW7, GNA12, HERPUD1, HSPA5, HUWE1, ITCH, KIAA0368, NR1D1, PSMA5, PSMA6, PSMC6, PSMD1, PSMD14, PSMD4, PSMD6, PSMD7, PSMD8, PSME3, RNF103, RNF6, SUMO1, TOPORS, TRIM39, UBE2I, UBE3C, UBR4, USP34, USP53, YME1L1]
GO_BiologicalProcess_20.03.2014_19h52	regulation of alternative mRNA splicing, via spliceosome	0.0145056	[RBM15B, RBM5, RBM8A, RBMX, RNPS1]
GO_BiologicalProcess_20.03.2014_19h52	regulation of apoptotic process	0.000125139	[AARS, ACSL5, ADNP, AIFM2, AKAP13, ALDH1A3, ALOX12, ANXA5, ARHGAP10, ARHGAP21, ASNS, ATG5, BCL2L13, BCLAF1, BFAR, BMPR1B, BNIP1, CASP3, CAV1, CHERP, CLEC5A, CSNK2A2, CTH, DAB2IP, DAPK3, DDIT3, DEDD2, EI24, FGFR1, GARS, HERPUD1, HIP1, HSPA5, HSPA9, ING5, IP6K2, ITCH, ITGAV, JMY, LTK, NCOA1, NDNF, NOTCH2, NRG1, OXR1, OXSR1, PDCD10, PEA15, PPARD, PPID, PRKCH, PRKCQ, PRKCZ, PSMA5, PSMA6, PSMC6, PSMD1…
GO_BiologicalProcess_20.03.2014_19h52	regulation of biosynthetic process	2.0583e-07	[ACVR2A, AIFM2, AKAP17A, ANKRD49, ARL2BP, ARPP19, ASF1A, ASPH, ASXL1, ATF2, BCLAF1, BDP1, BLZF1, BMPR1B, BRD1, BRD2, BRD4, CAPN15, CAV1, CCDC59, CCNT1, CCNT2, CDC73, CEBPG, CGGBP1, CHERP, CHGA, CIC, CNOT1, CNOT3, COPS2, CREBBP, CSNK2A2, CTH, DAB2IP, DACH1, DAPK3, DDIT3, DEDD2, DLD, DNAJC2, DYRK1B, E2F3, E2F4, EGLN1, EIF2S1, EIF3B, EIF3D, EIF3J, EIF4G2, EIF5A, EIF5AL1, EIF6, ELK1, ELK4, EPC2, ERF,…
GO_BiologicalProcess_20.03.2014_19h52	regulation of canonical Wnt signaling pathway	0.0492589	[CAV1, DAB2IP, DAPK3, DDIT3, FZD6, GREM1, SOX7, SRC, STK24, USP34, WNT5B, XIAP]
GO_BiologicalProcess_20.03.2014_19h52	regulation of catalytic activity	0.000454224	[ACVR2A, ADARB1, AHSA1, AKAP13, AKR1B10, ALOX12, ALS2, ANXA5, APBA3, ARFGAP1, ARL2BP, ARPP19, ARRDC3, ASNS, ASPH, BAG5, BCL2L13, BUB3, CASP3, CAV1, CCNT1, CCNT2, CDC37, CDC42SE1, CDKL5, CNST, COPS2, CSNK2A2, DAB2IP, DDIT3, DNAJC3, EDEM1, EGLN1, EIF2S1, FBXW7, FGFR1, FRS2, GDI1, GOSR2, GPATCH2, GPS2, GREM1, HERPUD1, HIP1, HSPA5, HYOU1, IBTK, IKBKG, ITGA2, LMF1, LPAR3, MAP4K5, MAPK10, MET, NR1H2, N…
GO_BiologicalProcess_20.03.2014_19h52	regulation of cell communication	0.0054072	[ACSL5, ACVR2A, AKAP13, ALS2, ARFGAP1, ARHGAP10, ARHGAP21, ARL2BP, ARRDC3, ASPH, ASXL1, BARX1, BCLAF1, BMPR1B, BRD4, CAV1, CD109, CDC37, CDC73, CDK16, CDKL5, CHAC1, CHERP, CNOT1, CREBBP, CSNK2A2, CTH, CUL3, CYP7B1, DAB2IP, DAPK3, DDIT3, DDIT4L, DEDD2, DLK2, DYRK1A, EI24, EIF2S1, FBXW7, FGFR1, FOXH1, FRS2, FZD6, GDI1, GNA12, GOLT1B, GPC1, GPR56, GPS2, GRB10, GREM1, HGS, HMGXB4, HSPA5, IKBKG, IL36R…
GO_BiologicalProcess_20.03.2014_19h52	regulation of cell cycle	0.000238747	[ADARB1, ASNS, ATF2, BRD4, BUB3, CASP3, CCNG2, CCNT1, CCNT2, CDC37, CDC73, CGRRF1, CSNK2A2, CUL3, CUL4A, DAB2IP, DAPK3, DDIT3, EIF4G2, FBXW7, FGFR1, HBP1, ILKAP, INO80, JMY, MAD2L1BP, NDRG1, NOTCH2, PES1, PKD2, PKIA, PLAGL1, PLCB1, PRPF40A, PSMA5, PSMA6, PSMC6, PSMD1, PSMD14, PSMD4, PSMD6, PSMD7, PSMD8, PSME3, RAB6C, RCC2, RFWD2, SENP6, STAG2, SUMO1, THAP1, WIZ, YY1AP1, ZAK, ZBTB17, ZNF207, ZNF65…
GO_BiologicalProcess_20.03.2014_19h52	regulation of cell cycle arrest	0.00269315	[DAB2IP, PKD2, PSMA5, PSMA6, PSMC6, PSMD1, PSMD14, PSMD4, PSMD6, PSMD7, PSMD8, PSME3, RFWD2]
GO_BiologicalProcess_20.03.2014_19h52	regulation of cell cycle phase transition	0.000200353	[ATF2, BRD4, BUB3, CDC73, CSNK2A2, CUL4A, INO80, MAD2L1BP, PKD2, PKIA, PLCB1, PSMA5, PSMA6, PSMC6, PSMD1, PSMD14, PSMD4, PSMD6, PSMD7, PSMD8, PSME3, RCC2, RFWD2, SUMO1, ZNF207, ZNF655]
GO_BiologicalProcess_20.03.2014_19h52	regulation of cell cycle process	0.000630639	[ATF2, BRD4, BUB3, CDC73, CSNK2A2, CUL3, CUL4A, DAB2IP, DAPK3, FBXW7, ILKAP, INO80, MAD2L1BP, NDRG1, PKD2, PKIA, PLCB1, PRPF40A, PSMA5, PSMA6, PSMC6, PSMD1, PSMD14, PSMD4, PSMD6, PSMD7, PSMD8, PSME3, RAB6C, RCC2, RFWD2, SENP6, STAG2, SUMO1, WIZ, ZNF207, ZNF655]
GO_BiologicalProcess_20.03.2014_19h52	regulation of cell death	0.000235235	[AARS, ACSL5, ADNP, AIFM2, AKAP13, ALDH1A3, ALOX12, ANXA5, ARHGAP10, ARHGAP21, ASNS, ATG5, BCL2L13, BCLAF1, BFAR, BMPR1B, BNIP1, CASP3, CAV1, CHERP, CLEC5A, CSNK2A2, CTH, DAB2IP, DAPK3, DDIT3, DEDD2, EI24, FGFR1, GARS, HERPUD1, HIP1, HSPA5, HSPA9, ING5, IP6K2, ITCH, ITGAV, JMY, LTK, MET, NCOA1, NDNF, NOTCH2, NRG1, OXR1, OXSR1, PDCD10, PEA15, PPARD, PPID, PRKCH, PRKCQ, PRKCZ, PSMA5, PSMA6, PSMC6, …
GO_BiologicalProcess_20.03.2014_19h52	regulation of cell differentiation	0.00616728	[ACVR2A, ALOX12, AQP3, ASXL1, BMPR1B, CAV1, CDC73, CDKL5, CNOT1, CNOT3, CREBBP, DAB2IP, DDIT3, DLK2, DPYSL3, EHD2, FGFR1, FNDC3B, GABPA, GARS, GDI1, GPC1, GPR56, GREM1, HOOK3, ITGAV, KCTD11, LPAR3, LRIF1, LTK, MAML1, MAP1B, MED10, MED27, MED6, MEG3, N4BP2L2, NCOA1, NDNF, NOTCH2, NR1D1, NR1H2, NRG1, OLIG2, OXSR1, PLCB1, PPARD, PRDM16, PRKCH, PRKCZ, RC3H1, RCC2, RCOR1, RIF1, RNF6, RPS6KA3, SEMA3F, …
GO_BiologicalProcess_20.03.2014_19h52	regulation of cell growth	0.0470896	[ALOX12, BLZF1, CDKL5, CSNK2A2, DAB2IP, DNAJC2, EI24, GREM1, INO80, IP6K2, ITCH, LPAR3, MAP1B, MTPN, MUC12, NRG1, PPARD, PRKCQ, RNF6, RPS6KA3, SEMA3F, SPP1]
GO_BiologicalProcess_20.03.2014_19h52	regulation of cellular amine metabolic process	0.00508569	[PSMA5, PSMA6, PSMC6, PSMD1, PSMD14, PSMD4, PSMD6, PSMD7, PSMD8, PSME3]
GO_BiologicalProcess_20.03.2014_19h52	regulation of cellular amino acid metabolic process	0.000876254	[PSMA5, PSMA6, PSMC6, PSMD1, PSMD14, PSMD4, PSMD6, PSMD7, PSMD8, PSME3]
GO_BiologicalProcess_20.03.2014_19h52	regulation of cellular biosynthetic process	3.10819e-07	[ACVR2A, AIFM2, AKAP17A, ANKRD49, ARL2BP, ARPP19, ASF1A, ASPH, ASXL1, ATF2, BCLAF1, BDP1, BLZF1, BMPR1B, BRD1, BRD2, BRD4, CAPN15, CAV1, CCDC59, CCNT1, CCNT2, CDC73, CEBPG, CGGBP1, CHERP, CHGA, CIC, CNOT1, CNOT3, COPS2, CREBBP, CSNK2A2, CTH, DAB2IP, DACH1, DAPK3, DDIT3, DEDD2, DLD, DNAJC2, DYRK1B, E2F3, E2F4, EGLN1, EIF2S1, EIF3B, EIF3D, EIF3J, EIF4G2, EIF5A, EIF5AL1, EIF6, ELK1, ELK4, EPC2, ERF,…
GO_BiologicalProcess_20.03.2014_19h52	regulation of cellular component organization	0.0201133	[ALOX12, ASPH, ATG5, ATXN2L, BAG5, BCLAF1, BLZF1, BRWD3, BUB3, CAV1, CBLL1, CDC42SE1, CDKL5, CNOT1, CNST, COCH, CSNK2A2, DAB2IP, DAPK3, DNAJC2, DPYSL3, EHD2, EI24, EIF5A, EIF5AL1, FGFR1, GARS, GDI1, GNA12, GREM1, HIP1, INO80, IP6K2, ITCH, ITGA2, ITGAV, IWS1, JMY, KDM3A, KIRREL, LPAR3, LTK, MAD2L1BP, MAP1B, MARCH5, MGEA5, MTPN, MUC12, NDNF, NR1H2, NRG1, PAXIP1, PLCB1, PPARD, PPFIA1, PRKCH, PRKCQ, …
GO_BiologicalProcess_20.03.2014_19h52	regulation of cellular ketone metabolic process	0.0192562	[ARPP19, CAV1, DLD, NR1D1, NR1H2, PSMA5, PSMA6, PSMC6, PSMD1, PSMD14, PSMD4, PSMD6, PSMD7, PSMD8, PSME3]
GO_BiologicalProcess_20.03.2014_19h52	regulation of cellular macromolecule biosynthetic process	7.2045e-09	[ACVR2A, AIFM2, AKAP17A, ANKRD49, ASF1A, ASPH, ASXL1, ATF2, BCLAF1, BDP1, BLZF1, BMPR1B, BRD1, BRD2, BRD4, CAPN15, CAV1, CCDC59, CCNT1, CCNT2, CDC73, CEBPG, CGGBP1, CHERP, CHGA, CIC, CNOT1, CNOT3, COPS2, CREBBP, CSNK2A2, CTH, DAB2IP, DACH1, DAPK3, DDIT3, DEDD2, DNAJC2, DYRK1B, E2F3, E2F4, EGLN1, EIF2S1, EIF3B, EIF3D, EIF3J, EIF4G2, EIF5A, EIF5AL1, EIF6, ELK1, ELK4, EPC2, ERF, ESCO1, FAM129A, FBXW…
GO_BiologicalProcess_20.03.2014_19h52	regulation of cellular metabolic process	3.54236e-11	[ACVR2A, ADARB1, AHSA1, AIFM2, AKAP13, AKAP17A, ALS2, ANKRD49, ARFGAP1, ARL2BP, ARPP19, ARRDC3, ASF1A, ASNS, ASPH, ASXL1, ATF2, ATG5, BAG5, BCLAF1, BDP1, BLZF1, BMPR1B, BRD1, BRD2, BRD4, BUB3, CAPN15, CASP3, CAV1, CCDC59, CCNT1, CCNT2, CDC37, CDC73, CDKL5, CEBPG, CGGBP1, CHERP, CHGA, CIC, CNOT1, CNOT3, CNST, COPS2, COQ7, CREBBP, CSNK2A2, CTH, CWC22, DAB2IP, DACH1, DAPK3, DDIT3, DEDD2, DLD, DNAJC2…
GO_BiologicalProcess_20.03.2014_19h52	regulation of cellular process	4.81601e-11	[AARS, ACSL5, ACVR2A, ADARB1, ADM2, ADNP, AHSA1, AIFM2, AKAP13, AKAP17A, AKR1B10, ALDH1A3, ALOX12, ALS2, ANKRD49, ANXA5, AP1G1, AQP3, ARFGAP1, ARHGAP10, ARHGAP21, ARIH1, ARL13B, ARL2BP, ARPP19, ARRDC3, ASB5, ASF1A, ASNS, ASPH, ASXL1, ATF2, ATG5, ATP1A3, ATP2A2, ATXN2L, BAG5, BAIAP3, BARX1, BCL2L13, BCLAF1, BDP1, BFAR, BLZF1, BMPR1B, BMX, BNIP1, BRD1, BRD2, BRD4, BRWD3, BUB3, CAPN15, CASP3, CAV1, …
GO_BiologicalProcess_20.03.2014_19h52	regulation of cellular protein metabolic process	1.19573e-09	[ACVR2A, ADARB1, AIFM2, AKAP13, ALS2, ARFGAP1, ARL2BP, ARRDC3, ASNS, ASPH, ATG5, BAG5, BRD4, BUB3, CASP3, CAV1, CCNT1, CCNT2, CDC37, CNOT1, CNOT3, DAB2IP, DAPK3, DDIT3, DNAJC3, DYRK1A, EDEM1, EIF2S1, EIF3B, EIF3D, EIF3J, EIF4G2, EIF5A, EIF5AL1, EIF6, FAM129A, FBXW7, FGFR1, FRS2, FXR1, GNA12, GOSR2, GPS2, GREM1, HERPUD1, HSPA5, HYOU1, IBTK, IKBKG, ITCH, ITGA2, IWS1, KDM3A, KIRREL, LPAR3, MAP4K5, M…
GO_BiologicalProcess_20.03.2014_19h52	regulation of developmental process	0.00899124	[ACVR2A, ADM2, ALOX12, AQP3, ASXL1, ATG5, BMPR1B, BRWD3, CAV1, CDC42SE1, CDC73, CDKL5, CNOT1, CNOT3, COCH, CREBBP, DAB2IP, DDIT3, DLK2, DPYSL3, EGLN1, EHD2, FBXW7, FGFR1, FNDC3B, FRS2, FZD6, GABPA, GARS, GDI1, GNA12, GPC1, GPR56, GREM1, HOOK3, ITCH, ITGAV, KCTD11, LAMA5, LPAR3, LRIF1, LTK, LUC7L, MAML1, MAP1B, MARCH5, MED10, MED27, MED6, MEG3, MET, MTPN, N4BP2L2, NCOA1, NDNF, NOTCH2, NR1D1, NR1H2…
GO_BiologicalProcess_20.03.2014_19h52	regulation of DNA endoreduplication	0.0159694	[FBXW7, STAG2, SUMO1]
GO_BiologicalProcess_20.03.2014_19h52	regulation of DNA-dependent DNA replication	0.00666045	[FBXW7, ILKAP, INO80, STAG2, SUMO1, WIZ]
GO_BiologicalProcess_20.03.2014_19h52	regulation of G1/S transition of mitotic cell cycle	0.000110298	[CDC73, CUL4A, INO80, PKD2, PLCB1, PSMA5, PSMA6, PSMC6, PSMD1, PSMD14, PSMD4, PSMD6, PSMD7, PSMD8, PSME3, RFWD2, SUMO1, ZNF655]
GO_BiologicalProcess_20.03.2014_19h52	regulation of gene expression	3.48558e-08	[ACVR2A, ADM2, AIFM2, AKAP17A, ALOX12, ANKRD49, APBA3, ASF1A, ASPH, ASXL1, ATF2, BCLAF1, BDP1, BLZF1, BMPR1B, BRD1, BRD2, BRD4, CAPN15, CAV1, CCDC59, CCNT1, CCNT2, CDC73, CEBPG, CGGBP1, CHAC1, CHERP, CHGA, CIC, CNOT1, CNOT3, COPS2, COQ7, CREBBP, CSNK2A2, CTH, CWC22, DAB2IP, DACH1, DAPK3, DDIT3, DEDD2, DNAJC2, DYRK1B, E2F3, E2F4, EGLN1, EIF2S1, EIF3B, EIF3D, EIF3J, EIF4G2, EIF5A, EIF5AL1, EIF6, EL…
GO_BiologicalProcess_20.03.2014_19h52	regulation of glucose transport	0.0028161	[ARPP19, GRB10, HK2, MAP4K5, MET, MGEA5, NUP153, NUP188, NUP54, PEA15, PRKCZ, SEH1L]
GO_BiologicalProcess_20.03.2014_19h52	regulation of histone methylation	0.0389025	[IWS1, KDM3A, PAXIP1, SNW1, SUPT6H]
GO_BiologicalProcess_20.03.2014_19h52	regulation of intracellular estrogen receptor signaling pathway	0.00943387	[CNOT1, CYP7B1, FOXH1, RQCD1, SRC]
GO_BiologicalProcess_20.03.2014_19h52	regulation of intracellular steroid hormone receptor signaling pathway	0.012019	[CNOT1, CYP7B1, FOXH1, RNF6, RQCD1, SRC, UBE2I]
GO_BiologicalProcess_20.03.2014_19h52	regulation of intracellular transport	0.0232144	[ASPH, CAV1, CHERP, CNST, DAB2IP, EHD2, GDI1, GREM1, GSTO1, IWS1, KPNA1, MAP1B, MGEA5, NUP153, PKD2, PKIA, RAB33B, RAB43, RBM22, RBPMS, SH3GLB1, SMOX, SUPT6H, UBE2Z, YIPF5, YWHAG]
GO_BiologicalProcess_20.03.2014_19h52	regulation of kinase activity	0.00717948	[ADARB1, AKAP13, ALS2, ARFGAP1, ASNS, CASP3, CAV1, CCNT1, CCNT2, CDC37, DAB2IP, DDIT3, DNAJC3, EDEM1, EIF2S1, FBXW7, FGFR1, FRS2, GOSR2, GPS2, GREM1, HERPUD1, HSPA5, HYOU1, IBTK, IKBKG, LPAR3, MAP4K5, MAPK10, MET, NRG1, PDCD10, PIK3R5, PKD2, PKIA, PRKCZ, SH3BP5, SOCS4, SPAG9, STK24, TAB3, TTN, VLDLR, YWHAG, ZAK, ZBTB17]
GO_BiologicalProcess_20.03.2014_19h52	regulation of ligase activity	0.000740196	[ARRDC3, BAG5, BUB3, PSMA5, PSMA6, PSMC6, PSMD1, PSMD14, PSMD4, PSMD6, PSMD7, PSMD8, PSME3, TOPORS]
GO_BiologicalProcess_20.03.2014_19h52	regulation of localization	0.0151672	[ADARB1, ALOX12, AP1G1, ARPP19, ASPH, ATG5, CACNA2D1, CAV1, CBLL1, CDK16, CHERP, CHGA, CLEC5A, CNST, DAB2IP, DACH1, DAPK3, DDIT3, DPYSL3, EHD2, FBXW7, GDI1, GNA12, GPR56, GRB10, GREM1, GSTO1, HBP1, HIP1, HK2, HSPA5, IBTK, ITGA2, ITGAV, IWS1, KCNJ11, KPNA1, LAMA5, LPAR3, MAP1B, MAP4K5, MET, MGEA5, NR1D1, NR1H2, NRG1, NUP153, NUP188, NUP54, OSBPL8, P2RY1, PARD3, PDE8B, PEA15, PGAM4, PKD2, PKIA, PLC…
GO_BiologicalProcess_20.03.2014_19h52	regulation of macromolecule biosynthetic process	5.20935e-09	[ACVR2A, AIFM2, AKAP17A, ANKRD49, ARL2BP, ASF1A, ASPH, ASXL1, ATF2, BCLAF1, BDP1, BLZF1, BMPR1B, BRD1, BRD2, BRD4, CAPN15, CAV1, CCDC59, CCNT1, CCNT2, CDC73, CEBPG, CGGBP1, CHERP, CHGA, CIC, CNOT1, CNOT3, COPS2, CREBBP, CSNK2A2, CTH, DAB2IP, DACH1, DAPK3, DDIT3, DEDD2, DNAJC2, DYRK1B, E2F3, E2F4, EGLN1, EIF2S1, EIF3B, EIF3D, EIF3J, EIF4G2, EIF5A, EIF5AL1, EIF6, ELK1, ELK4, EPC2, ERF, ESCO1, FAM12…
GO_BiologicalProcess_20.03.2014_19h52	regulation of macromolecule metabolic process	3.69976e-13	[ACVR2A, ADARB1, ADM2, AIFM2, AKAP13, AKAP17A, ALOX12, ALS2, ANKRD49, APBA3, ARFGAP1, ARL2BP, ARRDC3, ASF1A, ASNS, ASPH, ASXL1, ATF2, ATG5, BAG5, BCLAF1, BDP1, BLZF1, BMPR1B, BRD1, BRD2, BRD4, BUB3, CAPN15, CASP3, CAV1, CCDC59, CCNT1, CCNT2, CDC37, CDC73, CEBPG, CGGBP1, CHAC1, CHERP, CHGA, CIC, CNOT1, CNOT3, COPS2, COQ7, CREBBP, CSNK2A2, CTH, CUL4A, CWC22, DAB2IP, DACH1, DAPK3, DDIT3, DEDD2, DNAJ…
GO_BiologicalProcess_20.03.2014_19h52	regulation of metabolic process	3.49796e-11	[ACVR2A, ADARB1, ADM2, AHSA1, AIFM2, AKAP13, AKAP17A, AKR1B10, ALOX12, ALS2, ANKRD49, ANXA5, APBA3, ARFGAP1, ARL2BP, ARPP19, ARRDC3, ASF1A, ASNS, ASPH, ASXL1, ATF2, ATG5, BAG5, BCL2L13, BCLAF1, BDP1, BLZF1, BMPR1B, BRD1, BRD2, BRD4, BUB3, CAPN15, CASP3, CAV1, CCDC59, CCNT1, CCNT2, CDC37, CDC42SE1, CDC73, CDKL5, CEBPG, CGGBP1, CHAC1, CHERP, CHGA, CIC, CNOT1, CNOT3, CNST, COPS2, COQ7, CREBBP, CSNK2…
GO_BiologicalProcess_20.03.2014_19h52	regulation of mitochondrial depolarization	0.0459111	[ALOX12, MGEA5, SRC]
GO_BiologicalProcess_20.03.2014_19h52	regulation of mitotic cell cycle	0.00281908	[ASNS, ATF2, BRD4, BUB3, CDC73, CSNK2A2, CUL4A, DAPK3, INO80, MAD2L1BP, PKD2, PKIA, PLCB1, PSMA5, PSMA6, PSMC6, PSMD1, PSMD14, PSMD4, PSMD6, PSMD7, PSMD8, PSME3, RCC2, RFWD2, SUMO1, THAP1, ZNF207, ZNF655]
GO_BiologicalProcess_20.03.2014_19h52	regulation of mitotic cell cycle phase transition	0.000137907	[ATF2, BRD4, BUB3, CDC73, CSNK2A2, CUL4A, INO80, MAD2L1BP, PKD2, PKIA, PLCB1, PSMA5, PSMA6, PSMC6, PSMD1, PSMD14, PSMD4, PSMD6, PSMD7, PSMD8, PSME3, RCC2, RFWD2, SUMO1, ZNF207, ZNF655]
GO_BiologicalProcess_20.03.2014_19h52	regulation of mRNA processing	4.48316e-05	[CDC73, CNOT1, CWC22, IWS1, RBM15B, RBM5, RBM8A, RBMX, RNPS1, SFSWAP, SNW1, SRSF10, SUPT6H]
GO_BiologicalProcess_20.03.2014_19h52	regulation of mRNA splicing, via spliceosome	0.000420833	[CWC22, RBM15B, RBM5, RBM8A, RBMX, RNPS1, SFSWAP, SNW1, SRSF10]
GO_BiologicalProcess_20.03.2014_19h52	regulation of nitrogen compound metabolic process	3.49399e-08	[ACVR2A, AHSA1, AKAP17A, ALS2, ANKRD49, ARFGAP1, ARL2BP, ASF1A, ASNS, ASPH, ASXL1, ATF2, BCLAF1, BDP1, BLZF1, BMPR1B, BRD1, BRD2, BRD4, CAPN15, CAV1, CCDC59, CCNT1, CCNT2, CDC73, CDKL5, CEBPG, CGGBP1, CHERP, CHGA, CIC, CNOT1, CNOT3, COPS2, COQ7, CREBBP, CSNK2A2, CTH, CWC22, DAB2IP, DACH1, DAPK3, DDIT3, DEDD2, DNAJC2, DNAJC3, DYRK1B, E2F3, E2F4, EDEM1, EGLN1, EIF2S1, ELK1, ELK4, EPC2, ERF, ESCO1, …
GO_BiologicalProcess_20.03.2014_19h52	regulation of nuclear cell cycle DNA replication	0.00845951	[ILKAP, INO80, WIZ]
GO_BiologicalProcess_20.03.2014_19h52	regulation of nuclease activity	0.00153458	[ARFGAP1, ASNS, DDIT3, DNAJC3, EDEM1, EIF2S1, GOSR2, HERPUD1, HSPA5, HYOU1, ZBTB17]
GO_BiologicalProcess_20.03.2014_19h52	regulation of nucleobase-containing compound metabolic process	5.02678e-07	[ACVR2A, AHSA1, AKAP17A, ALS2, ANKRD49, ARFGAP1, ARL2BP, ASF1A, ASNS, ASPH, ASXL1, ATF2, BCLAF1, BDP1, BLZF1, BMPR1B, BRD1, BRD2, BRD4, CAPN15, CAV1, CCDC59, CCNT1, CCNT2, CDC73, CDKL5, CEBPG, CGGBP1, CHERP, CHGA, CIC, CNOT1, CNOT3, COPS2, COQ7, CREBBP, CSNK2A2, CTH, CWC22, DAB2IP, DACH1, DAPK3, DDIT3, DEDD2, DNAJC2, DNAJC3, DYRK1B, E2F3, E2F4, EDEM1, EGLN1, EIF2S1, ELK1, ELK4, EPC2, ERF, ESCO1, …
GO_BiologicalProcess_20.03.2014_19h52	regulation of nucleobase-containing compound transport	0.0257368	[IWS1, NUP153, SUPT6H]
GO_BiologicalProcess_20.03.2014_19h52	regulation of organelle assembly	0.00983889	[ATG5, ATXN2L, CNOT1, RAB33B, SENP6, SRC]
GO_BiologicalProcess_20.03.2014_19h52	regulation of phosphate metabolic process	0.0415267	[ACVR2A, ADARB1, AHSA1, AKAP13, ALS2, ARFGAP1, ARL2BP, ASNS, BRD4, CASP3, CAV1, CCNT1, CCNT2, CDC37, CDKL5, CNST, DAB2IP, DDIT3, DNAJC3, EDEM1, EGLN1, EIF2S1, FAM129A, FBXW7, FGFR1, FRS2, GOSR2, GPATCH2, GPS2, GRB10, GREM1, HERPUD1, HSPA5, HYOU1, IBTK, IKBKG, ITCH, ITGA2, KCTD11, KIRREL, LPAR3, MAP4K5, MAPK10, MET, NRG1, OCRL, P2RY1, PDCD10, PDGFD, PGAM1, PGAM4, PIK3R5, PIP5K1A, PISD, PKD2, PKIA,…
GO_BiologicalProcess_20.03.2014_19h52	regulation of phosphorus metabolic process	0.0386273	[ACVR2A, ADARB1, AHSA1, AKAP13, ALS2, ARFGAP1, ARL2BP, ASNS, BRD4, CASP3, CAV1, CCNT1, CCNT2, CDC37, CDKL5, CNST, DAB2IP, DDIT3, DLD, DNAJC3, EDEM1, EGLN1, EIF2S1, FAM129A, FBXW7, FGFR1, FRS2, GOSR2, GPATCH2, GPS2, GRB10, GREM1, HERPUD1, HSPA5, HYOU1, IBTK, IKBKG, ITCH, ITGA2, KCTD11, KIRREL, LPAR3, MAP4K5, MAPK10, MET, NRG1, OCRL, P2RY1, PDCD10, PDGFD, PGAM1, PGAM4, PIK3R5, PIP5K1A, PISD, PKD2, …
GO_BiologicalProcess_20.03.2014_19h52	regulation of phosphorylation	0.0113302	[ACVR2A, ADARB1, AKAP13, ALS2, ARFGAP1, ARL2BP, ASNS, BRD4, CASP3, CAV1, CCNT1, CCNT2, CDC37, DAB2IP, DDIT3, DNAJC3, EDEM1, EIF2S1, FAM129A, FBXW7, FGFR1, FRS2, GOSR2, GPS2, GRB10, GREM1, HERPUD1, HSPA5, HYOU1, IBTK, IKBKG, ITCH, KCTD11, KIRREL, LPAR3, MAP4K5, MAPK10, MET, NRG1, P2RY1, PDCD10, PDGFD, PIK3R5, PKD2, PKIA, PLCB1, PPP1R14C, PRKCZ, RB1CC1, RBPMS, RPS6KA5, SH3BP5, SOCS4, SPAG9, SPINK1,…
GO_BiologicalProcess_20.03.2014_19h52	regulation of primary metabolic process	3.37633e-11	[ACVR2A, ADARB1, AHSA1, AIFM2, AKAP13, AKAP17A, ALS2, ANKRD49, ARFGAP1, ARL2BP, ARPP19, ARRDC3, ASF1A, ASNS, ASPH, ASXL1, ATF2, ATG5, BAG5, BCLAF1, BDP1, BLZF1, BMPR1B, BRD1, BRD2, BRD4, BUB3, CAPN15, CASP3, CAV1, CCDC59, CCNT1, CCNT2, CDC37, CDC73, CDKL5, CEBPG, CGGBP1, CHAC1, CHERP, CHGA, CIC, CNOT1, CNOT3, COPS2, COQ7, CREBBP, CSNK2A2, CTH, CUL4A, CWC22, DAB2IP, DACH1, DAPK3, DDIT3, DEDD2, DLD…
GO_BiologicalProcess_20.03.2014_19h52	regulation of programmed cell death	0.000112525	[AARS, ACSL5, ADNP, AIFM2, AKAP13, ALDH1A3, ALOX12, ANXA5, ARHGAP10, ARHGAP21, ASNS, ATG5, BCL2L13, BCLAF1, BFAR, BMPR1B, BNIP1, CASP3, CAV1, CHERP, CLEC5A, CSNK2A2, CTH, DAB2IP, DAPK3, DDIT3, DEDD2, EI24, FGFR1, GARS, HERPUD1, HIP1, HSPA5, HSPA9, ING5, IP6K2, ITCH, ITGAV, JMY, LTK, MET, NCOA1, NDNF, NOTCH2, NRG1, OXR1, OXSR1, PDCD10, PEA15, PPARD, PPID, PRKCH, PRKCQ, PRKCZ, PSMA5, PSMA6, PSMC6, …
GO_BiologicalProcess_20.03.2014_19h52	regulation of protein kinase activity	0.00318091	[ADARB1, AKAP13, ALS2, ARFGAP1, ASNS, CASP3, CAV1, CCNT1, CCNT2, CDC37, DAB2IP, DDIT3, DNAJC3, EDEM1, EIF2S1, FBXW7, FGFR1, FRS2, GOSR2, GPS2, GREM1, HERPUD1, HSPA5, HYOU1, IBTK, IKBKG, LPAR3, MAP4K5, MAPK10, MET, NRG1, PDCD10, PIK3R5, PKD2, PKIA, PRKCZ, SH3BP5, SOCS4, SPAG9, STK24, TAB3, TTN, VLDLR, YWHAG, ZAK, ZBTB17]
GO_BiologicalProcess_20.03.2014_19h52	regulation of protein metabolic process	7.30683e-09	[ACVR2A, ADARB1, AIFM2, AKAP13, ALS2, ARFGAP1, ARL2BP, ARRDC3, ASNS, ASPH, ATG5, BAG5, BRD4, BUB3, CASP3, CAV1, CCNT1, CCNT2, CDC37, CEBPG, CHAC1, CNOT1, CNOT3, CSNK2A2, CUL4A, DAB2IP, DAPK3, DDIT3, DNAJC3, DYRK1A, EDEM1, EIF2S1, EIF3B, EIF3D, EIF3J, EIF4G2, EIF5A, EIF5AL1, EIF6, FAM129A, FBXW7, FGFR1, FRS2, FXR1, GNA12, GOSR2, GPS2, GREM1, HERPUD1, HGS, HSPA5, HYOU1, IBTK, IKBKG, ITCH, ITGA2, IT…
GO_BiologicalProcess_20.03.2014_19h52	regulation of protein modification process	2.30011e-06	[ACVR2A, ADARB1, AKAP13, ALS2, ARFGAP1, ARL2BP, ARRDC3, ASNS, ATG5, BAG5, BRD4, BUB3, CASP3, CAV1, CCNT1, CCNT2, CDC37, DAB2IP, DDIT3, DNAJC3, DYRK1A, EDEM1, EIF2S1, FAM129A, FBXW7, FGFR1, FRS2, GOSR2, GPS2, GREM1, HERPUD1, HSPA5, HYOU1, IBTK, IKBKG, ITCH, IWS1, KDM3A, KIRREL, LPAR3, MAP4K5, MAPK10, MET, MGEA5, NRG1, P2RY1, PAXIP1, PDCD10, PDGFD, PIK3R5, PKD2, PKIA, PRKCZ, PSMA5, PSMA6, PSMC6, PS…
GO_BiologicalProcess_20.03.2014_19h52	regulation of protein phosphorylation	0.00340053	[ACVR2A, ADARB1, AKAP13, ALS2, ARFGAP1, ARL2BP, ASNS, BRD4, CASP3, CAV1, CCNT1, CCNT2, CDC37, DAB2IP, DDIT3, DNAJC3, EDEM1, EIF2S1, FAM129A, FBXW7, FGFR1, FRS2, GOSR2, GPS2, GREM1, HERPUD1, HSPA5, HYOU1, IBTK, IKBKG, KIRREL, LPAR3, MAP4K5, MAPK10, MET, NRG1, P2RY1, PDCD10, PDGFD, PIK3R5, PKD2, PKIA, PRKCZ, RB1CC1, RBPMS, RPS6KA5, SH3BP5, SOCS4, SPAG9, SPINK1, SRFBP1, STK24, SUMO1, TAB3, TTN, VLDL…
GO_BiologicalProcess_20.03.2014_19h52	regulation of protein ubiquitination	3.47895e-05	[ARRDC3, ATG5, BAG5, BUB3, CAV1, FBXW7, HERPUD1, HSPA5, PAXIP1, PSMA5, PSMA6, PSMC6, PSMD1, PSMD14, PSMD4, PSMD6, PSMD7, PSMD8, PSME3, SPRTN, TOPORS, TRIM39, UBQLN1, XIAP]
GO_BiologicalProcess_20.03.2014_19h52	regulation of receptor activity	0.0069419	[ASPH, CHERP, FBXW7, FOXH1, GREM1, P2RY1, PKD2, SHANK1, SOCS4, UBE2I]
GO_BiologicalProcess_20.03.2014_19h52	regulation of response to stimulus	0.0111561	[ACSL5, ACVR2A, AKAP13, ALOX12, ALS2, ANO6, AP1G1, ARFGAP1, ARHGAP10, ARHGAP21, ARL2BP, ARRDC3, ASPH, ASXL1, ATF2, ATG5, BARX1, BCLAF1, BMPR1B, BRD4, CAV1, CD109, CDC37, CDC73, CDK16, CDKL5, CEBPG, CHAC1, CHERP, CNOT1, CREBBP, CSNK2A2, CTH, CUL3, CYP7B1, DAB2IP, DAPK3, DDIT3, DDIT4L, DEDD2, DLK2, DYRK1A, EI24, EIF2S1, ELK1, FBXW7, FGFR1, FOXH1, FRS2, FZD6, GDI1, GLRX3, GNA12, GOLT1B, GPC1, GPR56,…
GO_BiologicalProcess_20.03.2014_19h52	regulation of RNA biosynthetic process	1.7106e-06	[ACVR2A, AKAP17A, ANKRD49, ARL2BP, ASF1A, ASPH, ASXL1, ATF2, BCLAF1, BDP1, BLZF1, BMPR1B, BRD1, BRD2, BRD4, CAPN15, CAV1, CCDC59, CCNT1, CCNT2, CDC73, CEBPG, CGGBP1, CHERP, CHGA, CIC, CNOT1, CNOT3, COPS2, CREBBP, CSNK2A2, CTH, DAB2IP, DACH1, DAPK3, DDIT3, DEDD2, DNAJC2, DYRK1B, E2F3, E2F4, EGLN1, EIF2S1, ELK1, ELK4, EPC2, ERF, FBXW7, FGFR1, FOXD2, FOXD4L1, FOXH1, FRYL, FZD6, GABPA, GABPB1, GARS, …
GO_BiologicalProcess_20.03.2014_19h52	regulation of RNA export from nucleus	0.0159694	[IWS1, NUP153, SUPT6H]
GO_BiologicalProcess_20.03.2014_19h52	regulation of RNA metabolic process	2.92168e-07	[ACVR2A, AKAP17A, ANKRD49, ARL2BP, ASF1A, ASPH, ASXL1, ATF2, BCLAF1, BDP1, BLZF1, BMPR1B, BRD1, BRD2, BRD4, CAPN15, CAV1, CCDC59, CCNT1, CCNT2, CDC73, CEBPG, CGGBP1, CHERP, CHGA, CIC, CNOT1, CNOT3, COPS2, COQ7, CREBBP, CSNK2A2, CTH, CWC22, DAB2IP, DACH1, DAPK3, DDIT3, DEDD2, DNAJC2, DYRK1B, E2F3, E2F4, EGLN1, EIF2S1, ELK1, ELK4, EPC2, ERF, FBXW7, FGFR1, FOXD2, FOXD4L1, FOXH1, FRYL, FZD6, GABPA, G…
GO_BiologicalProcess_20.03.2014_19h52	regulation of RNA splicing	2.5127e-05	[AKAP17A, COQ7, CWC22, HNRNPH1, RBM15B, RBM22, RBM5, RBM8A, RBMX, RNPS1, SFSWAP, SNRNP70, SNW1, SRSF10]
GO_BiologicalProcess_20.03.2014_19h52	regulation of sequence-specific DNA binding transcription factor activity	0.015155	[ATF2, CEBPG, CTH, DAB2IP, DDIT3, EGLN1, FOXD2, FOXD4L1, FOXH1, FZD6, GREM1, IKBKG, ITCH, JMY, MAPK10, MTPN, PRKCH, PRKCQ, PRKCZ, PSMA6, RPS6KA5, SMOX, SUMO1, TAB3, TAF6L, UBE2I]
GO_BiologicalProcess_20.03.2014_19h52	regulation of signal transduction	0.00154058	[ACSL5, ACVR2A, AKAP13, ALS2, ARFGAP1, ARHGAP10, ARHGAP21, ARL2BP, ARRDC3, ASPH, ASXL1, BARX1, BCLAF1, BMPR1B, BRD4, CAV1, CD109, CDC37, CDC73, CDKL5, CHAC1, CHERP, CNOT1, CREBBP, CSNK2A2, CTH, CUL3, CYP7B1, DAB2IP, DAPK3, DDIT3, DDIT4L, DEDD2, DLK2, DYRK1A, EI24, EIF2S1, FBXW7, FGFR1, FOXH1, FRS2, FZD6, GDI1, GNA12, GOLT1B, GPC1, GPR56, GPS2, GRB10, GREM1, HGS, HMGXB4, HSPA5, IKBKG, IL36RN, ING5…
GO_BiologicalProcess_20.03.2014_19h52	regulation of signaling	0.00504049	[ACSL5, ACVR2A, AKAP13, ALS2, ARFGAP1, ARHGAP10, ARHGAP21, ARL2BP, ARRDC3, ASPH, ASXL1, BARX1, BCLAF1, BMPR1B, BRD4, CAV1, CD109, CDC37, CDC73, CDK16, CDKL5, CHAC1, CHERP, CNOT1, CREBBP, CSNK2A2, CTH, CUL3, CYP7B1, DAB2IP, DAPK3, DDIT3, DDIT4L, DEDD2, DLK2, DYRK1A, EI24, EIF2S1, FBXW7, FGFR1, FOXH1, FRS2, FZD6, GDI1, GNA12, GOLT1B, GPC1, GPR56, GPS2, GRB10, GREM1, HGS, HMGXB4, HSPA5, IKBKG, IL36R…
GO_BiologicalProcess_20.03.2014_19h52	regulation of stem cell maintenance	0.0459111	[CNOT1, CNOT3, SMOX]
GO_BiologicalProcess_20.03.2014_19h52	regulation of tissue remodeling	0.0318362	[GREM1, NRG1, SPP1, SRC, SUCO, TMEM64, VDR]
GO_BiologicalProcess_20.03.2014_19h52	regulation of transcription from RNA polymerase II promoter	0.00203004	[ACVR2A, ASXL1, ATF2, BLZF1, BMPR1B, BRD2, BRD4, CAV1, CCNT1, CCNT2, CDC73, CEBPG, CHERP, CHGA, CNOT1, COPS2, CREBBP, DAB2IP, DDIT3, E2F4, EGLN1, EIF2S1, ELK1, ELK4, ERF, FBXW7, FGFR1, FOXD2, FOXD4L1, FOXH1, GABPA, GABPB1, GARS, GLIS3, GPS2, GREM1, IKBKG, INO80, JMY, KDM3A, KDM4C, LRRFIP1, MAML1, MAMLD1, MED10, MED26, MED27, MED6, MET, N4BP2L2, NCOA1, NR1D1, NR1H2, OLIG2, OXSR1, P2RY1, PAX3, PAXI…
GO_BiologicalProcess_20.03.2014_19h52	regulation of transcription, DNA-templated	2.0735e-06	[ACVR2A, AKAP17A, ANKRD49, ASF1A, ASPH, ASXL1, ATF2, BCLAF1, BDP1, BLZF1, BMPR1B, BRD1, BRD2, BRD4, CAPN15, CAV1, CCDC59, CCNT1, CCNT2, CDC73, CEBPG, CGGBP1, CHERP, CHGA, CIC, CNOT1, CNOT3, COPS2, CREBBP, CSNK2A2, CTH, DAB2IP, DACH1, DAPK3, DDIT3, DEDD2, DNAJC2, DYRK1B, E2F3, E2F4, EGLN1, EIF2S1, ELK1, ELK4, EPC2, ERF, FBXW7, FGFR1, FOXD2, FOXD4L1, FOXH1, FRYL, FZD6, GABPA, GABPB1, GARS, GLIS3, G…
GO_BiologicalProcess_20.03.2014_19h52	regulation of transferase activity	0.00500072	[ADARB1, AKAP13, ALS2, ARFGAP1, ASNS, CASP3, CAV1, CCNT1, CCNT2, CDC37, DAB2IP, DDIT3, DNAJC3, EDEM1, EIF2S1, FBXW7, FGFR1, FRS2, GOSR2, GPS2, GREM1, HERPUD1, HSPA5, HYOU1, IBTK, IKBKG, LPAR3, MAP4K5, MAPK10, MET, NRG1, PDCD10, PIK3R5, PKD2, PKIA, PPP1R3G, PRKCZ, SERINC1, SH3BP5, SOCS4, SPAG9, STK24, TAB3, TTN, VLDLR, YWHAG, ZAK, ZBTB17]
GO_BiologicalProcess_20.03.2014_19h52	regulation of translation	0.000226065	[AIFM2, CNOT1, CNOT3, DAPK3, EIF2S1, EIF3B, EIF3D, EIF3J, EIF4G2, EIF5A, EIF5AL1, EIF6, FAM129A, FXR1, ITGA2, MTPN, NGDN, PAIP2, RBM4B, RBM8A, RPS6KA3, RQCD1, TRMT6, TRNAU1AP, UPF3B]
GO_BiologicalProcess_20.03.2014_19h52	regulation of translational initiation	0.02185	[EIF2S1, EIF3B, EIF3D, EIF3J, EIF4G2, EIF6, PAIP2, TRMT6]
GO_BiologicalProcess_20.03.2014_19h52	regulation of transport	0.0470944	[AP1G1, ARPP19, ASPH, ATG5, CACNA2D1, CAV1, CBLL1, CDK16, CHERP, CLEC5A, CNST, DAB2IP, EHD2, GDI1, GRB10, GREM1, GSTO1, HBP1, HIP1, HK2, ITGA2, ITGAV, IWS1, KCNJ11, KPNA1, LPAR3, MAP1B, MAP4K5, MET, MGEA5, NR1D1, NR1H2, NRG1, NUP153, NUP188, NUP54, P2RY1, PDE8B, PEA15, PKD2, PKIA, PLCB1, PPARD, PPID, PRKCZ, RAB2B, RAB33B, RAB43, RAB5B, RBM22, RBPMS, SCN3B, SEC11A, SEH1L, SH3GLB1, SHANK1, SMOX, SP…
GO_BiologicalProcess_20.03.2014_19h52	regulation of type I interferon production	0.0333873	[ATG12, ATG5, CREBBP, DHX36, IKBKG, ITCH, LRRFIP1, POLR3C, POLR3D, TRIM56]
GO_BiologicalProcess_20.03.2014_19h52	regulation of ubiquitin-protein ligase activity	0.000509582	[ARRDC3, BAG5, BUB3, PSMA5, PSMA6, PSMC6, PSMD1, PSMD14, PSMD4, PSMD6, PSMD7, PSMD8, PSME3, TOPORS]
GO_BiologicalProcess_20.03.2014_19h52	regulation of ubiquitin-protein ligase activity involved in mitotic cell cycle	0.0018142	[BUB3, PSMA5, PSMA6, PSMC6, PSMD1, PSMD14, PSMD4, PSMD6, PSMD7, PSMD8, PSME3]
GO_BiologicalProcess_20.03.2014_19h52	regulation of vesicle-mediated transport	0.0366693	[AP1G1, CAV1, CBLL1, CNST, EHD2, GREM1, HIP1, ITGA2, ITGAV, NR1H2, PLCB1, RAB2B, RAB33B, RAB43, RAB5B, SPINK1, UBE2Z, WASL, YIPF5]
GO_BiologicalProcess_20.03.2014_19h52	regulation of Wnt signaling pathway	0.00493487	[BARX1, CAV1, CDC73, CSNK2A2, DAB2IP, DAPK3, DDIT3, FZD6, GRB10, GREM1, HMGXB4, SOX7, SRC, STK24, SUMO1, TSKU, USP34, WNT5B, XIAP]
GO_BiologicalProcess_20.03.2014_19h52	response to endoplasmic reticulum stress	3.47551e-05	[AARS, ARFGAP1, ASNS, CCDC47, CHAC1, CTH, DAB2IP, DDIT3, DNAJC3, EDEM1, EIF2S1, FAM129A, GOSR2, HERPUD1, HSPA5, HYOU1, STC2, UBQLN1, UFM1, ZBTB17]
GO_BiologicalProcess_20.03.2014_19h52	response to topologically incorrect protein	0.000289368	[AARS, ARFGAP1, ASNS, CHAC1, CTH, DAB2IP, DDIT3, DNAJC3, EDEM1, EIF2S1, GOSR2, HERPUD1, HSPA5, HYOU1, STC2, UBE2J2, UBXN4, ZBTB17]
GO_BiologicalProcess_20.03.2014_19h52	response to unfolded protein	0.000152184	[AARS, ARFGAP1, ASNS, CHAC1, CTH, DAB2IP, DDIT3, DNAJC3, EDEM1, EIF2S1, GOSR2, HERPUD1, HSPA5, HYOU1, STC2, UBE2J2, UBXN4, ZBTB17]
GO_BiologicalProcess_20.03.2014_19h52	response to vitamin	0.0279578	[AQP3, ITGA2, KYNU, PPARD, SNW1, SPP1, STC1, STC2, VDR]
GO_BiologicalProcess_20.03.2014_19h52	response to vitamin D	0.00379362	[AQP3, SNW1, SPP1, STC1, STC2, VDR]
GO_BiologicalProcess_20.03.2014_19h52	ribonucleoprotein complex assembly	1.83339e-05	[ATXN2L, CNOT1, EIF2S1, EIF3B, EIF3D, EIF3J, EIF6, LUC7L, LUC7L2, LUC7L3, RBM5, RBMX, RC3H1, SFSWAP, SMN1, SMN2, SNRPD1, SRFBP1, SRSF10, YTHDC1]
GO_BiologicalProcess_20.03.2014_19h52	ribonucleoprotein complex biogenesis	6.89448e-05	[ATXN2L, CNOT1, DDX47, EIF2S1, EIF3B, EIF3D, EIF3J, EIF6, EXOSC6, GAR1, GNL1, KRR1, LUC7L, LUC7L2, LUC7L3, PES1, RBM5, RBMX, RC3H1, RCL1, SDAD1, SFSWAP, SMN1, SMN2, SNRPD1, SRFBP1, SRSF10, UTP11L, YTHDC1]
GO_BiologicalProcess_20.03.2014_19h52	ribonucleoprotein complex subunit organization	1.02772e-05	[ATXN2L, CNOT1, EIF2S1, EIF3B, EIF3D, EIF3J, EIF6, KLC1, LUC7L, LUC7L2, LUC7L3, RBM5, RBMX, RC3H1, SFSWAP, SMN1, SMN2, SNRPD1, SRFBP1, SRSF10, YTHDC1]
GO_BiologicalProcess_20.03.2014_19h52	righting reflex	0.00845951	[ALDH1A3, GLRB, SHANK1]
GO_BiologicalProcess_20.03.2014_19h52	RNA 3'-end processing	0.044601	[CDC73, CNOT1, CNOT3, CPSF7, PAPOLA, RBM8A, RNPS1, RQCD1, TRNT1, UPF3B]
GO_BiologicalProcess_20.03.2014_19h52	RNA biosynthetic process	1.12361e-06	[ACVR2A, ADNP, AKAP17A, ANKRD49, ARL2BP, ASF1A, ASPH, ASXL1, ATF2, BARX1, BCLAF1, BDP1, BLZF1, BMPR1B, BRD1, BRD2, BRD4, CAPN15, CAV1, CCDC59, CCNT1, CCNT2, CDC73, CEBPG, CGGBP1, CHERP, CHGA, CIC, CNOT1, CNOT3, COPS2, CPSF7, CREBBP, CSNK2A2, CTH, DAB2IP, DACH1, DAPK3, DDIT3, DEDD2, DNAJC2, DRG1, DYRK1B, E2F3, E2F4, EGLN1, EIF2S1, ELK1, ELK4, EPC2, ERF, FBXW7, FGFR1, FOXD2, FOXD4L1, FOXH1, FRYL, F…
GO_BiologicalProcess_20.03.2014_19h52	RNA export from nucleus	0.000219891	[ALKBH5, EIF5A, IWS1, NUP153, NXF1, RBM8A, RNPS1, SMG1, SMG5, SRSF10, SUPT6H, UPF3B, ZC3H11A]
GO_BiologicalProcess_20.03.2014_19h52	RNA localization	0.000105148	[ALKBH5, EIF5A, EIF5AL1, IWS1, MRPL18, NPIPA1, NUP153, NUP188, NUP54, NXF1, RBM8A, RNPS1, SEH1L, SMG1, SMG5, SRSF10, SUMO1, SUPT6H, UPF3B, ZC3H11A]
GO_BiologicalProcess_20.03.2014_19h52	RNA metabolic process	2.55736e-13	[AARS, ACVR2A, ADARB1, ADNP, AKAP17A, ALKBH5, ANKRD49, ARL2BP, ASF1A, ASPH, ASXL1, ATF2, BARX1, BCLAF1, BDP1, BLZF1, BMPR1B, BRD1, BRD2, BRD4, CAPN15, CARS, CAV1, CCDC59, CCNT1, CCNT2, CDC73, CEBPG, CGGBP1, CHERP, CHGA, CIC, CNOT1, CNOT3, COPS2, COQ7, CPSF7, CREBBP, CSNK2A2, CTH, CWC22, DAB2IP, DACH1, DAPK3, DCP1A, DDIT3, DDX47, DEDD2, DNAJC2, DRG1, DYRK1B, E2F3, E2F4, EGLN1, EIF2S1, ELK1, ELK4, …
GO_BiologicalProcess_20.03.2014_19h52	RNA processing	1.1832e-09	[AARS, ADARB1, AKAP17A, ALKBH5, CDC73, CHERP, CNOT1, CNOT3, COQ7, CPSF7, CWC22, DDX47, DEDD2, EXOSC6, FIP1L1, GAR1, GARS, HNRNPH1, HNRNPH3, HNRNPR, ISY1, IWS1, KIN, KRR1, LARP7, LUC7L, LUC7L2, LUC7L3, NSUN2, PAPOLA, PES1, PLRG1, PRPF18, PRPF40A, PUS7, RBM15B, RBM22, RBM28, RBM39, RBM4B, RBM5, RBM8A, RBMX, RBPMS, RCL1, RNPS1, RQCD1, SARS, SCAF8, SFSWAP, SMN1, SMN2, SNIP1, SNRNP70, SNRPB2, SNRPD1, …
GO_BiologicalProcess_20.03.2014_19h52	RNA splicing	1.55018e-08	[AKAP17A, COQ7, CPSF7, CWC22, DDX47, HNRNPH1, HNRNPH3, HNRNPR, ISY1, IWS1, LUC7L, LUC7L2, LUC7L3, PAPOLA, PLRG1, PRPF18, PRPF40A, RBM15B, RBM22, RBM28, RBM39, RBM4B, RBM5, RBM8A, RBMX, RNPS1, SCAF8, SFSWAP, SMN1, SMN2, SNRNP70, SNRPB2, SNRPD1, SNW1, SRFBP1, SRRM2, SRSF10, SUPT6H, TXNL4B, UPF3B, YTHDC1, ZNF326]
GO_BiologicalProcess_20.03.2014_19h52	RNA splicing, via transesterification reactions	1.34688e-06	[CPSF7, CWC22, HNRNPH1, HNRNPH3, HNRNPR, ISY1, LUC7L, LUC7L2, LUC7L3, PAPOLA, PLRG1, RBM15B, RBM22, RBM5, RBM8A, RBMX, RNPS1, SFSWAP, SMN1, SMN2, SNRNP70, SNRPB2, SNRPD1, SNW1, SRFBP1, SRRM2, SRSF10, UPF3B, YTHDC1]
GO_BiologicalProcess_20.03.2014_19h52	RNA splicing, via transesterification reactions with bulged adenosine as nucleophile	8.57224e-07	[CPSF7, CWC22, HNRNPH1, HNRNPH3, HNRNPR, ISY1, LUC7L, LUC7L2, LUC7L3, PAPOLA, PLRG1, RBM15B, RBM22, RBM5, RBM8A, RBMX, RNPS1, SFSWAP, SMN1, SMN2, SNRNP70, SNRPB2, SNRPD1, SNW1, SRFBP1, SRRM2, SRSF10, UPF3B, YTHDC1]
GO_BiologicalProcess_20.03.2014_19h52	RNA transport	5.69802e-05	[ALKBH5, EIF5A, EIF5AL1, IWS1, MRPL18, NPIPA1, NUP153, NUP188, NUP54, NXF1, RBM8A, RNPS1, SEH1L, SMG1, SMG5, SRSF10, SUMO1, SUPT6H, UPF3B, ZC3H11A]
GO_BiologicalProcess_20.03.2014_19h52	signal transduction	0.000311603	[AARS, ACSL5, ACVR2A, ADM2, AKAP13, AKAP17A, AKR1B10, ALS2, ANXA5, ARFGAP1, ARHGAP10, ARHGAP21, ARIH1, ARL13B, ARL2BP, ARRDC3, ASB5, ASNS, ASPH, ASXL1, ATF2, ATP1A3, ATP2A2, BAIAP3, BARX1, BCLAF1, BMPR1B, BMX, BRD4, CASP3, CAV1, CCDC47, CCNT1, CCNT2, CD109, CDC37, CDC42SE1, CDC73, CDKL5, CHAC1, CHERP, CHGA, CLEC5A, CNOT1, COPS2, CREBBP, CSNK2A2, CTH, CUL3, CUL4A, CYP7B1, DAB2IP, DAPK3, DDIT3, DDI…
GO_BiologicalProcess_20.03.2014_19h52	signal transduction by p53 class mediator	0.00120917	[DYRK1A, GREM1, JMY, NDRG1, PAXIP1, PSMA5, PSMA6, PSMC6, PSMD1, PSMD14, PSMD4, PSMD6, PSMD7, PSMD8, PSME3, RFWD2, SNW1, TOPORS]
GO_BiologicalProcess_20.03.2014_19h52	signal transduction in response to DNA damage	0.004301	[DYRK1A, NDRG1, PAXIP1, PSMA5, PSMA6, PSMC6, PSMD1, PSMD14, PSMD4, PSMD6, PSMD7, PSMD8, PSME3, RFWD2]
GO_BiologicalProcess_20.03.2014_19h52	signal transduction involved in cell cycle checkpoint	0.0008401	[PSMA5, PSMA6, PSMC6, PSMD1, PSMD14, PSMD4, PSMD6, PSMD7, PSMD8, PSME3, RFWD2]
GO_BiologicalProcess_20.03.2014_19h52	signal transduction involved in DNA damage checkpoint	0.00075143	[PSMA5, PSMA6, PSMC6, PSMD1, PSMD14, PSMD4, PSMD6, PSMD7, PSMD8, PSME3, RFWD2]
GO_BiologicalProcess_20.03.2014_19h52	signal transduction involved in DNA integrity checkpoint	0.00075143	[PSMA5, PSMA6, PSMC6, PSMD1, PSMD14, PSMD4, PSMD6, PSMD7, PSMD8, PSME3, RFWD2]
GO_BiologicalProcess_20.03.2014_19h52	signal transduction involved in mitotic cell cycle checkpoint	0.00075143	[PSMA5, PSMA6, PSMC6, PSMD1, PSMD14, PSMD4, PSMD6, PSMD7, PSMD8, PSME3, RFWD2]
GO_BiologicalProcess_20.03.2014_19h52	signal transduction involved in mitotic DNA damage checkpoint	0.00075143	[PSMA5, PSMA6, PSMC6, PSMD1, PSMD14, PSMD4, PSMD6, PSMD7, PSMD8, PSME3, RFWD2]
GO_BiologicalProcess_20.03.2014_19h52	signal transduction involved in mitotic DNA integrity checkpoint	0.00075143	[PSMA5, PSMA6, PSMC6, PSMD1, PSMD14, PSMD4, PSMD6, PSMD7, PSMD8, PSME3, RFWD2]
GO_BiologicalProcess_20.03.2014_19h52	signal transduction involved in mitotic G1 DNA damage checkpoint	0.000682946	[PSMA5, PSMA6, PSMC6, PSMD1, PSMD14, PSMD4, PSMD6, PSMD7, PSMD8, PSME3, RFWD2]
GO_BiologicalProcess_20.03.2014_19h52	single-organism intracellular transport	0.00944844	[AKR1B10, ALS2, AP1G1, ARFGAP1, ARHGAP21, ASPH, ATF2, ATP2A2, BLZF1, CAV1, CDC37, CHERP, CNST, CUL3, DAB2IP, DDIT3, DNAJC6, EHD2, EIF5A, FAM160A2, GDI1, GOLGA7, GOSR2, GREM1, GSTO1, HGS, HMGXB4, HOOK3, HSPA9, IBTK, KIF1A, KPNA1, LMF1, MAP1B, MAP4K5, MGEA5, MRPL18, NUP54, NXF1, PARD3, PIP5K1A, PKD2, PKIA, PRKCZ, RAB33B, RAB43, RBM22, RBPMS, SCYL1, SDAD1, SEC11A, SEC16A, SEC24B, SEC61G, SH3GLB1, SM…
GO_BiologicalProcess_20.03.2014_19h52	single-organism organelle organization	0.0342349	[ARFGAP1, ARPP19, ASXL1, ATF2, BIN3, BNIP1, BOD1, BRD1, BRD4, BUB3, CCNG2, CDC73, CEP135, COQ7, CREBBP, CUL3, DAPK3, DPYSL3, DYNC1LI2, EHD2, ELK4, FBXW7, FOPNL, HOOK3, HUWE1, ING5, INO80, IWS1, JMY, KANSL3, KDM3A, KDM4C, KDM5B, KDM5C, KDM6A, KDM7A, KIRREL, MAD2L1BP, MAP1B, MAP4, MIS12, MSL2, MTPN, NAA50, NCOA1, NPHP4, NRG1, NSUN2, OFD1, PARD3, PAXIP1, PIP5K1A, PKD2, PPFIA1, PRKCZ, PTGES3, RAB33B,…
GO_BiologicalProcess_20.03.2014_19h52	sister chromatid segregation	0.0417548	[BUB3, INO80, NAA50, RAB33B, SEH1L, TTN, ZNF207]
GO_BiologicalProcess_20.03.2014_19h52	spliceosomal complex assembly	3.67738e-05	[LUC7L, LUC7L2, LUC7L3, RBM5, RBMX, SFSWAP, SMN1, SMN2, SNRPD1, SRSF10, YTHDC1]
GO_BiologicalProcess_20.03.2014_19h52	spliceosomal snRNP assembly	0.0389025	[SMN1, SMN2, SNRPD1, SRFBP1, SRSF10]
GO_BiologicalProcess_20.03.2014_19h52	stem cell development	0.00160212	[CDC73, CNOT1, CNOT3, CREBBP, DAB2IP, FOXD2, FOXD4L1, GREM1, HOOK3, LAMA5, LRIF1, MED10, MED27, MED6, NOTCH2, NRG1, PAX3, PRDM16, RIF1, SEMA3F, SMOX, SRFBP1, STAG2]
GO_BiologicalProcess_20.03.2014_19h52	stem cell differentiation	0.00269513	[CDC73, CNOT1, CNOT3, CREBBP, DAB2IP, FGFR1, FOXD2, FOXD4L1, GREM1, HOOK3, LAMA5, LRIF1, MED10, MED27, MED6, N4BP2L2, NOTCH2, NRG1, OXSR1, PAX3, PRDM16, RIF1, SEMA3F, SMOX, SRFBP1, STAG2]
GO_BiologicalProcess_20.03.2014_19h52	stem cell maintenance	0.00194538	[CDC73, CNOT1, CNOT3, CREBBP, HOOK3, LRIF1, MED10, MED27, MED6, NOTCH2, PRDM16, RIF1, SMOX, STAG2]
GO_BiologicalProcess_20.03.2014_19h52	stress-activated MAPK cascade	0.038051	[ATF2, DAB2IP, ELK1, GPS2, GREM1, IKBKG, ITCH, MAP4K5, MAPK10, PLCB1, RB1CC1, RPS6KA3, RPS6KA5, SPAG9, STK24, TAB3, ZAK]
GO_BiologicalProcess_20.03.2014_19h52	stress-activated protein kinase signaling cascade	0.0404708	[ATF2, DAB2IP, ELK1, GPS2, GREM1, IKBKG, ITCH, MAP4K5, MAPK10, PLCB1, RB1CC1, RPS6KA3, RPS6KA5, SPAG9, STK24, TAB3, ZAK]
GO_BiologicalProcess_20.03.2014_19h52	striated muscle tissue development	0.0112946	[ANKRD33, ATG5, CAV1, COPS2, DDIT3, EGLN1, FGFR1, FOXH1, GARS, GPC1, GREM1, HIVEP3, LUC7L, MAML1, MEG3, MET, METTL8, MSC, MTPN, NRG1, PLAGL1, PLCB1, SAP30, TTN]
GO_BiologicalProcess_20.03.2014_19h52	symbiosis, encompassing mutualism through parasitism	0.0261202	[ADARB1, AP1G1, BRD4, CAV1, CCNT1, CCNT2, CLEC5A, CREBBP, CUL4A, FBXW7, IKBKG, ITCH, ITGA2, ITGAV, KIN, KLC1, KPNA1, NUP153, NUP188, NUP54, NXF1, PPID, PSMA5, PSMA6, PSMC6, PSMD1, PSMD14, PSMD4, PSMD6, PSMD7, PSMD8, PSME3, RBM15B, RCOR1, RRAGA, SEH1L, SNW1, SRC, SUPT6H, TNPO1, UBE2I, UBR4, VDAC1, VPS4B]
GO_BiologicalProcess_20.03.2014_19h52	tissue development	0.0246108	[AARS, ACVR2A, ALDH1A3, ALOX12, ANKRD33, AQP3, ARRDC3, ATF2, ATG5, ATP2A2, BARX1, BMPR1B, BMX, CASP3, CAV1, CDC73, CNNM4, COPS2, COQ7, CYP7B1, DAB2IP, DDIT3, E2F4, EGLN1, ERF, FGFR1, FNDC3A, FOXD2, FOXD4L1, FOXH1, FRS2, FZD6, GARS, GPC1, GREM1, GSTM3, HEG1, HIVEP3, HNRNPH3, ITGA2, KDM6A, LAMA5, LIN7C, LUC7L, MAML1, MEG3, MET, METTL8, MSC, MTPN, NOTCH2, NRG1, OXSR1, PARD3, PAX3, PAXIP1, PIP5K1A, P…
GO_BiologicalProcess_20.03.2014_19h52	transcription from RNA polymerase II promoter	0.00198864	[ACVR2A, ASXL1, ATF2, BLZF1, BMPR1B, BRD2, BRD4, CAV1, CCNT1, CCNT2, CDC73, CEBPG, CHERP, CHGA, CNOT1, COPS2, CPSF7, CREBBP, DAB2IP, DDIT3, E2F3, E2F4, EGLN1, EIF2S1, ELK1, ELK4, ERF, FBXW7, FGFR1, FOXD2, FOXD4L1, FOXH1, GABPA, GABPB1, GARS, GLIS3, GPS2, GREM1, IKBKG, INO80, JMY, KDM3A, KDM4C, LRRFIP1, MAML1, MAMLD1, MED10, MED26, MED27, MED4, MED6, MET, MSC, N4BP2L2, NCOA1, NOTCH2, NR1D1, NR1H2,…
GO_BiologicalProcess_20.03.2014_19h52	transcription initiation from RNA polymerase II promoter	0.00210926	[CCNT1, CCNT2, CREBBP, E2F3, E2F4, MAML1, MED10, MED26, MED27, MED4, MED6, NOTCH2, NR1D1, NR1H2, NR2C2AP, PAXIP1, PPARD, SNW1, TAF2, VDR]
GO_BiologicalProcess_20.03.2014_19h52	transcription, DNA-templated	4.99622e-07	[ACVR2A, ADNP, AKAP17A, ANKRD49, ASF1A, ASPH, ASXL1, ATF2, BARX1, BCLAF1, BDP1, BLZF1, BMPR1B, BRD1, BRD2, BRD4, CAPN15, CAV1, CCDC59, CCNT1, CCNT2, CDC73, CEBPG, CGGBP1, CHERP, CHGA, CIC, CNOT1, CNOT3, COPS2, CPSF7, CREBBP, CSNK2A2, CTH, DAB2IP, DACH1, DAPK3, DDIT3, DEDD2, DNAJC2, DRG1, DYRK1B, E2F3, E2F4, EGLN1, EIF2S1, ELK1, ELK4, EPC2, ERF, FBXW7, FGFR1, FOXD2, FOXD4L1, FOXH1, FRYL, FZD6, GAB…
GO_BiologicalProcess_20.03.2014_19h52	translation	0.0012778	[AARS, AIFM2, CARS, CNOT1, CNOT3, DAPK3, EIF1AX, EIF2S1, EIF2S2, EIF3B, EIF3D, EIF3J, EIF4G2, EIF5A, EIF5AL1, EIF6, FAM129A, FXR1, GARS, HBS1L, ITGA2, MRPL14, MRPL18, MTPN, NGDN, PAIP2, RBM4B, RBM8A, RPS6KA3, RQCD1, SARS, SEC11A, SEC61G, SECISBP2, TARS, TRMT6, TRNAU1AP, UPF3B, YARS]
GO_BiologicalProcess_20.03.2014_19h52	transport	0.0123033	[AKAP13, AKR1B10, ALKBH5, ALS2, ANO6, ANO7, AP1G1, APBA3, AQP3, ARFGAP1, ARHGAP21, ARPP19, ASPH, ATF2, ATG5, ATP13A3, ATP1A3, ATP2A2, ATP5S, BAIAP3, BBIP1, BLZF1, BNIP1, CACHD1, CACNA2D1, CAV1, CBLL1, CDC37, CDC42SE1, CDK16, CHERP, CHGA, CLEC5A, CNNM4, CNST, COPS2, CPNE7, CUL3, DAB2IP, DDIT3, DHX40, DNAJC6, DYNC1LI2, EHD2, EIF5A, EIF5AL1, FAM160A2, GAR1, GDI1, GLRB, GLS, GOLGA7, GOLT1B, GOSR2, GR…
GO_BiologicalProcess_20.03.2014_19h52	tRNA aminoacylation for protein translation	0.0470576	[AARS, CARS, GARS, SARS, TARS, YARS]
GO_BiologicalProcess_20.03.2014_19h52	type I interferon production	0.0368827	[ATG12, ATG5, CREBBP, DHX36, IKBKG, ITCH, LRRFIP1, POLR3C, POLR3D, TRIM56]
GO_BiologicalProcess_20.03.2014_19h52	ubiquitin-dependent protein catabolic process	0.00104025	[ARIH1, BUB3, CUL3, CUL4A, DAB2IP, DDIT3, EDEM1, FBXL3, FBXW7, GNA12, HERPUD1, HSPA5, HUWE1, ITCH, KIAA0368, PSMA5, PSMA6, PSMC6, PSMD1, PSMD14, PSMD4, PSMD6, PSMD7, PSMD8, PSME3, RNF103, RNF6, SUMO1, TOPORS, TRIM39, UBE2I, UBE3C, UBR4, USP34, USP53]
GO_BiologicalProcess_20.03.2014_19h52	vacuolar transport	0.0374459	[AP1G1, FAM160A2, HGS, HMGXB4, HOOK3, UBE2Z]
GO_BiologicalProcess_20.03.2014_19h52	viral process	0.00654739	[ADARB1, AP1G1, BRD4, CAV1, CCNT1, CCNT2, CLEC5A, CREBBP, CUL4A, FBXW7, IKBKG, ITCH, ITGA2, ITGAV, KIN, KLC1, KPNA1, NUP153, NUP188, NUP54, NXF1, PPID, PSMA5, PSMA6, PSMC6, PSMD1, PSMD14, PSMD4, PSMD6, PSMD7, PSMD8, PSME3, RBM15B, RCOR1, RRAGA, SEH1L, SNW1, SRC, SUPT6H, TNPO1, UBE2I, UBR4, VDAC1, VPS4B]
GO_BiologicalProcess_20.03.2014_19h52	Wnt signaling pathway	0.0199472	[BARX1, CAV1, CDC73, CSNK2A2, CUL3, DAB2IP, DAPK3, DDIT3, FZD6, GRB10, GREM1, HBP1, HMGXB4, KDM6A, LRRFIP2, SMOX, SOX7, SRC, STK24, SUMO1, TSKU, USP34, WNT5B, XIAP]
GO_CellularComponent_20.03.2014_19h52	acetyltransferase complex	0.00461741	[BRD1, CREBBP, EPC2, ING5, KANSL3, MSL2, NAA50, TAF2, TAF6L, UBAP2L, YEATS2]
GO_CellularComponent_20.03.2014_19h52	catalytic step 2 spliceosome	0.000689744	[CWC22, HNRNPH1, HNRNPR, ISY1, PLRG1, RBM22, RBM8A, RBMX, SNRPB2, SNRPD1, SNW1, SRRM2]
GO_CellularComponent_20.03.2014_19h52	centriolar satellite	0.0385793	[FOPNL, HOOK3, OFD1]
GO_CellularComponent_20.03.2014_19h52	cytoplasm	7.83276e-13	[AARS, ACSL5, ACVR2A, AHSA1, AIFM2, AK4, AKAP13, AKAP8L, AKR1B10, ALDH1A3, ALDH1L2, ALOX12, ALS2, ANKRD11, ANO7, ANXA5, AP1G1, AP4S1, APBA3, AQP3, ARFGAP1, ARHGAP10, ARHGAP21, ARIH1, ARL2BP, ARPP19, ARRDC3, ASNS, ASPH, ATF2, ATG12, ATG5, ATP1A3, ATP2A2, ATP5S, ATXN2L, B3GALT6, B3GNT4, BAALC, BAG5, BBIP1, BCAT1, BCL2L13, BCLAF1, BDP1, BFAR, BIN3, BLZF1, BMX, BNIP1, BOD1, BRD1, BRD2, BRD4, BUB3, C1…
GO_CellularComponent_20.03.2014_19h52	cytoplasmic mRNA processing body	0.0366193	[CNOT1, CNOT3, DCP1A, PSMA6, RC3H1, RC3H2, RQCD1]
GO_CellularComponent_20.03.2014_19h52	cytoplasmic part	4.48835e-05	[AARS, ACSL5, AHSA1, AIFM2, AK4, AKAP13, AKR1B10, ALDH1L2, ALOX12, ALS2, ANO7, AP1G1, AP4S1, APBA3, ARFGAP1, ARHGAP10, ARHGAP21, ARIH1, ARL2BP, ARRDC3, ASNS, ASPH, ATF2, ATG12, ATG5, ATP1A3, ATP2A2, ATP5S, ATXN2L, B3GALT6, B3GNT4, BAG5, BCAT1, BCL2L13, BFAR, BLZF1, BMX, BNIP1, BUB3, C15orf48, CACNA2D1, CARS, CASP3, CAV1, CCDC47, CDC37, CDK16, CDKL5, CEP135, CEP170, CHAC1, CHERP, CHGA, CHIC2, CHST…
GO_CellularComponent_20.03.2014_19h52	cytosol	1.48662e-06	[AARS, AHSA1, AIFM2, AKAP13, AKR1B10, ALOX12, ALS2, ANO7, AP1G1, ARFGAP1, ARHGAP10, ARHGAP21, ARIH1, ASNS, BCAT1, BMX, BUB3, CARS, CASP3, CDC37, CEP135, CHAC1, CNOT1, CNOT3, CSNK2A2, CTH, DCP1A, DCTN4, DHX36, DNAJC2, DNAJC6, DOCK6, DOHH, DPYSL3, DYNC1LI2, EGLN1, EIF1AX, EIF2S1, EIF2S2, EIF3B, EIF3D, EIF3J, EIF4G2, EIF5A, EIF6, ENO2, ERF, ETNK1, EXOSC6, FBXL3, FGFR1, FGFR1OP2, FNDC3A, GARS, GDI1, …
GO_CellularComponent_20.03.2014_19h52	endomembrane system	0.00219124	[ACSL5, AHSA1, AKIRIN1, AKR1B10, ALS2, ANO7, AP1G1, AP4S1, ARFGAP1, ARHGAP21, ARRDC3, ASPH, ATP1A3, ATP2A2, B3GALT6, B3GNT4, BFAR, BLZF1, BNIP1, CACNA2D1, CAV1, CCDC47, CDK16, CEP170, CHAC1, CHERP, CHGA, CHIC2, CHST7, CKAP4, CNST, CUL3, CYP4F11, CYP7B1, DDIT3, DLD, DNAJC2, DNAJC3, DPYSL3, E2F3, EDEM1, EHD2, EI24, EIF5A, EIF5AL1, ELOVL4, EMC6, EPT1, FAM76B, FBXW7, FNDC3A, FRS2, FUT11, GALNT4, GALN…
GO_CellularComponent_20.03.2014_19h52	endoplasmic reticulum	0.0492998	[ACSL5, AHSA1, ANO7, ASPH, ATP1A3, ATP2A2, BFAR, BNIP1, CACNA2D1, CAV1, CCDC47, CHERP, CKAP4, CYP4F11, CYP7B1, DNAJC3, EDEM1, EI24, EIF5A, EIF5AL1, ELOVL4, EMC6, EPT1, FBXW7, GOLT1B, HERPUD1, HSPA13, HSPA5, HYOU1, KCNJ11, KIAA0020, KIAA0368, KTN1, LMF1, MARCH5, MARCH6, MMGT1, NOTCH2, P4HA2, PDGFD, PKD2, PLOD2, RAB2B, RCE1, RCN1, RNF103, RRAS2, SAMD8, SEC11A, SEC16A, SEC23IP, SEC24B, SEC61G, SERIN…
GO_CellularComponent_20.03.2014_19h52	endoplasmic reticulum membrane	0.0234515	[ACSL5, ASPH, ATP2A2, BFAR, BNIP1, CHERP, CKAP4, CYP4F11, CYP7B1, DNAJC3, EDEM1, EI24, EIF5A, EIF5AL1, ELOVL4, EMC6, EPT1, HERPUD1, HSPA5, KTN1, LMF1, MARCH5, MARCH6, MMGT1, NOTCH2, PKD2, PLOD2, RAB2B, RCE1, RNF103, SAMD8, SEC11A, SEC16A, SEC24B, SEC61G, SERINC1, STX18, SUCO, SURF4, TMED5, TMED7, TMEM214, UBE2J2, UBE2Z, UBXN4, YIPF5, ZDHHC16, ZDHHC9]
GO_CellularComponent_20.03.2014_19h52	endoplasmic reticulum-Golgi intermediate compartment	0.0203922	[HSPA5, KIAA0368, SCYL1, SEC23IP, SURF4, TMED5, TMED7, WHAMM]
GO_CellularComponent_20.03.2014_19h52	eukaryotic 43S preinitiation complex	0.0119886	[EIF3B, EIF3D, EIF3J, EIF6]
GO_CellularComponent_20.03.2014_19h52	eukaryotic 48S preinitiation complex	0.00985969	[EIF3B, EIF3D, EIF3J, EIF6]
GO_CellularComponent_20.03.2014_19h52	eukaryotic translation initiation factor 3 complex	0.0147001	[EIF3B, EIF3D, EIF3J, EIF6]
GO_CellularComponent_20.03.2014_19h52	exon-exon junction complex	0.023654	[R3HCC1L, RBM8A, RNPS1, UPF3B]
GO_CellularComponent_20.03.2014_19h52	Golgi apparatus	0.00848486	[AKR1B10, AP1G1, AP4S1, ARFGAP1, ARHGAP21, ATP1A3, B3GALT6, B3GNT4, BLZF1, CAV1, CHAC1, CHIC2, CHST7, CNST, CUL3, E2F3, FBXW7, FNDC3A, FUT11, GALNT4, GALNT6, GDI1, GKAP1, GLIS3, GOLGA7, GOLT1B, GORASP2, GOSR2, GPC1, HIP1, HOOK3, LARP7, MMGT1, MOB4, MUC12, NDST2, NOTCH2, OCRL, OSBP, PDCD10, PDE4DIP, PDGFD, PLAGL1, POC1B-GALNT4, PPHLN1, PWP1, RAB2B, RAB33B, RAB36, RAB43, RFWD2, RNF144A, RNF24, RRAG…
GO_CellularComponent_20.03.2014_19h52	Golgi apparatus part	0.00586411	[AKR1B10, AP1G1, ARFGAP1, ARHGAP21, B3GALT6, B3GNT4, BLZF1, CAV1, CHIC2, CHST7, CUL3, FNDC3A, FUT11, GALNT4, GALNT6, GOLGA7, GOLT1B, GORASP2, GOSR2, GPC1, MMGT1, MOB4, MUC12, NDST2, NOTCH2, OCRL, OSBP, PDCD10, PDGFD, RAB2B, RAB33B, RAB36, RFWD2, RNF24, SCYL1, SEC16A, SEC24B, SH3GLB1, ST3GAL4, STX18, SURF4, TMED7, WNT5B, YIPF5, ZDHHC17, ZDHHC9]
GO_CellularComponent_20.03.2014_19h52	Golgi membrane	0.00294808	[AKR1B10, AP1G1, ARFGAP1, ARHGAP21, B3GALT6, B3GNT4, BLZF1, CAV1, CHST7, CUL3, FNDC3A, FUT11, GALNT4, GALNT6, GOLGA7, GOLT1B, GORASP2, GOSR2, MMGT1, MOB4, NDST2, NOTCH2, OSBP, PDCD10, PDGFD, RAB2B, RAB33B, RAB36, RFWD2, RNF24, SCYL1, SEC16A, SEC24B, SH3GLB1, ST3GAL4, STX18, SURF4, TMED7, YIPF5, ZDHHC17, ZDHHC9]
GO_CellularComponent_20.03.2014_19h52	histone acetyltransferase complex	0.00645013	[BRD1, CREBBP, EPC2, ING5, KANSL3, MSL2, TAF2, TAF6L, UBAP2L, YEATS2]
GO_CellularComponent_20.03.2014_19h52	integral component of endoplasmic reticulum membrane	0.017312	[ASPH, BNIP1, EDEM1, ELOVL4, EMC6, HSPA5, KTN1, MARCH6, MMGT1, PKD2, SAMD8]
GO_CellularComponent_20.03.2014_19h52	intracellular	5.95688e-30	[AARS, ACSL5, ACVR2A, ADARB1, ADNP, AHSA1, AIFM2, AK4, AKAP13, AKAP17A, AKAP8L, AKIRIN1, AKR1B10, ALDH1A3, ALDH1L2, ALKBH5, ALOX12, ALS2, ANKRD11, ANKRD49, ANO6, ANO7, ANXA5, AP1G1, AP4S1, APBA3, AQP3, ARFGAP1, ARHGAP10, ARHGAP21, ARIH1, ARL13B, ARL2BP, ARPP19, ARRDC3, ASF1A, ASNS, ASPH, ASXL1, ATF2, ATG12, ATG5, ATP1A3, ATP2A2, ATP5S, ATXN2L, B3GALT6, B3GNT4, BAALC, BAG5, BARX1, BBIP1, BCAT1, BC…
GO_CellularComponent_20.03.2014_19h52	intracellular membrane-bounded organelle	7.38843e-21	[ACSL5, ADARB1, ADNP, AHSA1, AIFM2, AK4, AKAP13, AKAP17A, AKAP8L, AKIRIN1, AKR1B10, ALDH1L2, ALKBH5, ALS2, ANKRD11, ANKRD49, ANO7, AP1G1, AP4S1, ARFGAP1, ARHGAP21, ARL2BP, ARPP19, ARRDC3, ASF1A, ASPH, ASXL1, ATF2, ATG5, ATP1A3, ATP2A2, ATP5S, ATXN2L, B3GALT6, B3GNT4, BARX1, BCAT1, BCL2L13, BCLAF1, BDP1, BFAR, BLZF1, BNIP1, BRD1, BRD2, BRD4, BUB3, C15orf48, C16orf46, CACNA2D1, CASP3, CAV1, CCDC47,…
GO_CellularComponent_20.03.2014_19h52	intracellular non-membrane-bounded organelle	2.15131e-07	[ACSL5, ADARB1, AIFM2, AKAP8L, AKIRIN1, ALS2, ANKRD11, ARHGAP21, ARL2BP, ASXL1, ATF2, ATXN2L, BCLAF1, BDP1, BIN3, BLZF1, BOD1, BRD1, BRD4, BUB3, C16orf46, CAV1, CCNT1, CDC42SE1, CDK16, CDKL5, CEBPG, CEP135, CEP170, CEP95, CGGBP1, CGRRF1, CHERP, CKAP4, CNOT1, CNOT3, COIL, CREBBP, CSNK2A2, CTTNBP2NL, CUL3, CWC22, DAPK3, DCP1A, DCTN4, DDX47, DDX50, DEDD2, DLD, DPYSL3, DUSP18, DYNC1LI2, E2F3, EIF2S1,…
GO_CellularComponent_20.03.2014_19h52	intracellular organelle	3.05893e-17	[ACSL5, ADARB1, ADNP, AHSA1, AIFM2, AK4, AKAP13, AKAP17A, AKAP8L, AKIRIN1, AKR1B10, ALDH1L2, ALKBH5, ALS2, ANKRD11, ANKRD49, ANO7, AP1G1, AP4S1, ARFGAP1, ARHGAP21, ARL2BP, ARPP19, ARRDC3, ASF1A, ASPH, ASXL1, ATF2, ATG5, ATP1A3, ATP2A2, ATP5S, ATXN2L, B3GALT6, B3GNT4, BARX1, BCAT1, BCL2L13, BCLAF1, BDP1, BFAR, BIN3, BLZF1, BNIP1, BOD1, BRD1, BRD2, BRD4, BUB3, C15orf48, C16orf46, CACNA2D1, CASP3, C…
GO_CellularComponent_20.03.2014_19h52	intracellular organelle lumen	4.06421e-17	[ACSL5, ADARB1, AK4, AKAP17A, AKAP8L, AKIRIN1, ALKBH5, ANKRD11, ARPP19, ASF1A, ASPH, ASXL1, ATF2, ATXN2L, BCLAF1, BDP1, BLZF1, BRD1, BRD4, BUB3, C16orf46, CASP3, CCNT1, CCNT2, CDC73, CDKL5, CEBPG, CGGBP1, CGRRF1, CHERP, CNOT1, COIL, CPSF7, CREBBP, CSNK2A2, CWC22, D2HGDH, DAPK3, DDIT3, DDX47, DDX50, DEDD2, DLD, DLST, DNAJC3, DUSP18, DYRK1A, E2F3, E2F4, EIF6, ELK1, ELK4, EPC2, ERF, ESCO1, EXOSC6, F…
GO_CellularComponent_20.03.2014_19h52	intracellular organelle part	2.45618e-16	[ACSL5, ADARB1, AIFM2, AK4, AKAP17A, AKAP8L, AKIRIN1, AKR1B10, ALKBH5, ALS2, ANKRD11, AP1G1, ARFGAP1, ARHGAP21, ARL2BP, ARPP19, ASF1A, ASPH, ASXL1, ATF2, ATP2A2, ATP5S, ATXN2L, B3GALT6, B3GNT4, BCL2L13, BCLAF1, BDP1, BFAR, BLZF1, BNIP1, BOD1, BRD1, BRD4, BUB3, C16orf46, CASP3, CAV1, CCNT1, CCNT2, CDC73, CDKL5, CEBPG, CEP135, CEP170, CEP95, CGGBP1, CGRRF1, CHERP, CHGA, CHIC2, CHST7, CKAP4, CNOT1, …
GO_CellularComponent_20.03.2014_19h52	intracellular part	2.6106e-30	[AARS, ACSL5, ACVR2A, ADARB1, ADNP, AHSA1, AIFM2, AK4, AKAP13, AKAP17A, AKAP8L, AKIRIN1, AKR1B10, ALDH1A3, ALDH1L2, ALKBH5, ALOX12, ALS2, ANKRD11, ANKRD49, ANO7, ANXA5, AP1G1, AP4S1, APBA3, AQP3, ARFGAP1, ARHGAP10, ARHGAP21, ARIH1, ARL2BP, ARPP19, ARRDC3, ASF1A, ASNS, ASPH, ASXL1, ATF2, ATG12, ATG5, ATP1A3, ATP2A2, ATP5S, ATXN2L, B3GALT6, B3GNT4, BAALC, BAG5, BARX1, BBIP1, BCAT1, BCL2L13, BCLAF1,…
GO_CellularComponent_20.03.2014_19h52	intrinsic component of endoplasmic reticulum membrane	0.024648	[ASPH, BNIP1, EDEM1, ELOVL4, EMC6, HSPA5, KTN1, MARCH6, MMGT1, PKD2, SAMD8]
GO_CellularComponent_20.03.2014_19h52	intrinsic component of the cytoplasmic side of the plasma membrane	0.0459111	[DAB2IP, RASA3, SPTA1]
GO_CellularComponent_20.03.2014_19h52	mediator complex	0.0389025	[MED10, MED26, MED27, MED4, MED6]
GO_CellularComponent_20.03.2014_19h52	membrane region	0.0492585	[ACSL5, AQP3, ARL13B, ASPH, ATP2A2, BFAR, BNIP1, CAV1, CHERP, CKAP4, CYP4F11, CYP7B1, DNAJC3, EDEM1, EI24, EIF5A, EIF5AL1, ELOVL4, EMC6, EPT1, FZD6, HERPUD1, HSPA5, KTN1, LIN7C, LMF1, MARCH5, MARCH6, MET, MGAM, MMGT1, NOTCH2, NRG1, P2RY1, PHLPP2, PKD2, PLOD2, PRKCZ, RAB2B, RCE1, RNF103, SAMD8, SEC11A, SEC16A, SEC24B, SEC61G, SERINC1, SLC16A10, SLC22A13, SLC23A1, SLC3A2, SMOX, STC1, STX18, SUCO, S…
GO_CellularComponent_20.03.2014_19h52	nuclear body	1.57286e-07	[AKAP17A, ALKBH5, ATXN2L, COIL, CREBBP, CWC22, DAPK3, DYRK1A, FAM76B, GAR1, LUC7L2, LUC7L3, MAML1, MORC3, NOC3L, NXF1, PIP5K1A, PLCB1, PLRG1, PNISR, PRPF18, PRPF40A, RBM39, RBM8A, RFWD2, RNF6, RNPS1, SMN1, SMN2, SNRNP70, SPRTN, SRRM2, SRSF10, SUMO1, THAP1, TOPORS, UBE2I, ZNF830]
GO_CellularComponent_20.03.2014_19h52	nuclear envelope	0.00982954	[AKIRIN1, BNIP1, CEP170, DNAJC2, EI24, EIF5A, EIF5AL1, FAM76B, GARS, KCNJ11, KPNA1, MTMR9, NPIPA1, NUP153, NUP188, NUP54, NXF1, OSBPL8, PLCB1, PRKCZ, RB1CC1, RNF6, RRP12, SEH1L, SUMO1, UBXN4]
GO_CellularComponent_20.03.2014_19h52	nuclear lumen	8.57199e-21	[ACSL5, ADARB1, AKAP17A, AKAP8L, AKIRIN1, ALKBH5, ANKRD11, ARPP19, ASF1A, ASXL1, ATF2, ATXN2L, BCLAF1, BDP1, BLZF1, BRD1, BRD4, BUB3, C16orf46, CASP3, CCNT1, CCNT2, CDC73, CDKL5, CEBPG, CGGBP1, CGRRF1, CHERP, CNOT1, COIL, CPSF7, CREBBP, CSNK2A2, CWC22, DAPK3, DDIT3, DDX47, DDX50, DEDD2, DLD, DUSP18, DYRK1A, E2F3, E2F4, EIF6, ELK1, ELK4, EPC2, ERF, ESCO1, EXOSC6, FAM76B, FBXL3, FBXO25, FBXW7, FIP1…
GO_CellularComponent_20.03.2014_19h52	nuclear matrix	0.0197273	[AKAP8L, KIN, LRIF1, PAXIP1, PRKCZ, PRPF40A, PSMA6, SCAF8, SNW1, ZNF326]
GO_CellularComponent_20.03.2014_19h52	nuclear outer membrane-endoplasmic reticulum membrane network	0.0320896	[ACSL5, ASPH, ATP2A2, BFAR, BNIP1, CHERP, CKAP4, CYP4F11, CYP7B1, DNAJC3, EDEM1, EI24, EIF5A, EIF5AL1, ELOVL4, EMC6, EPT1, HERPUD1, HSPA5, KTN1, LMF1, MARCH5, MARCH6, MMGT1, NOTCH2, PKD2, PLOD2, RAB2B, RCE1, RNF103, SAMD8, SEC11A, SEC16A, SEC24B, SEC61G, SERINC1, STX18, SUCO, SURF4, TMED5, TMED7, TMEM214, UBE2J2, UBE2Z, UBXN4, YIPF5, ZDHHC16, ZDHHC9]
GO_CellularComponent_20.03.2014_19h52	nuclear part	1.5505e-23	[ACSL5, ADARB1, AKAP17A, AKAP8L, AKIRIN1, ALKBH5, ANKRD11, ARPP19, ASF1A, ASXL1, ATF2, ATXN2L, BCLAF1, BDP1, BLZF1, BNIP1, BRD1, BRD4, BUB3, C16orf46, CASP3, CCNT1, CCNT2, CDC73, CDKL5, CEBPG, CEP170, CGGBP1, CGRRF1, CHERP, CNOT1, COIL, COPS2, CPSF7, CREBBP, CSNK2A2, CWC22, DAPK3, DDIT3, DDX47, DDX50, DEDD2, DLD, DNAJC2, DUSP18, DYRK1A, E2F3, E2F4, EI24, EIF5A, EIF5AL1, EIF6, ELK1, ELK4, EPC2, ER…
GO_CellularComponent_20.03.2014_19h52	nuclear periphery	0.0101618	[AKAP8L, EIF6, KIN, LRIF1, NUP153, PAXIP1, PRKCZ, PRPF40A, PSMA6, SCAF8, SNW1, ZNF326]
GO_CellularComponent_20.03.2014_19h52	nuclear pore	0.00245166	[EIF5A, EIF5AL1, KPNA1, NPIPA1, NUP153, NUP188, NUP54, NXF1, SEH1L, SUMO1]
GO_CellularComponent_20.03.2014_19h52	nuclear speck	2.20694e-08	[AKAP17A, ALKBH5, ATXN2L, CWC22, DYRK1A, FAM76B, LUC7L2, LUC7L3, MAML1, NOC3L, NXF1, PIP5K1A, PLCB1, PLRG1, PNISR, PRPF18, PRPF40A, RBM39, RBM8A, RFWD2, RNPS1, SNRNP70, SPRTN, SRRM2, SRSF10, SUMO1, TOPORS, ZNF830]
GO_CellularComponent_20.03.2014_19h52	nucleolus	1.01254e-12	[ACSL5, ADARB1, AKAP8L, AKIRIN1, ANKRD11, ATF2, BCLAF1, BDP1, BLZF1, BRD1, BRD4, BUB3, C16orf46, CCNT1, CDKL5, CEBPG, CGGBP1, CGRRF1, CHERP, CNOT1, COIL, CREBBP, CWC22, DDX47, DDX50, DEDD2, DLD, DUSP18, E2F3, EIF6, ELK1, ELK4, EXOSC6, FBXL3, FBXO25, FBXW7, FIP1L1, FNBP4, FXR1, GABPA, GAR1, GARS, GLIS3, GPBP1, HBP1, HNRNPH3, HNRNPR, HSPA9, HUWE1, IBTK, ILF2, IWS1, KANSL3, KATNBL1, KDM7A, KIAA0020,…
GO_CellularComponent_20.03.2014_19h52	nucleoplasm	9.28591e-15	[ADARB1, AKAP17A, ALKBH5, ARPP19, ASF1A, ATF2, ATXN2L, BDP1, BRD1, CASP3, CCNT1, CCNT2, CDC73, COIL, CPSF7, CREBBP, CSNK2A2, CWC22, DAPK3, DDIT3, DYRK1A, E2F3, E2F4, EPC2, ERF, ESCO1, FAM76B, FBXW7, FIP1L1, FOXH1, GAR1, GARS, GPS2, HNRNPH1, HNRNPR, ING5, IP6K2, KANSL3, KDM6A, KPNA1, LARP7, LUC7L2, LUC7L3, MAML1, MAP4K5, MAPK10, MED10, MED26, MED27, MED4, MED6, MGAM, MIER1, MORC3, MSL2, N4BP2L2, N…
GO_CellularComponent_20.03.2014_19h52	nucleoplasm part	1.75865e-10	[AKAP17A, ALKBH5, ATXN2L, BRD1, CCNT1, CDC73, COIL, CPSF7, CREBBP, CSNK2A2, CWC22, DAPK3, DYRK1A, EPC2, FAM76B, FIP1L1, GAR1, GPS2, ING5, KANSL3, KDM6A, LUC7L2, LUC7L3, MAML1, MED10, MED26, MED27, MED4, MED6, MGAM, MIER1, MORC3, MSL2, N4BP2L2, NOC3L, NXF1, PAXIP1, PIP5K1A, PLCB1, PLRG1, PNISR, POLR3C, POLR3D, PRDM16, PRPF18, PRPF40A, RBM39, RBM8A, RCOR1, RFWD2, RNF6, RNPS1, SAP30, SMN1, SMN2, SNR…
GO_CellularComponent_20.03.2014_19h52	nucleus	5.11432e-24	[ACSL5, ADARB1, ADNP, AKAP13, AKAP17A, AKAP8L, AKIRIN1, ALKBH5, ANKRD11, ANKRD49, ANO7, ARL2BP, ARPP19, ASF1A, ASXL1, ATF2, ATP1A3, ATXN2L, BARX1, BCL2L13, BCLAF1, BDP1, BLZF1, BNIP1, BRD1, BRD2, BRD4, BUB3, C15orf48, C16orf46, CASP3, CCDC59, CCNT1, CCNT2, CDC73, CDKL5, CEBPG, CEP170, CGGBP1, CGRRF1, CHERP, CIC, CNOT1, CNOT3, COIL, COPS2, COQ7, CPSF7, CREBBP, CSNK2A2, CTH, CUL3, CWC22, DACH1, DAP…
GO_CellularComponent_20.03.2014_19h52	organelle lumen	1.92549e-16	[ACSL5, ADARB1, AK4, AKAP17A, AKAP8L, AKIRIN1, ALKBH5, ANKRD11, ARPP19, ASF1A, ASPH, ASXL1, ATF2, ATXN2L, BCLAF1, BDP1, BLZF1, BRD1, BRD4, BUB3, C16orf46, CASP3, CCNT1, CCNT2, CDC73, CDKL5, CEBPG, CGGBP1, CGRRF1, CHERP, CNOT1, COIL, CPSF7, CREBBP, CSNK2A2, CWC22, D2HGDH, DAPK3, DDIT3, DDX47, DDX50, DEDD2, DLD, DLST, DNAJC3, DUSP18, DYRK1A, E2F3, E2F4, EIF6, ELK1, ELK4, EPC2, ERF, ESCO1, EXOSC6, F…
GO_CellularComponent_20.03.2014_19h52	organelle membrane	0.0194109	[ACSL5, AIFM2, AKIRIN1, AKR1B10, AP1G1, ARFGAP1, ARHGAP21, ARL13B, ASPH, ATF2, ATP2A2, ATP5S, B3GALT6, B3GNT4, BCL2L13, BFAR, BLZF1, BNIP1, CAV1, CEP170, CHERP, CHGA, CHST7, CKAP4, CNOT1, COQ7, COX20, CUL3, CYP4F11, CYP7B1, DNAJC2, DNAJC3, EDEM1, EHD2, EI24, EIF5A, EIF5AL1, ELOVL4, EMC6, EPT1, FAM76B, FNDC3A, FUT11, GALNT4, GALNT6, GARS, GHITM, GOLGA7, GOLT1B, GORASP2, GOSR2, HERPUD1, HGS, HIP1, …
GO_CellularComponent_20.03.2014_19h52	polysome	0.0354893	[DRG1, EIF2S1, FXR1, NDRG1, PSMA6]
GO_CellularComponent_20.03.2014_19h52	pore complex	0.00461741	[EIF5A, EIF5AL1, KPNA1, NPIPA1, NUP153, NUP188, NUP54, NXF1, SEH1L, SUMO1, VDAC1]
GO_CellularComponent_20.03.2014_19h52	pre-autophagosomal structure membrane	0.0257368	[ATG12, ATG5, RB1CC1]
GO_CellularComponent_20.03.2014_19h52	proteasome accessory complex	3.20441e-05	[PSMC6, PSMD1, PSMD14, PSMD4, PSMD6, PSMD7, PSMD8, PSME3]
GO_CellularComponent_20.03.2014_19h52	proteasome complex	3.48507e-05	[KIAA0368, PSMA5, PSMA6, PSMC6, PSMD1, PSMD14, PSMD4, PSMD6, PSMD7, PSMD8, PSME3, UBE3C, UBQLN1]
GO_CellularComponent_20.03.2014_19h52	proteasome regulatory particle	0.000394677	[PSMD1, PSMD14, PSMD4, PSMD7, PSMD8]
GO_CellularComponent_20.03.2014_19h52	protein acetyltransferase complex	0.00461741	[BRD1, CREBBP, EPC2, ING5, KANSL3, MSL2, NAA50, TAF2, TAF6L, UBAP2L, YEATS2]
GO_CellularComponent_20.03.2014_19h52	ribonucleoprotein complex	6.93611e-06	[AKAP17A, ATXN2L, CHERP, CNOT1, CNOT3, CWC22, DCP1A, DRG1, DYRK1A, EIF2S1, EIF3B, EIF3D, EIF3J, EIF6, FXR1, GAR1, HNRNPH1, HNRNPH3, HNRNPR, ILF2, ISY1, KRR1, LARP7, LUC7L, LUC7L2, LUC7L3, MRPL14, MRPL18, NDRG1, PES1, PLRG1, PRPF18, PSMA6, PTGES3, RBM22, RBM28, RBM5, RBM8A, RBMX, RC3H1, RC3H2, RPS6KA3, RPS6KA5, RQCD1, SCAF8, SECISBP2, SNRNP70, SNRPB2, SNRPD1, SNW1, SRRM2, TROVE2, TXNL4B, UTP11L, Z…
GO_CellularComponent_20.03.2014_19h52	small nuclear ribonucleoprotein complex	0.0188268	[LUC7L, LUC7L2, LUC7L3, SNRNP70, SNRPB2, SNRPD1]
GO_CellularComponent_20.03.2014_19h52	SMN complex	0.0317867	[SMN1, SMN2, SRFBP1]
GO_CellularComponent_20.03.2014_19h52	SMN-Sm protein complex	0.0174085	[SMN1, SMN2, SNRPD1, SRFBP1]
GO_CellularComponent_20.03.2014_19h52	spliceosomal complex	1.72257e-05	[AKAP17A, CWC22, HNRNPH1, HNRNPH3, HNRNPR, ISY1, PLRG1, PRPF18, RBM22, RBM28, RBM5, RBM8A, RBMX, SCAF8, SNRNP70, SNRPB2, SNRPD1, SNW1, SRRM2, TXNL4B, ZNF326]
GO_CellularComponent_20.03.2014_19h52	transferase complex	0.0291087	[BRD1, CCNT1, CDC73, CREBBP, DLST, EPC2, IKBKG, ING5, KANSL3, KDM6A, MGAM, MSL2, NAA50, PAXIP1, PFKP, PIK3R5, POLR3C, POLR3D, SNRPD1, SNW1, TAF2, TAF6L, TRMT61A, UBAP2L, YEATS2]
GO_CellularComponent_20.03.2014_19h52	translation preinitiation complex	0.0119886	[EIF3B, EIF3D, EIF3J, EIF6]
GO_CellularComponent_20.03.2014_19h52	U1 snRNP	0.00157194	[LUC7L, LUC7L2, LUC7L3, SNRNP70, SNRPD1]
GO_CellularComponent_20.03.2014_19h52	voltage-gated sodium channel complex	0.0459111	[SCN3A, SCN3B, SCN9A]
GO_ImmuneSystemProcess_20.03.2014_19h52	antigen processing and presentation of exogenous peptide antigen	0.00328528	[AP1G1, DCTN4, DYNC1LI2, ITGAV, KLC1, PSMA5, PSMA6, PSMC6, PSMD1, PSMD14, PSMD4, PSMD6, PSMD7, PSMD8, PSME3, SEC24B, SEC61G]
GO_ImmuneSystemProcess_20.03.2014_19h52	antigen processing and presentation of exogenous peptide antigen via MHC class I	0.000753439	[ITGAV, PSMA5, PSMA6, PSMC6, PSMD1, PSMD14, PSMD4, PSMD6, PSMD7, PSMD8, PSME3, SEC61G]
GO_ImmuneSystemProcess_20.03.2014_19h52	antigen processing and presentation of exogenous peptide antigen via MHC class I, TAP-dependent	0.000499549	[ITGAV, PSMA5, PSMA6, PSMC6, PSMD1, PSMD14, PSMD4, PSMD6, PSMD7, PSMD8, PSME3, SEC61G]
GO_ImmuneSystemProcess_20.03.2014_19h52	antigen processing and presentation of peptide antigen via MHC class I	0.00166256	[ITGAV, PSMA5, PSMA6, PSMC6, PSMD1, PSMD14, PSMD4, PSMD6, PSMD7, PSMD8, PSME3, SEC24B, SEC61G]
GO_ImmuneSystemProcess_20.03.2014_19h52	regulation of interferon-gamma-mediated signaling pathway	0.0454511	[CDC37, JAK1, NR1H2, SUMO1]
GO_MolecularFunction_20.03.2014_19h52	acid-amino acid ligase activity	0.00391351	[ARIH1, CBLL1, CUL3, FBXL3, FBXO25, FBXW7, HUWE1, ITCH, MARCH5, MARCH6, PRKCQ, RC3H1, RC3H2, RNF103, RNF38, RNF6, SUMO1, TOPORS, TRIM56, UBE2I, UBE2J2, UBE2Z, UBE3C, UBR4, XIAP]
GO_MolecularFunction_20.03.2014_19h52	adenyl nucleotide binding	0.0103089	[AARS, ACSL5, ACVR2A, AK4, ASNS, ATP13A3, ATP1A3, ATP2A2, BMPR1B, BMX, CARS, CBWD2, CBWD5, CBWD6, CDK16, CDK17, CDKL5, CNNM4, COQ7, CSNK2A2, DAPK3, DDX47, DDX50, DDX59, DDX60L, DHX36, DHX40, DYNC1LI2, DYRK1A, DYRK1B, EHD2, ETNK1, FGFR1, GARS, HK2, HOOK3, HSPA13, HSPA5, HSPA9, HUNK, HYOU1, ILF2, INO80, IP6K2, JAK1, KCNJ11, KIF1A, LTK, MAP4K5, MAPK10, MARK3, MET, MORC3, MTHFD1L, MYO9A, OXSR1, P2RY1…
GO_MolecularFunction_20.03.2014_19h52	adenyl ribonucleotide binding	0.0107912	[AARS, ACSL5, ACVR2A, AK4, ASNS, ATP13A3, ATP1A3, ATP2A2, BMPR1B, BMX, CARS, CBWD2, CBWD5, CBWD6, CDK16, CDK17, CDKL5, COQ7, CSNK2A2, DAPK3, DDX47, DDX50, DDX59, DDX60L, DHX36, DHX40, DYNC1LI2, DYRK1A, DYRK1B, EHD2, ETNK1, FGFR1, GARS, HK2, HOOK3, HSPA13, HSPA5, HSPA9, HUNK, HYOU1, ILF2, INO80, IP6K2, JAK1, KCNJ11, KIF1A, LTK, MAP4K5, MAPK10, MARK3, MET, MORC3, MTHFD1L, MYO9A, OXSR1, P2RY1, PAPOL…
GO_MolecularFunction_20.03.2014_19h52	aminoacyl-tRNA ligase activity	0.0345771	[AARS, CARS, GARS, SARS, TARS, YARS]
GO_MolecularFunction_20.03.2014_19h52	anion binding	0.00463235	[AARS, ACSL5, ACVR2A, AIFM2, AK4, AKR1B10, ALDH1A3, ANXA5, ARL13B, ASNS, ATP13A3, ATP1A3, ATP2A2, BMPR1B, BMX, CARS, CBWD2, CBWD5, CBWD6, CDK16, CDK17, CDKL5, COQ7, CSNK2A2, CTH, D2HGDH, DAB2IP, DAPK3, DDX47, DDX50, DDX59, DDX60L, DHX36, DHX40, DLD, DPYSL3, DRG1, DYNC1LI2, DYRK1A, DYRK1B, EGLN1, EHD2, ETNK1, FGFR1, GARS, GLRB, GNA12, GNL1, GOLT1B, GPC1, GSTM3, GTPBP2, HACL1, HBS1L, HIP1, HK2, HOO…
GO_MolecularFunction_20.03.2014_19h52	ATP binding	0.00666949	[AARS, ACSL5, ACVR2A, AK4, ASNS, ATP13A3, ATP1A3, ATP2A2, BMPR1B, BMX, CARS, CBWD2, CBWD5, CBWD6, CDK16, CDK17, CDKL5, COQ7, CSNK2A2, DAPK3, DDX47, DDX50, DDX59, DDX60L, DHX36, DHX40, DYNC1LI2, DYRK1A, DYRK1B, EHD2, ETNK1, FGFR1, GARS, HK2, HOOK3, HSPA13, HSPA5, HSPA9, HUNK, HYOU1, ILF2, INO80, IP6K2, JAK1, KCNJ11, KIF1A, LTK, MAP4K5, MAPK10, MARK3, MET, MORC3, MTHFD1L, MYO9A, OXSR1, P2RY1, PAPOL…
GO_MolecularFunction_20.03.2014_19h52	dioxygenase activity	0.000498971	[ALKBH5, ALOX12, ASPH, EGLN1, KDM3A, KDM4B, KDM4C, KDM5B, KDM5C, KDM6A, KDM7A, P4HA2, PLOD2]
GO_MolecularFunction_20.03.2014_19h52	disulfide oxidoreductase activity	0.0389025	[COIL, GLRX3, GSTO1, GSTO2, TXNRD1]
GO_MolecularFunction_20.03.2014_19h52	enzyme binding	0.00417684	[AKAP13, AKAP8L, ALS2, APBA3, ARIH1, ARPP19, ATF2, ATP2A2, BAG5, BLZF1, CAV1, CCNT1, CCNT2, CDC37, CDC73, CDKL5, CNST, CUL3, CUL4A, DAB2IP, EGLN1, FZD6, GARS, GDI1, GLRX3, GSTM3, GYS1, HOOK3, HSPA5, HSPA9, IBTK, ITGAV, JAK1, KDM4C, LUC7L2, MAML1, MAP4K5, MARCH5, MARCH6, MET, MOB4, N4BP2L2, NCOA1, NDRG1, OCRL, PARD3, PDE4DIP, PGAM1, PGAM4, PIP5K1A, PKD2, PKIA, PLCB1, PPP1R3G, PPP6R3, PRKCH, PRKCZ,…
GO_MolecularFunction_20.03.2014_19h52	histone acetyltransferase activity	0.0143761	[ATF2, CREBBP, KANSL3, METTL8, MGEA5, NAA50, NCOA1, TAF6L]
GO_MolecularFunction_20.03.2014_19h52	histone demethylase activity	0.0164374	[KDM4C, KDM5B, KDM5C, KDM6A, KDM7A]
GO_MolecularFunction_20.03.2014_19h52	hormone receptor binding	0.00440147	[ASXL1, CNOT1, FOXH1, JAK1, KDM3A, KDM4C, LRIF1, MED4, NCOA1, NR1H2, PPID, RNF6, SNW1, UIMC1, UTS2, VDR]
GO_MolecularFunction_20.03.2014_19h52	kinase activity	0.021827	[ACVR2A, AK4, AKAP13, AKAP8L, BMPR1B, BMX, CDK16, CDK17, CDKL5, COQ7, CSNK2A2, DAPK3, DYRK1A, DYRK1B, EFNA3, ETNK1, FGFR1, GKAP1, HK2, HOOK3, HUNK, IP6K2, JAK1, LTK, MAP4K5, MAPK10, MARK3, MET, OXSR1, PFKP, PIP5K1A, PIPSL, PPP4C, PRKCH, PRKCQ, PRKCZ, RPS6KA3, RPS6KA5, SCYL1, SMG1, SRC, SRFBP1, STK17A, STK19, STK24, TLK1, TRIO, TTN, ZAK]
GO_MolecularFunction_20.03.2014_19h52	ligase activity, forming aminoacyl-tRNA and related compounds	0.0345771	[AARS, CARS, GARS, SARS, TARS, YARS]
GO_MolecularFunction_20.03.2014_19h52	ligase activity, forming carbon-nitrogen bonds	0.00528548	[ARIH1, ASNS, CBLL1, CUL3, FBXL3, FBXO25, FBXW7, HUWE1, ITCH, MARCH5, MARCH6, MTHFD1L, PRKCQ, RC3H1, RC3H2, RNF103, RNF38, RNF6, SUMO1, TOPORS, TRIM56, UBE2I, UBE2J2, UBE2Z, UBE3C, UBR4, XIAP]
GO_MolecularFunction_20.03.2014_19h52	ligase activity, forming carbon-oxygen bonds	0.0345771	[AARS, CARS, GARS, SARS, TARS, YARS]
GO_MolecularFunction_20.03.2014_19h52	metal ion binding	0.048125	[AARS, ACVR2A, ADARB1, ADNP, AKAP13, AKAP8L, AKR1B10, ALKBH5, ALOX12, ANXA5, ARFGAP1, ARIH1, ASPH, ASXL1, ATF2, ATP13A3, ATP1A3, ATP2A2, ATP5S, BFAR, BMPR1B, BMX, BRD1, CACNA2D1, CAPN15, CARS, CBLL1, CCDC47, CGRRF1, COPS2, COQ7, CREBBP, CYP4F11, CYP7B1, DDX59, DLK2, DOHH, EDEM1, EGLN1, EHD2, EIF2S2, ENO2, EPT1, ESCO1, FBXW7, FGFR1, GALNT4, GALNT6, GARS, GLIS3, GLRX3, GNA12, GPC1, HACL1, HEG1, HGS…
GO_MolecularFunction_20.03.2014_19h52	misfolded protein binding	0.0117868	[DNAJC3, EDEM1, HSPA5]
GO_MolecularFunction_20.03.2014_19h52	mRNA binding	0.00205042	[ADARB1, FXR1, LUC7L, LUC7L2, LUC7L3, NXF1, RBM5, RBM8A, RBMX, RC3H1, RNPS1, SECISBP2, UPF3B]
GO_MolecularFunction_20.03.2014_19h52	N-acetyltransferase activity	0.0434698	[ATF2, CREBBP, EIF4G2, KANSL3, METTL8, MGEA5, NAA50, NCOA1, TAF6L]
GO_MolecularFunction_20.03.2014_19h52	neutral amino acid transmembrane transporter activity	0.00668842	[SERINC1, SLC38A5, SLC3A2, SLC6A9, SLC7A11]
GO_MolecularFunction_20.03.2014_19h52	nuclear hormone receptor binding	0.00734473	[ASXL1, CNOT1, FOXH1, KDM3A, KDM4C, LRIF1, MED4, NCOA1, NR1H2, PPID, RNF6, SNW1, UIMC1, VDR]
GO_MolecularFunction_20.03.2014_19h52	nucleic acid binding	3.06741e-10	[AARS, ADARB1, ADNP, AIFM2, AKAP17A, AKAP8L, ALKBH5, ASXL1, ATF2, ATXN2L, BARX1, BCLAF1, BDP1, BLZF1, BRD1, BRD4, CARS, CBLL1, CCDC47, CCDC59, CCNT1, CEBPG, CGGBP1, CHERP, CIC, CKAP4, CNOT1, CPSF7, CREBBP, CWC22, DACH1, DDIT3, DDX47, DDX50, DDX59, DDX60L, DEDD2, DHX36, DHX40, DNAJC2, E2F3, E2F4, EHD2, EIF1AX, EIF2S1, EIF2S2, EIF3B, EIF3D, EIF3J, EIF4G2, EIF5A, EIF5AL1, EIF6, ELK1, ELK4, ERF, EXOS…
GO_MolecularFunction_20.03.2014_19h52	nucleoside binding	0.00587902	[AARS, ACSL5, ACVR2A, AK4, AKR1B10, ARL13B, ASNS, ATP13A3, ATP1A3, ATP2A2, BMPR1B, BMX, CARS, CBWD2, CBWD5, CBWD6, CDK16, CDK17, CDKL5, COQ7, CSNK2A2, DAPK3, DDX47, DDX50, DDX59, DDX60L, DHX36, DHX40, DRG1, DYNC1LI2, DYRK1A, DYRK1B, EHD2, ETNK1, FGFR1, GARS, GNA12, GNL1, GTPBP2, HBS1L, HK2, HOOK3, HSPA13, HSPA5, HSPA9, HUNK, HYOU1, ILF2, INO80, IP6K2, JAK1, KCNJ11, KIF1A, LTK, MAP4K5, MAPK10, MAR…
GO_MolecularFunction_20.03.2014_19h52	nucleoside phosphate binding	5.07144e-05	[AARS, ACSL5, ACVR2A, AIFM2, AK4, AKAP17A, AKR1B10, ALDH1A3, ARL13B, ASNS, ATP13A3, ATP1A3, ATP2A2, BMPR1B, BMX, CARS, CBWD2, CBWD5, CBWD6, CDK16, CDK17, CDKL5, CNNM4, COQ7, CPSF7, CSNK2A2, D2HGDH, DAPK3, DDX47, DDX50, DDX59, DDX60L, DHX36, DHX40, DLD, DRG1, DYNC1LI2, DYRK1A, DYRK1B, EHD2, EIF3B, ETNK1, FGFR1, GARS, GNA12, GNL1, GTPBP2, HBS1L, HK2, HNRNPH1, HNRNPH3, HNRNPR, HOOK3, HSPA13, HSPA5, …
GO_MolecularFunction_20.03.2014_19h52	nucleotide binding	7.5281e-05	[AARS, ACSL5, ACVR2A, AIFM2, AK4, AKAP17A, AKR1B10, ALDH1A3, ARL13B, ASNS, ATP13A3, ATP1A3, ATP2A2, BMPR1B, BMX, CARS, CBWD2, CBWD5, CBWD6, CDK16, CDK17, CDKL5, CNNM4, COQ7, CPSF7, CSNK2A2, D2HGDH, DAPK3, DDX47, DDX50, DDX59, DDX60L, DHX36, DHX40, DLD, DRG1, DYNC1LI2, DYRK1A, DYRK1B, EHD2, EIF3B, ETNK1, FGFR1, GARS, GNA12, GNL1, GTPBP2, HBS1L, HK2, HNRNPH1, HNRNPH3, HNRNPR, HOOK3, HSPA13, HSPA5, …
GO_MolecularFunction_20.03.2014_19h52	oxidoreductase activity, acting on paired donors, with incorporation or reduction of molecular oxygen, 2-oxoglutarate as one donor, and incorporation of one atom each of oxygen into both donors	0.00360289	[ALKBH5, ASPH, EGLN1, KDM5B, KDM5C, KDM7A, P4HA2, PLOD2]
GO_MolecularFunction_20.03.2014_19h52	oxidoreductase activity, acting on the CH-NH group of donors	0.0164374	[AIFM2, ALDH1L2, MTHFD1L, PRODH, SMOX]
GO_MolecularFunction_20.03.2014_19h52	phosphotransferase activity, alcohol group as acceptor	0.0189189	[ACVR2A, AKAP13, BMPR1B, BMX, CDK16, CDK17, CDKL5, COQ7, CSNK2A2, DAPK3, DYRK1A, DYRK1B, EFNA3, ETNK1, FGFR1, HK2, HOOK3, HUNK, IP6K2, JAK1, LTK, MAP4K5, MAPK10, MARK3, MET, OXSR1, PFKP, PIP5K1A, PIPSL, PPP4C, PRKCH, PRKCQ, PRKCZ, RPS6KA3, RPS6KA5, SCYL1, SMG1, SRC, STK17A, STK19, STK24, TLK1, TRIO, TTN, ZAK]
GO_MolecularFunction_20.03.2014_19h52	poly(A) RNA binding	7.58174e-16	[ADARB1, AKAP17A, AKAP8L, ALKBH5, ATXN2L, BCLAF1, CCDC47, CCDC59, CHERP, CKAP4, CNOT1, CPSF7, DDIT3, DDX47, DDX50, DHX36, DNAJC2, EIF1AX, EIF2S1, EIF2S2, EIF3D, EIF4G2, EIF5A, EIF6, EXOSC6, FIP1L1, FNDC3A, FNDC3B, FXR1, GAR1, GLRX3, HNRNPH1, HNRNPH3, HNRNPR, HSPA9, HUWE1, ILF2, ISY1, KHDRBS3, KIAA0020, KRR1, KTN1, LARP7, LLPH, LUC7L, LUC7L2, LUC7L3, LYAR, MAP4, MRPL14, NAP1L1, NGDN, NOC3L, NSUN2,…
GO_MolecularFunction_20.03.2014_19h52	protein domain specific binding	0.048199	[ACVR2A, AKR1B10, CUL3, DAB2IP, DAPK3, DNAJC6, DPYSL3, E2F4, EHD2, FOXH1, FZD6, GNG5, HGS, HSPA5, IKBKG, KHDRBS3, LIN7C, LRRFIP2, LUC7L, MAP4K5, OLIG2, PAX3, PKD2, PRKCZ, SH3BP5, SHANK1, SMOX, SOCS4, SRC, SRRM2, SRSF10, SUMO1, UBE2I, UBQLN1, YWHAG]
GO_MolecularFunction_20.03.2014_19h52	protein kinase activity	0.0253515	[ACVR2A, AKAP13, BMPR1B, BMX, CDK16, CDK17, CDKL5, COQ7, CSNK2A2, DAPK3, DYRK1A, DYRK1B, EFNA3, FGFR1, HUNK, JAK1, LTK, MAP4K5, MAPK10, MARK3, MET, OXSR1, PPP4C, PRKCH, PRKCQ, PRKCZ, RPS6KA3, RPS6KA5, SCYL1, SMG1, SRC, STK17A, STK19, STK24, TLK1, TRIO, TTN, ZAK]
GO_MolecularFunction_20.03.2014_19h52	protein phosphatase binding	0.0480378	[ARPP19, DAB2IP, JAK1, MET, PARD3, PPP1R3G, PPP6R3, SHOC2, SMG5]
GO_MolecularFunction_20.03.2014_19h52	protein phosphatase inhibitor activity	0.0427248	[ARPP19, PHACTR2, PPP1R11, PPP1R14C, SET]
GO_MolecularFunction_20.03.2014_19h52	protein phosphatase regulator activity	0.0446453	[ARPP19, PHACTR2, PPP1R11, PPP1R14C, PPP2R2A, SET, SHOC2]
GO_MolecularFunction_20.03.2014_19h52	protein serine/threonine kinase activity	0.0197261	[ACVR2A, AKAP13, BMPR1B, CDK16, CDK17, CDKL5, COQ7, CSNK2A2, DAPK3, DYRK1A, DYRK1B, HUNK, MAP4K5, MAPK10, MARK3, OXSR1, PPP4C, PRKCH, PRKCQ, PRKCZ, RPS6KA3, RPS6KA5, SMG1, STK17A, STK19, STK24, TLK1, TRIO, TTN, ZAK]
GO_MolecularFunction_20.03.2014_19h52	purine nucleoside binding	0.00509162	[AARS, ACSL5, ACVR2A, AK4, AKR1B10, ARL13B, ASNS, ATP13A3, ATP1A3, ATP2A2, BMPR1B, BMX, CARS, CBWD2, CBWD5, CBWD6, CDK16, CDK17, CDKL5, COQ7, CSNK2A2, DAPK3, DDX47, DDX50, DDX59, DDX60L, DHX36, DHX40, DRG1, DYNC1LI2, DYRK1A, DYRK1B, EHD2, ETNK1, FGFR1, GARS, GNA12, GNL1, GTPBP2, HBS1L, HK2, HOOK3, HSPA13, HSPA5, HSPA9, HUNK, HYOU1, ILF2, INO80, IP6K2, JAK1, KCNJ11, KIF1A, LTK, MAP4K5, MAPK10, MAR…
GO_MolecularFunction_20.03.2014_19h52	purine nucleotide binding	0.00730974	[AARS, ACSL5, ACVR2A, AK4, AKR1B10, ARL13B, ASNS, ATP13A3, ATP1A3, ATP2A2, BMPR1B, BMX, CARS, CBWD2, CBWD5, CBWD6, CDK16, CDK17, CDKL5, CNNM4, COQ7, CSNK2A2, DAPK3, DDX47, DDX50, DDX59, DDX60L, DHX36, DHX40, DRG1, DYNC1LI2, DYRK1A, DYRK1B, EHD2, ETNK1, FGFR1, GARS, GNA12, GNL1, GTPBP2, HBS1L, HK2, HOOK3, HSPA13, HSPA5, HSPA9, HUNK, HYOU1, ILF2, INO80, IP6K2, JAK1, KCNJ11, KIF1A, LTK, MAP4K5, MAPK…
GO_MolecularFunction_20.03.2014_19h52	purine ribonucleoside binding	0.00494526	[AARS, ACSL5, ACVR2A, AK4, AKR1B10, ARL13B, ASNS, ATP13A3, ATP1A3, ATP2A2, BMPR1B, BMX, CARS, CBWD2, CBWD5, CBWD6, CDK16, CDK17, CDKL5, COQ7, CSNK2A2, DAPK3, DDX47, DDX50, DDX59, DDX60L, DHX36, DHX40, DRG1, DYNC1LI2, DYRK1A, DYRK1B, EHD2, ETNK1, FGFR1, GARS, GNA12, GNL1, GTPBP2, HBS1L, HK2, HOOK3, HSPA13, HSPA5, HSPA9, HUNK, HYOU1, ILF2, INO80, IP6K2, JAK1, KCNJ11, KIF1A, LTK, MAP4K5, MAPK10, MAR…
GO_MolecularFunction_20.03.2014_19h52	purine ribonucleoside triphosphate binding	0.00322357	[AARS, ACSL5, ACVR2A, AK4, AKR1B10, ARL13B, ASNS, ATP13A3, ATP1A3, ATP2A2, BMPR1B, BMX, CARS, CBWD2, CBWD5, CBWD6, CDK16, CDK17, CDKL5, COQ7, CSNK2A2, DAPK3, DDX47, DDX50, DDX59, DDX60L, DHX36, DHX40, DRG1, DYNC1LI2, DYRK1A, DYRK1B, EHD2, ETNK1, FGFR1, GARS, GNA12, GNL1, GTPBP2, HBS1L, HK2, HOOK3, HSPA13, HSPA5, HSPA9, HUNK, HYOU1, ILF2, INO80, IP6K2, JAK1, KCNJ11, KIF1A, LTK, MAP4K5, MAPK10, MAR…
GO_MolecularFunction_20.03.2014_19h52	purine ribonucleotide binding	0.00729414	[AARS, ACSL5, ACVR2A, AK4, AKR1B10, ARL13B, ASNS, ATP13A3, ATP1A3, ATP2A2, BMPR1B, BMX, CARS, CBWD2, CBWD5, CBWD6, CDK16, CDK17, CDKL5, COQ7, CSNK2A2, DAPK3, DDX47, DDX50, DDX59, DDX60L, DHX36, DHX40, DRG1, DYNC1LI2, DYRK1A, DYRK1B, EHD2, ETNK1, FGFR1, GARS, GNA12, GNL1, GTPBP2, HBS1L, HK2, HOOK3, HSPA13, HSPA5, HSPA9, HUNK, HYOU1, ILF2, INO80, IP6K2, JAK1, KCNJ11, KIF1A, LTK, MAP4K5, MAPK10, MAR…
GO_MolecularFunction_20.03.2014_19h52	retinoic acid receptor binding	0.0044677	[ASXL1, CNOT1, LRIF1, NCOA1, NR1H2, SNW1, UIMC1, VDR]
GO_MolecularFunction_20.03.2014_19h52	retinoid X receptor binding	0.0174085	[NCOA1, NR1H2, UIMC1, VDR]
GO_MolecularFunction_20.03.2014_19h52	ribonucleoside binding	0.00509162	[AARS, ACSL5, ACVR2A, AK4, AKR1B10, ARL13B, ASNS, ATP13A3, ATP1A3, ATP2A2, BMPR1B, BMX, CARS, CBWD2, CBWD5, CBWD6, CDK16, CDK17, CDKL5, COQ7, CSNK2A2, DAPK3, DDX47, DDX50, DDX59, DDX60L, DHX36, DHX40, DRG1, DYNC1LI2, DYRK1A, DYRK1B, EHD2, ETNK1, FGFR1, GARS, GNA12, GNL1, GTPBP2, HBS1L, HK2, HOOK3, HSPA13, HSPA5, HSPA9, HUNK, HYOU1, ILF2, INO80, IP6K2, JAK1, KCNJ11, KIF1A, LTK, MAP4K5, MAPK10, MAR…
GO_MolecularFunction_20.03.2014_19h52	ribonucleotide binding	0.00951596	[AARS, ACSL5, ACVR2A, AK4, AKR1B10, ARL13B, ASNS, ATP13A3, ATP1A3, ATP2A2, BMPR1B, BMX, CARS, CBWD2, CBWD5, CBWD6, CDK16, CDK17, CDKL5, COQ7, CSNK2A2, DAPK3, DDX47, DDX50, DDX59, DDX60L, DHX36, DHX40, DRG1, DYNC1LI2, DYRK1A, DYRK1B, EHD2, ETNK1, FGFR1, GARS, GNA12, GNL1, GTPBP2, HBS1L, HK2, HOOK3, HSPA13, HSPA5, HSPA9, HUNK, HYOU1, ILF2, INO80, IP6K2, JAK1, KCNJ11, KIF1A, LTK, MAP4K5, MAPK10, MAR…
GO_MolecularFunction_20.03.2014_19h52	ribosome binding	0.0206951	[EIF2S1, EIF5A, EIF5AL1, EIF6, HSPA5]
GO_MolecularFunction_20.03.2014_19h52	RNA binding	2.87725e-16	[AARS, ADARB1, AKAP17A, AKAP8L, ALKBH5, ATXN2L, BCLAF1, CARS, CCDC47, CCDC59, CCNT1, CHERP, CKAP4, CNOT1, CPSF7, CWC22, DDIT3, DDX47, DDX50, DDX59, DDX60L, DHX36, DNAJC2, EIF1AX, EIF2S1, EIF2S2, EIF3B, EIF3D, EIF3J, EIF4G2, EIF5A, EIF5AL1, EIF6, EXOSC6, FIP1L1, FNDC3A, FNDC3B, FXR1, GAR1, GLRX3, HBP1, HBS1L, HNRNPH1, HNRNPH3, HNRNPR, HSPA9, HUWE1, ILF2, ISY1, KHDRBS3, KIAA0020, KIN, KRR1, KTN1, L…
GO_MolecularFunction_20.03.2014_19h52	RNA polymerase core enzyme binding	0.0385793	[CDC73, SCAF8, ZNF326]
GO_MolecularFunction_20.03.2014_19h52	RNA polymerase II transcription cofactor activity	0.0321572	[CREBBP, FOXH1, MED10, MED26, MED4, MED6, N4BP2L2, NCOA1]
GO_MolecularFunction_20.03.2014_19h52	RNA polymerase II transcription factor binding transcription factor activity	0.0426187	[ATF2, CREBBP, FOXH1, MED10, MED26, MED4, MED6, N4BP2L2, NCOA1, NOTCH2]
GO_MolecularFunction_20.03.2014_19h52	small conjugating protein ligase activity	0.00154154	[ARIH1, CBLL1, CUL3, FBXL3, FBXO25, FBXW7, HUWE1, ITCH, MARCH5, MARCH6, PRKCQ, RC3H1, RC3H2, RNF103, RNF38, RNF6, SUMO1, TOPORS, TRIM56, UBE2I, UBE2J2, UBE2Z, UBE3C, UBR4, XIAP]
GO_MolecularFunction_20.03.2014_19h52	snRNA binding	0.0174085	[CCNT1, EIF5A, RBM22, SNRPB2]
GO_MolecularFunction_20.03.2014_19h52	SUMO ligase activity	0.0204781	[SUMO1, TOPORS, UBE2I]
GO_MolecularFunction_20.03.2014_19h52	transcription coactivator activity	0.0191275	[ARL2BP, ASXL1, ATF2, CHERP, CREBBP, DYRK1B, GABPA, JMY, MAML1, MED26, MED27, MED4, MED6, MEG3, NCOA1, PPARD, PRDM16, RBPMS, SMARCD1, SNW1, SS18, TAF6L]
GO_MolecularFunction_20.03.2014_19h52	transcription cofactor activity	0.00541267	[ARL2BP, ASXL1, ATF2, CHERP, COPS2, CREBBP, DDIT3, DYRK1B, ELK4, ERF, FOXH1, GABPA, GPS2, JMY, KDM5B, MAML1, MED10, MED26, MED27, MED4, MED6, MEG3, MSC, N4BP2L2, NCOA1, NR1D1, NRG1, PLRG1, PPARD, PRDM16, RBPMS, SAP30, SMARCD1, SNW1, SS18, TAF6L]
GO_MolecularFunction_20.03.2014_19h52	transferase activity, transferring phosphorus-containing groups	0.0266066	[ACVR2A, AK4, AKAP13, AKAP8L, BMPR1B, BMX, CDK16, CDK17, CDKL5, COQ7, CSNK2A2, DAPK3, DYRK1A, DYRK1B, EFNA3, EPT1, ETNK1, FGFR1, GKAP1, GYS1, HK2, HOOK3, HUNK, IP6K2, JAK1, LTK, MAP4K5, MAPK10, MARK3, MET, OXSR1, PAPOLA, PFKP, PIP5K1A, PIPSL, POLR3C, POLR3D, PPP4C, PRKCH, PRKCQ, PRKCZ, PTGES3, RPS6KA3, RPS6KA5, SCYL1, SMG1, SRC, SRFBP1, STK17A, STK19, STK24, TLK1, TRIO, TRNT1, TTN, ZAK]
GO_MolecularFunction_20.03.2014_19h52	translation factor activity, nucleic acid binding	0.00093849	[EIF1AX, EIF2S1, EIF2S2, EIF3B, EIF3D, EIF3J, EIF4G2, EIF5A, EIF5AL1, EIF6, HBS1L, MTRF1L, TRMT6]
GO_MolecularFunction_20.03.2014_19h52	translation initiation factor activity	0.00247022	[EIF1AX, EIF2S1, EIF2S2, EIF3B, EIF3D, EIF3J, EIF4G2, EIF6, TRMT6]
GO_MolecularFunction_20.03.2014_19h52	tRNA binding	0.0152815	[AARS, CARS, EIF2S1, NSUN2, TRNT1, YARS]
GO_MolecularFunction_20.03.2014_19h52	ubiquitin-protein ligase activity	0.00157441	[ARIH1, CBLL1, CUL3, FBXL3, FBXO25, FBXW7, HUWE1, ITCH, MARCH5, MARCH6, PRKCQ, RC3H1, RC3H2, RNF103, RNF38, RNF6, TOPORS, TRIM56, UBE2I, UBE2J2, UBE2Z, UBE3C, UBR4, XIAP]
GO_MolecularFunction_20.03.2014_19h52	voltage-gated sodium channel activity	0.026981	[PKD2, SCN3A, SCN3B, SCN9A]
KEGG_21.03.2014	Epstein-Barr virus infection	0.00303766	[AKAP8L, ATF2, CREBBP, CSNK2A2, IKBKG, JAK1, MAPK10, PIK3R5, POLR3C, POLR3D, PSMC6, PSMD1, PSMD14, PSMD4, PSMD6, PSMD7, PSMD8, SNW1, YWHAG]
KEGG_21.03.2014	Glycine, serine and threonine metabolism	0.0170942	[CTH, DLD, PGAM1, PGAM4, PHGDH, SHMT2]
KEGG_21.03.2014	Glycolysis / Gluconeogenesis	0.0446453	[ALDH1A3, DLD, ENO2, HK2, PFKP, PGAM1, PGAM4]
KEGG_21.03.2014	mRNA surveillance pathway	0.00493352	[CPSF7, FIP1L1, HBS1L, NXF1, PAPOLA, PPP2R2A, RBM8A, RNPS1, SMG1, SMG5, UPF3B]
KEGG_21.03.2014	Proteasome	9.82578e-05	[PSMA5, PSMA6, PSMC6, PSMD1, PSMD14, PSMD4, PSMD6, PSMD7, PSMD8, PSME3]
KEGG_21.03.2014	Protein processing in endoplasmic reticulum	0.0114056	[CKAP4, DDIT3, DNAJB12, DNAJC3, EDEM1, EIF2S1, HERPUD1, HSPA5, HYOU1, MAPK10, MARCH6, SEC24B, SEC61G, UBE2J2, UBQLN1]
KEGG_21.03.2014	RNA degradation	0.0264799	[CNOT1, CNOT3, DCP1A, DHX36, ENO2, EXOSC6, HSPA9, RQCD1]
KEGG_21.03.2014	RNA transport	3.99409e-05	[EIF1AX, EIF2S1, EIF2S2, EIF3B, EIF3D, EIF3J, EIF4G2, FXR1, NUP153, NUP188, NUP54, NXF1, RBM8A, RNPS1, SEH1L, SMN1, SMN2, SUMO1, TRNT1, UBE2I, UPF3B]
KEGG_21.03.2014	Spliceosome	0.00949458	[CHERP, ISY1, PLRG1, PRPF18, PRPF40A, RBM22, RBM8A, RBMX, SNRNP70, SNRPB2, SNRPD1, SNW1, SRSF10]
KEGG_21.03.2014	Thyroid hormone signaling pathway	0.00477963	[ATP1A3, ATP2A2, CREBBP, ITGAV, MED27, MED4, NCOA1, NOTCH2, PFKP, PIK3R5, PLCB1, SLC16A10, SRC]
KEGG_21.03.2014	Type II diabetes mellitus	0.0345771	[HK2, KCNJ11, MAPK10, PIK3R5, PRKCZ, SOCS4]
REACTOME_21.03.2014	Activation of APC/C and APC/C:Cdc20 mediated degradation of mitotic proteins	0.00477775	[BUB3, PSMA5, PSMA6, PSMC6, PSMD1, PSMD14, PSMD4, PSMD6, PSMD7, PSMD8]
REACTOME_21.03.2014	Activation of Chaperone Genes by XBP1(S)	0.0317828	[ARFGAP1, DNAJC3, EDEM1, GOSR2, HYOU1, ZBTB17]
REACTOME_21.03.2014	Activation of Chaperones by IRE1alpha	0.012019	[ARFGAP1, DNAJC3, EDEM1, GOSR2, HSPA5, HYOU1, ZBTB17]
REACTOME_21.03.2014	Activation of NF-kappaB in B Cells	0.00185452	[IKBKG, PSMA5, PSMA6, PSMC6, PSMD1, PSMD14, PSMD4, PSMD6, PSMD7, PSMD8]
REACTOME_21.03.2014	Antigen processing-Cross presentation	0.00212676	[ITGAV, PSMA5, PSMA6, PSMC6, PSMD1, PSMD14, PSMD4, PSMD6, PSMD7, PSMD8, SEC61G]
REACTOME_21.03.2014	Antigen processing: Ubiquitination &amp; Proteasome degradation	0.00376253	[ASB5, CUL3, FBXW7, HUWE1, ITCH, PSMA5, PSMA6, PSMC6, PSMD1, PSMD14, PSMD4, PSMD6, PSMD7, PSMD8, RNF6, TMEM189-UBE2V1, UBE2J2, UBE2Z, UBE3C, UBR4]
REACTOME_21.03.2014	Antiviral mechanism by IFN-stimulated genes	0.02185	[ARIH1, EIF4G2, JAK1, KPNA1, NUP153, NUP188, NUP54, SEH1L]
REACTOME_21.03.2014	APC/C-mediated degradation of cell cycle proteins	0.0113204	[BUB3, PSMA5, PSMA6, PSMC6, PSMD1, PSMD14, PSMD4, PSMD6, PSMD7, PSMD8]
REACTOME_21.03.2014	APC/C:Cdc20 mediated degradation of mitotic proteins	0.00444109	[BUB3, PSMA5, PSMA6, PSMC6, PSMD1, PSMD14, PSMD4, PSMD6, PSMD7, PSMD8]
REACTOME_21.03.2014	APC/C:Cdc20 mediated degradation of Securin	0.00862597	[PSMA5, PSMA6, PSMC6, PSMD1, PSMD14, PSMD4, PSMD6, PSMD7, PSMD8]
REACTOME_21.03.2014	APC/C:Cdh1 mediated degradation of Cdc20 and other APC/C:Cdh1 targeted proteins in late mitosis/early G1	0.0122939	[PSMA5, PSMA6, PSMC6, PSMD1, PSMD14, PSMD4, PSMD6, PSMD7, PSMD8]
REACTOME_21.03.2014	Apoptosis	0.000874374	[ARHGAP10, BMX, CASP3, DAPK3, KPNA1, PRKCQ, PSMA5, PSMA6, PSMC6, PSMD1, PSMD14, PSMD4, PSMD6, PSMD7, PSMD8, STK24, XIAP, YWHAG]
REACTOME_21.03.2014	Assembly of the pre-replicative complex	0.00185452	[E2F3, PSMA5, PSMA6, PSMC6, PSMD1, PSMD14, PSMD4, PSMD6, PSMD7, PSMD8]
REACTOME_21.03.2014	Asymmetric localization of PCP proteins	0.00440243	[PSMA5, PSMA6, PSMC6, PSMD1, PSMD14, PSMD4, PSMD6, PSMD7, PSMD8]
REACTOME_21.03.2014	Autodegradation of Cdh1 by Cdh1:APC/C	0.00666918	[PSMA5, PSMA6, PSMC6, PSMD1, PSMD14, PSMD4, PSMD6, PSMD7, PSMD8]
REACTOME_21.03.2014	Autodegradation of the E3 ubiquitin ligase COP1	0.000413471	[PSMA5, PSMA6, PSMC6, PSMD1, PSMD14, PSMD4, PSMD6, PSMD7, PSMD8, RFWD2]
REACTOME_21.03.2014	beta-catenin independent WNT signaling	0.021414	[FZD6, GNG5, PLCB1, PSMA5, PSMA6, PSMC6, PSMD1, PSMD14, PSMD4, PSMD6, PSMD7, PSMD8, WNT5B]
REACTOME_21.03.2014	CDK-mediated phosphorylation and removal of Cdc6	0.000995008	[PSMA5, PSMA6, PSMC6, PSMD1, PSMD14, PSMD4, PSMD6, PSMD7, PSMD8]
REACTOME_21.03.2014	CDT1 association with the CDC6:ORC:origin complex	0.00247022	[PSMA5, PSMA6, PSMC6, PSMD1, PSMD14, PSMD4, PSMD6, PSMD7, PSMD8]
REACTOME_21.03.2014	Cell Cycle	0.0273102	[ARPP19, BLZF1, BUB3, CEP135, CSNK2A2, DYRK1A, E2F3, E2F4, ESCO1, GORASP2, MIS12, NUP153, NUP188, NUP54, OFD1, PPP2R2A, PSMA5, PSMA6, PSMC6, PSMD1, PSMD14, PSMD4, PSMD6, PSMD7, PSMD8, RAD1, RAD21, RCC2, RFWD2, SEH1L, SET, STAG2, UBE2I, YWHAG]
REACTOME_21.03.2014	Cell Cycle Checkpoints	0.0218768	[BUB3, PSMA5, PSMA6, PSMC6, PSMD1, PSMD14, PSMD4, PSMD6, PSMD7, PSMD8, RAD1, RFWD2]
REACTOME_21.03.2014	Cell Cycle, Mitotic	0.0287552	[ARPP19, BLZF1, BUB3, CEP135, CSNK2A2, DYRK1A, E2F3, E2F4, ESCO1, GORASP2, MIS12, NUP153, NUP188, NUP54, OFD1, PPP2R2A, PSMA5, PSMA6, PSMC6, PSMD1, PSMD14, PSMD4, PSMD6, PSMD7, PSMD8, RAD21, RCC2, SEH1L, SET, STAG2, YWHAG]
REACTOME_21.03.2014	Class I MHC mediated antigen processing &amp; presentation	0.00153306	[ASB5, CUL3, FBXW7, HSPA5, HUWE1, ITCH, ITGAV, PSMA5, PSMA6, PSMC6, PSMD1, PSMD14, PSMD4, PSMD6, PSMD7, PSMD8, RNF6, SEC24B, SEC61G, TMEM189-UBE2V1, UBE2J2, UBE2Z, UBE3C, UBR4]
REACTOME_21.03.2014	Cross-presentation of soluble exogenous antigens (endosomes)	0.00087509	[PSMA5, PSMA6, PSMC6, PSMD1, PSMD14, PSMD4, PSMD6, PSMD7, PSMD8]
REACTOME_21.03.2014	Cyclin A:Cdk2-associated events at S phase entry	0.00725128	[PSMA5, PSMA6, PSMC6, PSMD1, PSMD14, PSMD4, PSMD6, PSMD7, PSMD8]
REACTOME_21.03.2014	Cyclin E associated events during G1/S transition	0.00666918	[PSMA5, PSMA6, PSMC6, PSMD1, PSMD14, PSMD4, PSMD6, PSMD7, PSMD8]
REACTOME_21.03.2014	Cytosolic sensors of pathogen-associated DNA	0.0473979	[CREBBP, DHX36, IKBKG, LRRFIP1, POLR3C, POLR3D, TRIM56]
REACTOME_21.03.2014	Cytosolic tRNA aminoacylation	0.00194892	[AARS, CARS, GARS, SARS, TARS, YARS]
REACTOME_21.03.2014	DCC mediated attractive signaling	0.0459111	[SRC, TRIO, WASL]
REACTOME_21.03.2014	Degradation of beta-catenin by the destruction complex	0.00612306	[PSMA5, PSMA6, PSMC6, PSMD1, PSMD14, PSMD4, PSMD6, PSMD7, PSMD8]
REACTOME_21.03.2014	Destabilization of mRNA by AUF1 (hnRNP D0)	0.00181034	[PSMA5, PSMA6, PSMC6, PSMD1, PSMD14, PSMD4, PSMD6, PSMD7, PSMD8]
REACTOME_21.03.2014	DNA Replication	0.0284372	[E2F3, PSMA5, PSMA6, PSMC6, PSMD1, PSMD14, PSMD4, PSMD6, PSMD7, PSMD8]
REACTOME_21.03.2014	DNA Replication Pre-Initiation	0.00746198	[E2F3, PSMA5, PSMA6, PSMC6, PSMD1, PSMD14, PSMD4, PSMD6, PSMD7, PSMD8]
REACTOME_21.03.2014	Downstream Signaling Events Of B Cell Receptor (BCR)	0.0294504	[FGFR1, FRS2, IKBKG, NRG1, PHLPP2, PSMA5, PSMA6, PSMC6, PSMD1, PSMD14, PSMD4, PSMD6, PSMD7, PSMD8]
REACTOME_21.03.2014	ER-Phagosome pathway	0.00140307	[PSMA5, PSMA6, PSMC6, PSMD1, PSMD14, PSMD4, PSMD6, PSMD7, PSMD8, SEC61G]
REACTOME_21.03.2014	Establishment of Sister Chromatid Cohesion	0.0257368	[ESCO1, RAD21, STAG2]
REACTOME_21.03.2014	G1/S DNA Damage Checkpoints	0.00126846	[PSMA5, PSMA6, PSMC6, PSMD1, PSMD14, PSMD4, PSMD6, PSMD7, PSMD8, RFWD2]
REACTOME_21.03.2014	Gene Expression	6.97907e-06	[AARS, ADARB1, CARS, CCNT1, CCNT2, CNOT3, CPSF7, CREBBP, DCP1A, E2F4, EIF1AX, EIF2S1, EIF2S2, EIF3B, EIF3D, EIF3J, EXOSC6, GARS, HNRNPH1, HNRNPR, MAML1, MAMLD1, MED10, MED26, MED27, MED4, MED6, NCOA1, NOTCH2, NR1D1, NR1H2, NR2C2AP, NUP153, NUP188, NUP54, NXF1, PAPOLA, POLR3C, POLR3D, PPARD, PPP2R2A, PSMA5, PSMA6, PSMC6, PSMD1, PSMD14, PSMD4, PSMD6, PSMD7, PSMD8, RBM5, RBM8A, RBMX, RNPS1, RQCD1, S…
REACTOME_21.03.2014	Generic Transcription Pathway	0.0179502	[CCNT1, CCNT2, CREBBP, E2F4, MAML1, MAMLD1, MED10, MED26, MED27, MED4, MED6, NCOA1, NOTCH2, NR1D1, NR1H2, NR2C2AP, PPARD, SNW1, VDR, ZFP1, ZNF26, ZNF317, ZNF394, ZNF416, ZNF461, ZNF573, ZNF586, ZNF614, ZNF655, ZNF776]
REACTOME_21.03.2014	HIV Infection	0.0195981	[AP1G1, CCNT1, CCNT2, KPNA1, NUP153, NUP188, NUP54, PSMA5, PSMA6, PSMC6, PSMD1, PSMD14, PSMD4, PSMD6, PSMD7, PSMD8, SEH1L, VPS4B]
REACTOME_21.03.2014	Host Interactions of HIV factors	0.00139449	[AP1G1, CCNT1, KPNA1, NUP153, NUP188, NUP54, PSMA5, PSMA6, PSMC6, PSMD1, PSMD14, PSMD4, PSMD6, PSMD7, PSMD8, SEH1L]
REACTOME_21.03.2014	Immune System	0.0147523	[AP1G1, ARIH1, ASB5, ATF2, ATG12, ATG5, CLEC5A, CREBBP, CUL3, DCTN4, DHX36, DYNC1LI2, EIF4G2, ELK1, FBXW7, FGFR1, FRS2, HSPA5, HUWE1, IKBKG, IL1RAP, IP6K2, ITCH, ITGAV, JAK1, KLC1, KLRC1, KPNA1, LRRFIP1, MAPK10, NRG1, NUP153, NUP188, NUP54, PHLPP2, POLR3C, POLR3D, PRKCQ, PRSS3, PSMA5, PSMA6, PSMC6, PSMD1, PSMD14, PSMD4, PSMD6, PSMD7, PSMD8, RNF6, RPS6KA3, RPS6KA5, SEC24B, SEC61G, SEH1L, SRC, SUMO…
REACTOME_21.03.2014	Interactions of Vpr with host cellular proteins	0.0354893	[KPNA1, NUP153, NUP188, NUP54, SEH1L]
REACTOME_21.03.2014	ISG15 antiviral mechanism	0.02185	[ARIH1, EIF4G2, JAK1, KPNA1, NUP153, NUP188, NUP54, SEH1L]
REACTOME_21.03.2014	L1CAM interactions	0.0176138	[CSNK2A2, FGFR1, ITGA2, ITGAV, RPS6KA3, RPS6KA5, SCN3A, SCN3B, SPTA1, SRC]
REACTOME_21.03.2014	M Phase	0.00622958	[ARPP19, BLZF1, BUB3, CSNK2A2, GORASP2, MIS12, NUP153, NUP188, NUP54, PPP2R2A, PSMA5, PSMA6, PSMC6, PSMD1, PSMD14, PSMD4, PSMD6, PSMD7, PSMD8, RAD21, RCC2, SEH1L, SET, STAG2]
REACTOME_21.03.2014	M/G1 Transition	0.00746198	[E2F3, PSMA5, PSMA6, PSMC6, PSMD1, PSMD14, PSMD4, PSMD6, PSMD7, PSMD8]
REACTOME_21.03.2014	MAP kinase activation in TLR cascade	0.0146761	[ATF2, ELK1, IKBKG, MAPK10, RPS6KA3, RPS6KA5, TAB3]
REACTOME_21.03.2014	MAPK targets/ Nuclear events mediated by MAP kinases	0.0206951	[ATF2, ELK1, MAPK10, RPS6KA3, RPS6KA5]
REACTOME_21.03.2014	Metabolism of amino acids and derivatives	0.00209121	[ASNS, BCAT1, CTH, DLD, DLST, GLS, KYNU, PHGDH, PRODH, PSMA5, PSMA6, PSMC6, PSMD1, PSMD14, PSMD4, PSMD6, PSMD7, PSMD8, SMOX]
REACTOME_21.03.2014	Metabolism of non-coding RNA	0.0146761	[NUP153, NUP188, NUP54, SEH1L, SMN1, SMN2, SNRPD1]
REACTOME_21.03.2014	Mitotic Anaphase	0.0112505	[BUB3, MIS12, PPP2R2A, PSMA5, PSMA6, PSMC6, PSMD1, PSMD14, PSMD4, PSMD6, PSMD7, PSMD8, RAD21, RCC2, SEH1L, STAG2]
REACTOME_21.03.2014	Mitotic G1-G1/S phases	0.0172635	[DYRK1A, E2F3, E2F4, PPP2R2A, PSMA5, PSMA6, PSMC6, PSMD1, PSMD14, PSMD4, PSMD6, PSMD7, PSMD8]
REACTOME_21.03.2014	Mitotic Metaphase and Anaphase	0.0116033	[BUB3, MIS12, PPP2R2A, PSMA5, PSMA6, PSMC6, PSMD1, PSMD14, PSMD4, PSMD6, PSMD7, PSMD8, RAD21, RCC2, SEH1L, STAG2]
REACTOME_21.03.2014	mRNA 3'-end processing	0.0389025	[CPSF7, PAPOLA, RBM8A, RNPS1, UPF3B]
REACTOME_21.03.2014	mRNA Splicing	0.00913019	[CPSF7, HNRNPH1, HNRNPR, PAPOLA, RBM5, RBM8A, RBMX, RNPS1, SNRNP70, SNRPB2, SNRPD1, UPF3B]
REACTOME_21.03.2014	mRNA Splicing - Major Pathway	0.00913019	[CPSF7, HNRNPH1, HNRNPR, PAPOLA, RBM5, RBM8A, RBMX, RNPS1, SNRNP70, SNRPB2, SNRPD1, UPF3B]
REACTOME_21.03.2014	MyD88 cascade initiated on plasma membrane	0.0434925	[ATF2, ELK1, IKBKG, MAPK10, RPS6KA3, RPS6KA5, TAB3, TMEM189-UBE2V1]
REACTOME_21.03.2014	MyD88 dependent cascade initiated on endosome	0.0221888	[ATF2, DHX36, ELK1, IKBKG, MAPK10, RPS6KA3, RPS6KA5, TAB3, TMEM189-UBE2V1]
REACTOME_21.03.2014	MyD88-independent cascade	0.045801	[ATF2, ELK1, IKBKG, MAPK10, RPS6KA3, RPS6KA5, TAB3, TMED7, TMEM189-UBE2V1]
REACTOME_21.03.2014	Notch-HLH transcription pathway	0.00157194	[CREBBP, MAML1, MAMLD1, NOTCH2, SNW1]
REACTOME_21.03.2014	NOTCH2 intracellular domain regulates transcription	0.0459111	[MAML1, MAMLD1, NOTCH2]
REACTOME_21.03.2014	Orc1 removal from chromatin	0.00725128	[PSMA5, PSMA6, PSMC6, PSMD1, PSMD14, PSMD4, PSMD6, PSMD7, PSMD8]
REACTOME_21.03.2014	p53-Dependent G1 DNA Damage Response	0.000876254	[PSMA5, PSMA6, PSMC6, PSMD1, PSMD14, PSMD4, PSMD6, PSMD7, PSMD8, RFWD2]
REACTOME_21.03.2014	p53-Dependent G1/S DNA damage checkpoint	0.000876254	[PSMA5, PSMA6, PSMC6, PSMD1, PSMD14, PSMD4, PSMD6, PSMD7, PSMD8, RFWD2]
REACTOME_21.03.2014	p53-Independent DNA Damage Response	0.0014728	[PSMA5, PSMA6, PSMC6, PSMD1, PSMD14, PSMD4, PSMD6, PSMD7, PSMD8]
REACTOME_21.03.2014	p53-Independent G1/S DNA damage checkpoint	0.0014728	[PSMA5, PSMA6, PSMC6, PSMD1, PSMD14, PSMD4, PSMD6, PSMD7, PSMD8]
REACTOME_21.03.2014	PCP/CE pathway	0.00523366	[FZD6, PSMA5, PSMA6, PSMC6, PSMD1, PSMD14, PSMD4, PSMD6, PSMD7, PSMD8, WNT5B]
REACTOME_21.03.2014	PERK regulated gene expression	0.00503052	[ASNS, DDIT3, EIF2S1, EXOSC6, HERPUD1, HSPA5]
REACTOME_21.03.2014	Pre-NOTCH Expression and Processing	0.00114594	[ATP2A2, CREBBP, E2F3, MAML1, MAMLD1, NOTCH2, RAB6C, SNW1, ST3GAL4]
REACTOME_21.03.2014	Pre-NOTCH Processing in Golgi	0.023654	[ATP2A2, NOTCH2, RAB6C, ST3GAL4]
REACTOME_21.03.2014	Pre-NOTCH Transcription and Translation	0.00666045	[CREBBP, E2F3, MAML1, MAMLD1, NOTCH2, SNW1]
REACTOME_21.03.2014	Processing of Capped Intron-Containing Pre-mRNA	0.000690983	[CPSF7, HNRNPH1, HNRNPR, NUP153, NUP188, NUP54, NXF1, PAPOLA, RBM5, RBM8A, RBMX, RNPS1, SEH1L, SNRNP70, SNRPB2, SNRPD1, UPF3B]
REACTOME_21.03.2014	Regulation of activated PAK-2p34 by proteasome mediated degradation	0.00087509	[PSMA5, PSMA6, PSMC6, PSMD1, PSMD14, PSMD4, PSMD6, PSMD7, PSMD8]
REACTOME_21.03.2014	Regulation of APC/C activators between G1/S and early anaphase	0.00810318	[BUB3, PSMA5, PSMA6, PSMC6, PSMD1, PSMD14, PSMD4, PSMD6, PSMD7, PSMD8]
REACTOME_21.03.2014	Regulation of Apoptosis	4.58995e-05	[ARHGAP10, CASP3, DAPK3, PSMA5, PSMA6, PSMC6, PSMD1, PSMD14, PSMD4, PSMD6, PSMD7, PSMD8]
REACTOME_21.03.2014	Regulation of DNA replication	0.00377085	[E2F3, PSMA5, PSMA6, PSMC6, PSMD1, PSMD14, PSMD4, PSMD6, PSMD7, PSMD8]
REACTOME_21.03.2014	Regulation of mitotic cell cycle	0.0113204	[BUB3, PSMA5, PSMA6, PSMC6, PSMD1, PSMD14, PSMD4, PSMD6, PSMD7, PSMD8]
REACTOME_21.03.2014	Regulation of mRNA Stability by Proteins that Bind AU-rich Elements	0.000456758	[DCP1A, EXOSC6, PSMA5, PSMA6, PSMC6, PSMD1, PSMD14, PSMD4, PSMD6, PSMD7, PSMD8, SET, TNPO1]
REACTOME_21.03.2014	Regulation of ornithine decarboxylase (ODC)	0.000995008	[PSMA5, PSMA6, PSMC6, PSMD1, PSMD14, PSMD4, PSMD6, PSMD7, PSMD8]
REACTOME_21.03.2014	Removal of licensing factors from origins	0.00862597	[PSMA5, PSMA6, PSMC6, PSMD1, PSMD14, PSMD4, PSMD6, PSMD7, PSMD8]
REACTOME_21.03.2014	S Phase	0.0157006	[ESCO1, PSMA5, PSMA6, PSMC6, PSMD1, PSMD14, PSMD4, PSMD6, PSMD7, PSMD8, RAD21, STAG2]
REACTOME_21.03.2014	SCF-beta-TrCP mediated degradation of Emi1	0.00163038	[PSMA5, PSMA6, PSMC6, PSMD1, PSMD14, PSMD4, PSMD6, PSMD7, PSMD8]
REACTOME_21.03.2014	SCF(Skp2)-mediated degradation of p27/p21	0.00268944	[PSMA5, PSMA6, PSMC6, PSMD1, PSMD14, PSMD4, PSMD6, PSMD7, PSMD8]
REACTOME_21.03.2014	Separation of Sister Chromatids	0.0138122	[BUB3, MIS12, PSMA5, PSMA6, PSMC6, PSMD1, PSMD14, PSMD4, PSMD6, PSMD7, PSMD8, RAD21, RCC2, SEH1L, STAG2]
REACTOME_21.03.2014	Signaling by NOTCH	0.0210262	[ATP2A2, CREBBP, E2F3, FBXW7, ITCH, MAML1, MAMLD1, NOTCH2, RAB6C, SNW1, ST3GAL4]
REACTOME_21.03.2014	snRNP Assembly	0.0146761	[NUP153, NUP188, NUP54, SEH1L, SMN1, SMN2, SNRPD1]
REACTOME_21.03.2014	Stabilization of p53	0.000467199	[PSMA5, PSMA6, PSMC6, PSMD1, PSMD14, PSMD4, PSMD6, PSMD7, PSMD8, RFWD2]
REACTOME_21.03.2014	Switching of origins to a post-replicative state	0.00725128	[PSMA5, PSMA6, PSMC6, PSMD1, PSMD14, PSMD4, PSMD6, PSMD7, PSMD8]
REACTOME_21.03.2014	Synthesis of DNA	0.0391951	[PSMA5, PSMA6, PSMC6, PSMD1, PSMD14, PSMD4, PSMD6, PSMD7, PSMD8]
REACTOME_21.03.2014	Synthesis of PE	0.0317867	[EPT1, ETNK1, PISD]
REACTOME_21.03.2014	Toll Like Receptor 10 (TLR10) Cascade	0.0434925	[ATF2, ELK1, IKBKG, MAPK10, RPS6KA3, RPS6KA5, TAB3, TMEM189-UBE2V1]
REACTOME_21.03.2014	Toll Like Receptor 3 (TLR3) Cascade	0.045801	[ATF2, ELK1, IKBKG, MAPK10, RPS6KA3, RPS6KA5, TAB3, TMED7, TMEM189-UBE2V1]
REACTOME_21.03.2014	Toll Like Receptor 5 (TLR5) Cascade	0.0434925	[ATF2, ELK1, IKBKG, MAPK10, RPS6KA3, RPS6KA5, TAB3, TMEM189-UBE2V1]
REACTOME_21.03.2014	Toll Like Receptor 7/8 (TLR7/8) Cascade	0.0221888	[ATF2, DHX36, ELK1, IKBKG, MAPK10, RPS6KA3, RPS6KA5, TAB3, TMEM189-UBE2V1]
REACTOME_21.03.2014	Toll Like Receptor 9 (TLR9) Cascade	0.0279578	[ATF2, DHX36, ELK1, IKBKG, MAPK10, RPS6KA3, RPS6KA5, TAB3, TMEM189-UBE2V1]
REACTOME_21.03.2014	TRAF6 mediated induction of NFkB and MAP kinases upon TLR7/8 or 9 activation	0.0484322	[ATF2, ELK1, IKBKG, MAPK10, RPS6KA3, RPS6KA5, TAB3, TMEM189-UBE2V1]
REACTOME_21.03.2014	Transport of Mature mRNA derived from an Intron-Containing Transcript	0.00532608	[NUP153, NUP188, NUP54, NXF1, RBM8A, RNPS1, SEH1L, UPF3B]
REACTOME_21.03.2014	Transport of Mature mRNA Derived from an Intronless Transcript	0.0354893	[NUP153, NUP188, NUP54, NXF1, SEH1L]
REACTOME_21.03.2014	Transport of Mature mRNAs Derived from Intronless Transcripts	0.0389025	[NUP153, NUP188, NUP54, NXF1, SEH1L]
REACTOME_21.03.2014	Transport of Mature Transcript to Cytoplasm	0.00793661	[NUP153, NUP188, NUP54, NXF1, RBM8A, RNPS1, SEH1L, UPF3B]
REACTOME_21.03.2014	Transport of Ribonucleoproteins into the Host Nucleus	0.0187297	[KPNA1, NUP153, NUP188, NUP54, SEH1L]
REACTOME_21.03.2014	Transport of the SLBP Dependant Mature mRNA	0.0286503	[NUP153, NUP188, NUP54, NXF1, SEH1L]
REACTOME_21.03.2014	Transport of the SLBP independent Mature mRNA	0.0257961	[NUP153, NUP188, NUP54, NXF1, SEH1L]
REACTOME_21.03.2014	TRIF-mediated TLR3/TLR4 signaling	0.045801	[ATF2, ELK1, IKBKG, MAPK10, RPS6KA3, RPS6KA5, TAB3, TMED7, TMEM189-UBE2V1]
REACTOME_21.03.2014	tRNA Aminoacylation	0.0204385	[AARS, CARS, GARS, SARS, TARS, YARS]
REACTOME_21.03.2014	Ubiquitin Mediated Degradation of Phosphorylated Cdc25A	0.0014728	[PSMA5, PSMA6, PSMC6, PSMD1, PSMD14, PSMD4, PSMD6, PSMD7, PSMD8]
REACTOME_21.03.2014	Ubiquitin-dependent degradation of Cyclin D	0.000995008	[PSMA5, PSMA6, PSMC6, PSMD1, PSMD14, PSMD4, PSMD6, PSMD7, PSMD8]
REACTOME_21.03.2014	Ubiquitin-dependent degradation of Cyclin D1	0.000995008	[PSMA5, PSMA6, PSMC6, PSMD1, PSMD14, PSMD4, PSMD6, PSMD7, PSMD8]
REACTOME_21.03.2014	Unfolded Protein Response	0.000841187	[ARFGAP1, ASNS, DDIT3, DNAJC3, EDEM1, EIF2S1, EXOSC6, GOSR2, HERPUD1, HSPA5, HYOU1, ZBTB17]
REACTOME_21.03.2014	Vif-mediated degradation of APOBEC3G	0.00202407	[PSMA5, PSMA6, PSMC6, PSMD1, PSMD14, PSMD4, PSMD6, PSMD7, PSMD8]
REACTOME_21.03.2014	Vitamin C (ascorbate) metabolism	0.0117868	[GSTO1, GSTO2, SLC23A1]
REACTOME_21.03.2014	Vpr-mediated nuclear import of PICs	0.0257961	[KPNA1, NUP153, NUP188, NUP54, SEH1L]
REACTOME_21.03.2014	Vpu mediated degradation of CD4	0.00114594	[PSMA5, PSMA6, PSMC6, PSMD1, PSMD14, PSMD4, PSMD6, PSMD7, PSMD8]
WikiPathways_21.03.2014	Lymphocyte TarBase	0.038103	[ATP2A2, CACNA2D1, COIL, DHX40, E2F3, FNDC3A, FNDC3B, GOLGA7, GYS1, ITGA2, MET, MTPN, NOTCH2, P4HA2, PRPF40A, PWP1, RBM19, RCOR1, RQCD1, SCYL1, SFXN1, SHOC2, SPRYD4, SRSF10, TMED7, TMEM189-UBE2V1, WDFY1]
WikiPathways_21.03.2014	mRNA processing	0.00180636	[HNRNPH1, HNRNPR, NXF1, PAPOLA, PRPF18, PRPF40A, RBM39, RBM5, RBMX, RNPS1, SFSWAP, SNRNP70, SNRPB2, SNRPD1, SRSF10]
WikiPathways_21.03.2014	Muscle cell TarBase	0.0203841	[ATP2A2, CACNA2D1, COIL, DHX40, E2F3, FNDC3A, FNDC3B, ITGA2, MET, MTPN, NOTCH2, P4HA2, PWP1, RQCD1, SCYL1, SFXN1, SHOC2, SLC38A5, SLC7A11, SPRYD4, SRSF10, TMED7, TMEM87A, WDFY1]
WikiPathways_21.03.2014	Notch Signaling Pathway	0.0318362	[FBXW7, ITCH, MAML1, NOTCH2, SAP30, SNW1, SRC]
WikiPathways_21.03.2014	Proteasome Degradation	0.00477997	[PSMA5, PSMA6, PSMC6, PSMD1, PSMD4, PSMD6, PSMD7, PSMD8, PSME3]
WikiPathways_21.03.2014	Squamous cell TarBase	0.00280589	[ATP2A2, DHX40, E2F3, FNDC3A, FNDC3B, GOLGA7, GYS1, MET, MTPN, P4HA2, PRPF40A, PWP1, TMED7, TMEM189-UBE2V1]
WikiPathways_21.03.2014	TGF beta Signaling Pathway	0.0101618	[ATF2, CAV1, E2F4, FOXH1, HGS, ITCH, NUP153, SNIP1, SNW1, SRC, SUMO1, UBE2I]
WikiPathways_21.03.2014	Translation Factors	0.00402477	[EIF1AX, EIF2S1, EIF2S2, EIF3B, EIF3D, EIF3J, EIF5A, EIF6]
WikiPathways_21.03.2014	Type II diabetes mellitus	0.026981	[KCNJ11, PIK3R5, PRKCZ, SOCS4]
WikiPathways_21.03.2014	Wnt Signaling Pathway and Pluripotency	0.0480378	[CREBBP, FZD6, MAPK10, PPARD, PPP2R2A, PRKCH, PRKCQ, PRKCZ, WNT5B]
TRUE
TRUE
TRUE
TRUE
TRUE
TRUE
TRUE
TRUE
TRUE
TRUE
TRUE
TRUE
TRUE
TRUE
TRUE
TRUE
TRUE
TRUE
TRUE
TRUE
TRUE
TRUE
TRUE
TRUE
TRUE
TRUE
TRUE
TRUE

## Sheet: lightpink4
Ontology Source	GOTerm	Term PValue Corrected with Benjamini-Hochberg	Associated Genes Found
GO_BiologicalProcess_20.03.2014_19h52	transition metal ion transport	0.024672	[HEPHL1, RAB11B, SLC11A1, TTYH1, ZP3]
GO_BiologicalProcess_20.03.2014_19h52	activation of MAPK activity	0.012144	[FGF2, GHRL, IL1B, IL6, MAP3K5, PXN, WNT7B]
GO_BiologicalProcess_20.03.2014_19h52	blood vessel development	0.000198831	[ACKR3, ANPEP, C3, CITED2, CXCL13, FGF2, FLT1, GHRL, HS6ST1, IL1B, IL6, ITGB8, LAMA4, MMP14, NKX3-1, PIK3R6, PRRX1, SERPINB7, TBX3, TCF7L2, THBS2, WNT7B, YAP1]
GO_BiologicalProcess_20.03.2014_19h52	vasculogenesis	0.0413439	[ACKR3, CITED2, WNT7B, YAP1]
GO_BiologicalProcess_20.03.2014_19h52	establishment of planar polarity	0.0303326	[CELSR1, DLG3, FZD9]
GO_BiologicalProcess_20.03.2014_19h52	morphogenesis of a polarized epithelium	0.04372	[CELSR1, DLG3, FZD9]
GO_BiologicalProcess_20.03.2014_19h52	morphogenesis of a branching structure	0.00631022	[CELSR1, DDR1, FGF2, FLT1, IL6, MMP14, NKX3-1, PXN, TBX3, WNT7B]
GO_BiologicalProcess_20.03.2014_19h52	positive regulation of cytokine production	0.00393115	[C3, CSF2, GATA3, IL17C, IL18R1, IL1B, IL36G, IL6, S100A9, SERPINB7, SLC11A1, ZP3]
GO_BiologicalProcess_20.03.2014_19h52	blastocyst formation	0.0222787	[CITED2, EOMES, ZP3]
GO_BiologicalProcess_20.03.2014_19h52	embryonic epithelial tube formation	0.0214813	[CELSR1, CITED2, DLC1, FZD9, GATA3, SEMA4C]
GO_BiologicalProcess_20.03.2014_19h52	neural tube formation	0.0310059	[CELSR1, CITED2, DLC1, FZD9, SEMA4C]
GO_BiologicalProcess_20.03.2014_19h52	neural tube closure	0.0171592	[CELSR1, CITED2, DLC1, FZD9, SEMA4C]
GO_BiologicalProcess_20.03.2014_19h52	placenta development	0.00273471	[CITED2, CSF2, DCN, EOMES, GHRL, HS6ST1, ITGB8, KRT8, WNT7B]
GO_BiologicalProcess_20.03.2014_19h52	embryonic placenta development	0.0095732	[CITED2, CSF2, EOMES, HS6ST1, KRT8, WNT7B]
GO_BiologicalProcess_20.03.2014_19h52	positive regulation of protein phosphorylation	7.9009e-05	[ACD, ARAF, C3, CSF2, CSF3, EFNA5, FGF2, FLT1, GHRL, IFNK, IGF2, IL1B, IL24, IL6, MAD2L2, MAP3K5, NKX3-1, PELI2, PFN2, PIK3R6, PXN, S100A12, S100A9, SLC11A1, TIMP1, WNT7B, ZP3]
GO_BiologicalProcess_20.03.2014_19h52	vasculature development	1.24126e-05	[ACKR3, ANPEP, C3, CITED2, CXCL13, FGF2, FLT1, FZD9, GHRL, HS6ST1, IFT88, IL1B, IL6, ITGB8, LAMA4, MMP14, NKX3-1, PDPN, PIK3R6, PRRX1, PTPN14, SERPINB7, TBX3, TCF7L2, THBS2, WNT7B, YAP1]
GO_BiologicalProcess_20.03.2014_19h52	morphogenesis of an epithelium	0.00111263	[BBS7, CELSR1, CITED2, DDR1, DLC1, DLG3, FGF2, FLT1, FZD9, GATA3, IL6, MMP14, NKX3-1, PXN, SEMA4C, TBX3, WNT7B, YAP1]
GO_BiologicalProcess_20.03.2014_19h52	response to molecule of bacterial origin	0.000168365	[CD55, CSF2, CSF3, DCN, IL1B, IL24, IL6, IRAK3, PTGES, S100A9, SERPINA1, SGMS1, SLC11A1, TIMP1, TNIP3]
GO_BiologicalProcess_20.03.2014_19h52	acute inflammatory response	2.33312e-05	[C3, CD55, DLC1, F12, GATA3, IL1B, IL6, OSMR, PTGES, SERPINA1, VNN1, ZP3]
GO_BiologicalProcess_20.03.2014_19h52	chronic inflammatory response	0.000166099	[CXCL13, GJA1, PTGES, S100A9, VNN1]
GO_BiologicalProcess_20.03.2014_19h52	regulation of acute inflammatory response	0.000642326	[C3, CD55, F12, IL1B, IL6, OSMR, ZP3]
GO_BiologicalProcess_20.03.2014_19h52	positive regulation of acute inflammatory response	0.00023168	[C3, IL1B, IL6, OSMR, ZP3]
GO_BiologicalProcess_20.03.2014_19h52	embryonic heart tube morphogenesis	0.0223402	[BBS7, CITED2, TBX3, YAP1]
GO_BiologicalProcess_20.03.2014_19h52	cardiac septum development	0.0278949	[CITED2, GATA3, IFT88, TBX3]
GO_BiologicalProcess_20.03.2014_19h52	ventricular septum development	0.0418503	[CITED2, GATA3, TBX3]
GO_BiologicalProcess_20.03.2014_19h52	aminoglycan metabolic process	0.00527874	[CHI3L2, DCN, DSE, FGF2, HS6ST1, IL1B, IL6, PAPSS2, VCAN]
GO_BiologicalProcess_20.03.2014_19h52	aminoglycan biosynthetic process	0.0326995	[DCN, DSE, HS6ST1, IL1B, VCAN]
GO_BiologicalProcess_20.03.2014_19h52	glycosaminoglycan biosynthetic process	0.0310059	[DCN, DSE, HS6ST1, IL1B, VCAN]
GO_BiologicalProcess_20.03.2014_19h52	aminoglycan catabolic process	0.0278949	[CHI3L2, DCN, FGF2, VCAN]
GO_BiologicalProcess_20.03.2014_19h52	proteoglycan metabolic process	0.0229819	[DCN, DSE, HS6ST1, TCF7L2, VCAN]
GO_BiologicalProcess_20.03.2014_19h52	amino sugar metabolic process	0.02889	[CHI3L2, GFPT2, PGM3]
GO_BiologicalProcess_20.03.2014_19h52	regulation of DNA replication	0.0496847	[ACD, CSF2, IL6, TIMP1, WRAP53]
GO_BiologicalProcess_20.03.2014_19h52	membrane protein ectodomain proteolysis	0.0258728	[ADAM19, IL1B, TIMP1]
GO_BiologicalProcess_20.03.2014_19h52	catecholamine metabolic process	0.0401395	[AOC2, GATA3, HECA]
GO_BiologicalProcess_20.03.2014_19h52	phosphatidylinositol biosynthetic process	0.0278516	[FGF2, INPP5E, PIGG, PIK3R6, ZP3]
GO_BiologicalProcess_20.03.2014_19h52	prostanoid metabolic process	0.0258728	[PDPN, PTGES, S100A9]
GO_BiologicalProcess_20.03.2014_19h52	prostaglandin metabolic process	0.0258728	[PDPN, PTGES, S100A9]
GO_BiologicalProcess_20.03.2014_19h52	C21-steroid hormone biosynthetic process	0.0106335	[AKR1B1, FGF2, REST]
GO_BiologicalProcess_20.03.2014_19h52	activation of cysteine-type endopeptidase activity involved in apoptotic process	0.0195621	[BCL2L11, DLC1, MAP3K5, NKX3-1, S100A9]
GO_BiologicalProcess_20.03.2014_19h52	acute-phase response	0.015851	[DLC1, IL1B, IL6, SERPINA1]
GO_BiologicalProcess_20.03.2014_19h52	inflammatory response	5.49375e-07	[AOC3, C3, CASP5, CCL20, CD55, CXCL1, CXCL13, CXCL6, DLC1, F12, FPR2, GATA3, GHRL, GJA1, HRH1, IL17C, IL1B, IL2RA, IL36G, IL6, OSMR, PDPN, PTGES, S100A12, S100A9, SERPINA1, SGMS1, SLC11A1, TNIP3, VNN1, ZP3]
GO_BiologicalProcess_20.03.2014_19h52	cell-substrate junction assembly	0.000827763	[DLC1, EFNA5, LAMA4, LAMB3, LAMC2, MMP14, PXN]
GO_BiologicalProcess_20.03.2014_19h52	cell-substrate adherens junction assembly	0.0165867	[DLC1, EFNA5, MMP14, PXN]
GO_BiologicalProcess_20.03.2014_19h52	cell-matrix adhesion	0.0232549	[BCL2L11, DDR1, DLC1, EFNA5, ITGB8, MMP14, PXN]
GO_BiologicalProcess_20.03.2014_19h52	establishment of tissue polarity	0.0303326	[CELSR1, DLG3, FZD9]
GO_BiologicalProcess_20.03.2014_19h52	neuropeptide signaling pathway	0.0333892	[CELSR1, EMR3, GPR114, GPR97, PTENP1]
GO_BiologicalProcess_20.03.2014_19h52	smoothened signaling pathway	0.00390445	[BBS7, EVC, GPR161, IFT88, PRRX1, PTCHD2, WNT7B]
GO_BiologicalProcess_20.03.2014_19h52	JAK-STAT cascade	0.00452117	[CISH, CSF2, IFNK, IL24, IL6, PRL, SOCS2, TIMP1]
GO_BiologicalProcess_20.03.2014_19h52	tyrosine phosphorylation of STAT protein	0.0231984	[CSF2, IL24, IL6, TIMP1]
GO_BiologicalProcess_20.03.2014_19h52	binding of sperm to zona pellucida	0.00562728	[CLGN, HIST1H1T, MMP1, ZP3]
GO_BiologicalProcess_20.03.2014_19h52	determination of left/right symmetry	0.0234765	[BBS7, CITED2, IFT88, PKD1L1, TBX3]
GO_BiologicalProcess_20.03.2014_19h52	skeletal muscle tissue development	0.0243913	[CITED2, DCN, DNER, EOMES, SVIL, TBX3, TCF7L2]
GO_BiologicalProcess_20.03.2014_19h52	female pregnancy	0.000972621	[C1QTNF1, CITED2, CLIC5, DDR1, GHRL, IGF2, IL1B, LAMB1, MMP9, PRL, TIMP1]
GO_BiologicalProcess_20.03.2014_19h52	embryo implantation	0.00229409	[DDR1, IL1B, LAMB1, MMP9, TIMP1]
GO_BiologicalProcess_20.03.2014_19h52	cell recognition	0.0333892	[CLGN, HIST1H1T, MMP1, VCAN, ZP3]
GO_BiologicalProcess_20.03.2014_19h52	C21-steroid hormone metabolic process	0.023523	[AKR1B1, FGF2, REST]
GO_BiologicalProcess_20.03.2014_19h52	male gonad development	0.0487329	[BCL2L11, CITED2, GATA3, MMP14, NKX3-1]
GO_BiologicalProcess_20.03.2014_19h52	regulation of smoothened signaling pathway	0.0189677	[EVC, GPR161, PRRX1, WNT7B]
GO_BiologicalProcess_20.03.2014_19h52	response to cold	0.0258728	[ADRB3, IL6, PLAC8]
GO_BiologicalProcess_20.03.2014_19h52	response to wounding	8.86355e-09	[AOC3, C1QTNF1, C3, CASP5, CCL20, CD55, CELSR1, CXCL1, CXCL13, CXCL6, DCN, DDR1, DGKA, DLC1, ENO3, F12, FGF2, FPR2, GATA3, GHRL, GJA1, GNA15, HRH1, IGF2, IL17C, IL1B, IL24, IL2RA, IL36G, IL6, ITPR3, KIF5A, KLC2, MMP1, OSMR, PAPSS2, PDPN, PIK3R6, PTGES, S100A12, S100A9, SCARF1, SERPINA1, SERPIND1, SGMS1, SLC11A1, TFPI2, TIMP1, TNIP3, TREM1, VNN1, YES1, ZP3]
GO_BiologicalProcess_20.03.2014_19h52	response to mechanical stimulus	0.00496461	[CASP5, CITED2, DCN, GJA1, IGF2, IL1B, IL6, MMP14, PKD1L1]
GO_BiologicalProcess_20.03.2014_19h52	response to bacterium	4.83678e-05	[CCL20, CD55, CSF2, CSF3, CXCL13, DCN, DLC1, GNLY, IL1B, IL24, IL6, IRAK3, PLAC8, PTGES, S100A12, S100A9, SERPINA1, SGMS1, SLC11A1, TIMP1, TNIP3]
GO_BiologicalProcess_20.03.2014_19h52	response to fungus	0.0317948	[GNLY, S100A12, S100A9]
GO_BiologicalProcess_20.03.2014_19h52	catechol-containing compound metabolic process	0.0401395	[AOC2, GATA3, HECA]
GO_BiologicalProcess_20.03.2014_19h52	specification of symmetry	0.0302293	[BBS7, CITED2, IFT88, PKD1L1, TBX3]
GO_BiologicalProcess_20.03.2014_19h52	determination of bilateral symmetry	0.0294619	[BBS7, CITED2, IFT88, PKD1L1, TBX3]
GO_BiologicalProcess_20.03.2014_19h52	negative regulation of catabolic process	0.0144449	[DLC1, IL1B, IRAK3, MAD2L2, TIMP1, UBXN1]
GO_BiologicalProcess_20.03.2014_19h52	hormone transport	0.00375896	[C1QTNF1, EFNA5, GATA3, GHRL, IL1B, IL6, ITPR3, NKX3-1, RAB11B, REST, TBX3, TCF7L2]
GO_BiologicalProcess_20.03.2014_19h52	cell-cell recognition	0.017338	[CLGN, HIST1H1T, MMP1, ZP3]
GO_BiologicalProcess_20.03.2014_19h52	negative regulation of peptidase activity	0.000610704	[CDKN2D, IL24, IL6, PI3, SERPINA1, SERPINA9, SERPINB3, SERPINB4, SERPINB7, SERPIND1, TIMP1]
GO_BiologicalProcess_20.03.2014_19h52	positive regulation of phospholipase activity	0.04803	[FGF2, FLT1, GNA15, ITPR3]
GO_BiologicalProcess_20.03.2014_19h52	positive regulation of phosphorus metabolic process	7.62189e-06	[ACD, ACKR3, ADRB3, AKR1B1, ARAF, C1QTNF1, C3, CSF2, CSF3, DLC1, EFNA5, FGF2, FLT1, GHRL, GPR161, HRH1, IFNK, IGF2, IL1B, IL24, IL6, MAD2L2, MAP3K5, NKX3-1, PELI2, PFN2, PIK3R6, PXN, S100A12, S100A9, SEMA4C, SLC11A1, TIMP1, WNT7B, ZP3]
GO_BiologicalProcess_20.03.2014_19h52	vascular endothelial growth factor production	0.0128294	[C3, IL1B, IL6]
GO_BiologicalProcess_20.03.2014_19h52	regulation of vascular endothelial growth factor production	0.011767	[C3, IL1B, IL6]
GO_BiologicalProcess_20.03.2014_19h52	developmental programmed cell death	0.00954465	[BCL2L11, FGF2, IL1B, WNT7B]
GO_BiologicalProcess_20.03.2014_19h52	negative regulation of epithelial cell migration	0.0332756	[CXCL13, FGF2, PFN2]
GO_BiologicalProcess_20.03.2014_19h52	positive regulation of phospholipase C activity	0.0317276	[FGF2, FLT1, GNA15, ITPR3]
GO_BiologicalProcess_20.03.2014_19h52	lipid localization	0.00755658	[ATP10B, B4GALNT1, C1QTNF1, C3, GHRL, IL1B, IL6, NKX3-1, PLIN2, PTCHD2, S100A9]
GO_BiologicalProcess_20.03.2014_19h52	negative regulation of phosphatase activity	0.0267657	[CAMSAP3, DLG3, ELL, PPP4R4]
GO_BiologicalProcess_20.03.2014_19h52	positive regulation of endopeptidase activity	0.00769231	[BCL2L11, DLC1, IL24, MAP3K5, NKX3-1, REST, S100A9]
GO_BiologicalProcess_20.03.2014_19h52	negative regulation of endopeptidase activity	0.000571752	[CDKN2D, IL24, IL6, PI3, SERPINA1, SERPINA9, SERPINB3, SERPINB4, SERPINB7, SERPIND1, TIMP1]
GO_BiologicalProcess_20.03.2014_19h52	positive regulation of peptidase activity	0.0088057	[BCL2L11, DLC1, IL24, MAP3K5, NKX3-1, REST, S100A9]
GO_BiologicalProcess_20.03.2014_19h52	positive regulation of protein processing	0.00676043	[BBS7, C3, CSNK1E, F12, IFT88, IL1B]
GO_BiologicalProcess_20.03.2014_19h52	negative regulation of protein processing	0.00578307	[CD55, MAD2L2, SERPINB3, TIMP1, UBXN1]
GO_BiologicalProcess_20.03.2014_19h52	primary neural tube formation	0.0209125	[CELSR1, CITED2, DLC1, FZD9, SEMA4C]
GO_BiologicalProcess_20.03.2014_19h52	phosphatidylinositol 3-kinase signaling	0.020189	[CSF3, FLT1, GATA3, IL6, NKX3-1]
GO_BiologicalProcess_20.03.2014_19h52	regulation of phosphatidylinositol 3-kinase signaling	0.0298952	[CSF3, FLT1, IL6, NKX3-1]
GO_BiologicalProcess_20.03.2014_19h52	positive regulation of phosphatidylinositol 3-kinase signaling	0.017338	[CSF3, FLT1, IL6, NKX3-1]
GO_BiologicalProcess_20.03.2014_19h52	heparan sulfate proteoglycan biosynthetic process	0.007961	[DSE, HS6ST1, TCF7L2]
GO_BiologicalProcess_20.03.2014_19h52	inorganic anion transport	0.0195621	[CLIC5, ROS1, SLC11A1, SLC26A9, TTYH1]
GO_BiologicalProcess_20.03.2014_19h52	morphogenesis of embryonic epithelium	0.0175926	[CELSR1, CITED2, DLC1, FZD9, GATA3, SEMA4C, WNT7B]
GO_BiologicalProcess_20.03.2014_19h52	peptidyl-serine phosphorylation	0.00417176	[ARAF, CSF3, IFNK, IL24, IL6, MAD2L2, PFN2, S100A9, TIMP1]
GO_BiologicalProcess_20.03.2014_19h52	peptidyl-tyrosine phosphorylation	0.000700172	[CSF2, CSF3, DDR1, EFNA5, FLT1, GHRL, IGF2, IL24, IL6, PXN, ROS1, S100A9, TIMP1, YES1]
GO_BiologicalProcess_20.03.2014_19h52	peptidyl-serine modification	0.00221886	[ARAF, CSF3, DCN, IFNK, IL24, IL6, MAD2L2, PFN2, S100A9, TIMP1]
GO_BiologicalProcess_20.03.2014_19h52	peptidyl-tyrosine modification	0.000730181	[CSF2, CSF3, DDR1, EFNA5, FLT1, GHRL, IGF2, IL24, IL6, PXN, ROS1, S100A9, TIMP1, YES1]
GO_BiologicalProcess_20.03.2014_19h52	lipid storage	0.00526737	[B4GALNT1, C3, IL1B, IL6, PLIN2]
GO_BiologicalProcess_20.03.2014_19h52	neural tube development	0.0194008	[CELSR1, CITED2, DLC1, FZD9, GPR161, SEMA4C, TCF7L2]
GO_BiologicalProcess_20.03.2014_19h52	regulation of cell-cell adhesion	0.00574591	[C1QTNF1, CITED2, CXCL13, EFNA5, IL1B, MAD2L2]
GO_BiologicalProcess_20.03.2014_19h52	positive regulation of cell-cell adhesion	0.0275702	[CITED2, CXCL13, IL1B]
GO_BiologicalProcess_20.03.2014_19h52	extracellular matrix disassembly	8.38663e-07	[COL6A5, DCN, DDR1, LAMA4, LAMB1, LAMB3, LAMC2, MMP1, MMP14, MMP3, MMP8, MMP9, SH3PXD2B, TIMP1]
GO_BiologicalProcess_20.03.2014_19h52	signal release	0.00250558	[C1QTNF1, CAMK2A, EFNA5, GATA3, GHRL, IL1B, IL6, ITPR3, NKX3-1, PFN2, RAB11B, REST, SYN1, TBX3, TCF7L2]
GO_BiologicalProcess_20.03.2014_19h52	peptide hormone secretion	0.0137971	[C1QTNF1, EFNA5, GHRL, IL1B, IL6, ITPR3, RAB11B, REST, TCF7L2]
GO_BiologicalProcess_20.03.2014_19h52	insulin secretion	0.0190202	[C1QTNF1, EFNA5, GHRL, IL1B, ITPR3, RAB11B, REST, TCF7L2]
GO_BiologicalProcess_20.03.2014_19h52	regulation of proteolysis	2.61265e-05	[ARAF, BBS7, CSNK1E, IFT88, IL1B, MAD2L2, SERPINA1, SERPINA9, SERPINB3, SERPINB4, SERPINB7, SERPIND1, TIMP1, UBXN1]
GO_BiologicalProcess_20.03.2014_19h52	proteoglycan biosynthetic process	0.00377602	[DCN, DSE, HS6ST1, TCF7L2, VCAN]
GO_BiologicalProcess_20.03.2014_19h52	platelet activation	0.0101636	[C1QTNF1, DGKA, GNA15, IGF2, IL6, ITPR3, PDPN, PIK3R6, SERPINA1, TIMP1]
GO_BiologicalProcess_20.03.2014_19h52	extracellular matrix organization	3.3884e-05	[ADAMTS14, COL6A5, DCN, DDR1, FGF2, ITGB8, LAMA4, LAMB1, LAMB3, LAMC2, LEPREL1, LTBP1, MMP1, MMP14, MMP3, MMP8, MMP9, SH3PXD2B, TIMP1, VCAN]
GO_BiologicalProcess_20.03.2014_19h52	heparan sulfate proteoglycan metabolic process	0.0128294	[DSE, HS6ST1, TCF7L2]
GO_BiologicalProcess_20.03.2014_19h52	glycosaminoglycan metabolic process	0.00962117	[DCN, DSE, FGF2, HS6ST1, IL1B, IL6, PAPSS2, VCAN]
GO_BiologicalProcess_20.03.2014_19h52	dermatan sulfate metabolic process	0.00306303	[DCN, DSE, VCAN]
GO_BiologicalProcess_20.03.2014_19h52	chondroitin sulfate biosynthetic process	0.011767	[DCN, DSE, VCAN]
GO_BiologicalProcess_20.03.2014_19h52	dermatan sulfate biosynthetic process	0.00257211	[DCN, DSE, VCAN]
GO_BiologicalProcess_20.03.2014_19h52	hyaluronan metabolic process	0.0303326	[FGF2, IL1B, IL6]
GO_BiologicalProcess_20.03.2014_19h52	respiratory tube development	0.0137395	[CELSR1, FGF2, HECA, HS6ST1, IFT88, MMP14, PDPN, WNT7B]
GO_BiologicalProcess_20.03.2014_19h52	embryonic limb morphogenesis	0.0496847	[ACD, BCL2L11, IFT88, PRRX1, TBX3]
GO_BiologicalProcess_20.03.2014_19h52	negative regulation of cell migration	0.0175926	[CITED2, CXCL13, DLC1, FGF2, IL24, PFN2, TIMP1]
GO_BiologicalProcess_20.03.2014_19h52	collagen catabolic process	0.000964234	[ADAMTS14, COL6A5, MMP1, MMP14, MMP3, MMP8, MMP9]
GO_BiologicalProcess_20.03.2014_19h52	mammary gland development	0.0164373	[BCL2L11, DDR1, FGF2, GATA3, PRL, TBX3, WNT7B]
GO_BiologicalProcess_20.03.2014_19h52	negative regulation of cellular catabolic process	0.0389383	[DLC1, MAD2L2, TIMP1, UBXN1]
GO_BiologicalProcess_20.03.2014_19h52	positive regulation of protein complex assembly	0.00854133	[BCL2L11, CDC42EP2, CSF2, CSF3, CXCL13, PFN2, SLAIN2]
GO_BiologicalProcess_20.03.2014_19h52	positive regulation of defense response	0.00200283	[C3, GJA1, IFNK, IL1B, IL6, IRAK3, OSMR, PELI2, S100A12, S100A9, TNIP3, UBE2D1, ZP3]
GO_BiologicalProcess_20.03.2014_19h52	hemidesmosome assembly	0.00306303	[LAMA4, LAMB3, LAMC2]
GO_BiologicalProcess_20.03.2014_19h52	zymogen activation	0.00593254	[BCL2L11, DLC1, F12, MAP3K5, MMP14, NKX3-1, S100A9]
GO_BiologicalProcess_20.03.2014_19h52	killing of cells of other organism	0.0196844	[BCL2L11, GNLY, S100A12]
GO_BiologicalProcess_20.03.2014_19h52	lipopolysaccharide-mediated signaling pathway	0.0493272	[CD55, IL1B, S100A9]
GO_BiologicalProcess_20.03.2014_19h52	positive regulation of response to external stimulus	0.00305941	[C3, CXCL13, GHRL, IL1B, IL6, OSMR, S100A12, S100A9, SCARF1, ZP3]
GO_BiologicalProcess_20.03.2014_19h52	positive regulation of protein polymerization	0.0402668	[CDC42EP2, CSF3, PFN2, SLAIN2]
GO_BiologicalProcess_20.03.2014_19h52	positive regulation of Ras GTPase activity	0.0476376	[CDC42EP2, CXCL13, DLC1, RASA2, SYDE1]
GO_BiologicalProcess_20.03.2014_19h52	regulation of hormone metabolic process	0.00353758	[GATA3, IGF2, REST, TCF7L2]
GO_BiologicalProcess_20.03.2014_19h52	regulation of lipid transport	0.00448993	[C1QTNF1, GHRL, IL1B, NKX3-1, PTCHD2, S100A9]
GO_BiologicalProcess_20.03.2014_19h52	positive regulation of lipid transport	0.002108	[C1QTNF1, GHRL, IL1B, NKX3-1, S100A9]
GO_BiologicalProcess_20.03.2014_19h52	regulation of proteasomal ubiquitin-dependent protein catabolic process	0.00771087	[ARAF, BBS7, CSNK1E, MAD2L2, UBXN1]
GO_BiologicalProcess_20.03.2014_19h52	response to lipopolysaccharide	0.000113102	[CD55, CSF2, CSF3, DCN, IL1B, IL24, IL6, IRAK3, PTGES, S100A9, SERPINA1, SGMS1, SLC11A1, TIMP1, TNIP3]
GO_BiologicalProcess_20.03.2014_19h52	interferon-gamma production	0.00574591	[EOMES, GATA3, IL18R1, IL1B, SLC11A1, ZP3]
GO_BiologicalProcess_20.03.2014_19h52	interleukin-6 production	0.00592233	[GHRL, IL19, IL1B, IL36G, IL6, IRAK3]
GO_BiologicalProcess_20.03.2014_19h52	regulation of interferon-gamma production	0.0121283	[GATA3, IL18R1, IL1B, SLC11A1, ZP3]
GO_BiologicalProcess_20.03.2014_19h52	regulation of interleukin-6 production	0.0171592	[GHRL, IL1B, IL36G, IL6, IRAK3]
GO_BiologicalProcess_20.03.2014_19h52	positive regulation of chemokine production	0.0258728	[IL1B, IL6, S100A9]
GO_BiologicalProcess_20.03.2014_19h52	positive regulation of interferon-gamma production	0.00598093	[IL18R1, IL1B, SLC11A1, ZP3]
GO_BiologicalProcess_20.03.2014_19h52	positive regulation of interleukin-6 production	0.0317948	[IL1B, IL36G, IL6]
GO_BiologicalProcess_20.03.2014_19h52	regulation of microtubule-based process	0.039277	[CAMSAP3, CDK5RAP2, CEP250, EFNA5, SLAIN2]
GO_BiologicalProcess_20.03.2014_19h52	mononuclear cell proliferation	0.00737918	[CD55, IFNK, IGF2, IL1B, IL2RA, IL6, IL7R, S100A9, SLC11A1, ZP3]
GO_BiologicalProcess_20.03.2014_19h52	regulation of mononuclear cell proliferation	0.024716	[CD55, IGF2, IL1B, IL2RA, IL6, S100A9, ZP3]
GO_BiologicalProcess_20.03.2014_19h52	positive regulation of mononuclear cell proliferation	0.00542299	[CD55, IGF2, IL1B, IL2RA, IL6, S100A9, ZP3]
GO_BiologicalProcess_20.03.2014_19h52	collagen metabolic process	0.000131519	[ADAMTS14, COL6A5, IL6, LEPREL1, MMP1, MMP14, MMP3, MMP8, MMP9, SERPINB7]
GO_BiologicalProcess_20.03.2014_19h52	myeloid cell apoptotic process	0.0222787	[IL6, S100A9, TIMP1]
GO_BiologicalProcess_20.03.2014_19h52	regulation of peptidyl-serine phosphorylation	0.00230554	[ARAF, CSF3, IFNK, IL6, MAD2L2, PFN2, S100A9]
GO_BiologicalProcess_20.03.2014_19h52	positive regulation of peptidyl-serine phosphorylation	0.000964234	[ARAF, CSF3, IFNK, IL6, MAD2L2, PFN2, S100A9]
GO_BiologicalProcess_20.03.2014_19h52	regulation of intracellular protein transport	0.0132334	[CABP1, CSF3, IL18R1, IL1B, IL6, MFF, PTPN14, TCF7L2, VAMP4]
GO_BiologicalProcess_20.03.2014_19h52	membrane protein proteolysis	0.0101158	[ADAM19, APH1B, IL1B, TIMP1]
GO_BiologicalProcess_20.03.2014_19h52	adherens junction assembly	0.0223402	[DLC1, EFNA5, MMP14, PXN]
GO_BiologicalProcess_20.03.2014_19h52	sperm-egg recognition	0.0101158	[CLGN, HIST1H1T, MMP1, ZP3]
GO_BiologicalProcess_20.03.2014_19h52	embryonic heart tube development	0.0362197	[BBS7, CITED2, TBX3, YAP1]
GO_BiologicalProcess_20.03.2014_19h52	embryonic appendage morphogenesis	0.0496847	[ACD, BCL2L11, IFT88, PRRX1, TBX3]
GO_BiologicalProcess_20.03.2014_19h52	tube formation	0.0118753	[BCL2L11, CELSR1, CITED2, DLC1, FZD9, GATA3, SEMA4C]
GO_BiologicalProcess_20.03.2014_19h52	tube morphogenesis	0.0001196	[BBS7, BCL2L11, CELSR1, CITED2, DDR1, DLC1, FGF2, FLT1, FZD9, GATA3, MMP14, NKX3-1, PDPN, PXN, SEMA4C, TBX3, WNT7B, YAP1]
GO_BiologicalProcess_20.03.2014_19h52	organ growth	0.0326995	[BCL2L11, FGF2, GJA1, TCF7L2, YAP1]
GO_BiologicalProcess_20.03.2014_19h52	endocrine system development	0.0311128	[C1QTNF1, CITED2, FGF2, GATA3, IL6, TCF7L2]
GO_BiologicalProcess_20.03.2014_19h52	tube development	0.000384766	[BBS7, BCL2L11, CELSR1, CITED2, DDR1, DLC1, FGF2, FLT1, FZD9, GATA3, HECA, HS6ST1, IFT88, MMP14, NKX3-1, PDPN, PXN, SEMA4C, TBX3, WNT7B, YAP1]
GO_BiologicalProcess_20.03.2014_19h52	insulin secretion involved in cellular response to glucose stimulus	0.023523	[EFNA5, RAB11B, TCF7L2]
GO_BiologicalProcess_20.03.2014_19h52	steroid hormone secretion	0.00418658	[C1QTNF1, GHRL, NKX3-1]
GO_BiologicalProcess_20.03.2014_19h52	negative regulation of locomotion	0.00591757	[CITED2, CXCL13, DLC1, FGF2, GATA3, GHRL, IL24, PFN2, TIMP1]
GO_BiologicalProcess_20.03.2014_19h52	regulation of multicellular organism growth	0.0175892	[ADRB3, CLIC5, GHRL, PLAC8, PRL]
GO_BiologicalProcess_20.03.2014_19h52	cytokine biosynthetic process	0.0382842	[GATA3, GHRL, IL19, IL1B, IL6]
GO_BiologicalProcess_20.03.2014_19h52	cytokine metabolic process	0.043366	[GATA3, GHRL, IL19, IL1B, IL6]
GO_BiologicalProcess_20.03.2014_19h52	regulation of protein catabolic process	0.00662013	[ARAF, BBS7, CSNK1E, GJA1, IL1B, IRAK3, MAD2L2, TIMP1, UBXN1]
GO_BiologicalProcess_20.03.2014_19h52	negative regulation of protein catabolic process	0.0121679	[IRAK3, MAD2L2, TIMP1, UBXN1]
GO_BiologicalProcess_20.03.2014_19h52	interleukin-6 biosynthetic process	0.00731269	[GHRL, IL19, IL1B]
GO_BiologicalProcess_20.03.2014_19h52	positive regulation of protein import into nucleus	0.0349556	[CSF3, IL18R1, IL1B, IL6]
GO_BiologicalProcess_20.03.2014_19h52	positive regulation of phosphorylation	1.16191e-05	[ACD, ACKR3, ADRB3, AKR1B1, ARAF, C1QTNF1, C3, CSF2, CSF3, EFNA5, FGF2, FLT1, GHRL, IFNK, IGF2, IL1B, IL24, IL6, MAD2L2, MAP3K5, NKX3-1, PELI2, PFN2, PIK3R6, PXN, S100A12, S100A9, SEMA4C, SLC11A1, TIMP1, WNT7B, ZP3]
GO_BiologicalProcess_20.03.2014_19h52	hormone biosynthetic process	0.0329417	[AKR1B1, FGF2, IGF2, REST]
GO_BiologicalProcess_20.03.2014_19h52	ear morphogenesis	0.0487329	[CELSR1, CLIC5, FZD9, GATA3, PRRX1]
GO_BiologicalProcess_20.03.2014_19h52	inner ear morphogenesis	0.0287037	[CELSR1, CLIC5, FZD9, GATA3, PRRX1]
GO_BiologicalProcess_20.03.2014_19h52	odontogenesis of dentin-containing tooth	0.0467501	[BCL2L11, IFT88, TCF7L2, WNT7B]
GO_BiologicalProcess_20.03.2014_19h52	odontogenesis	0.0456249	[BCL2L11, IFT88, LAMB1, TCF7L2, WNT7B]
GO_BiologicalProcess_20.03.2014_19h52	regulation of tyrosine phosphorylation of STAT protein	0.017338	[CSF2, IL24, IL6, TIMP1]
GO_BiologicalProcess_20.03.2014_19h52	positive regulation of tyrosine phosphorylation of STAT protein	0.0121679	[CSF2, IL24, IL6, TIMP1]
GO_BiologicalProcess_20.03.2014_19h52	defense response to bacterium	0.00597165	[CCL20, CXCL13, DLC1, GNLY, IL6, PLAC8, S100A12, S100A9, SLC11A1]
GO_BiologicalProcess_20.03.2014_19h52	positive regulation of transcription factor import into nucleus	0.0275702	[CSF3, IL18R1, IL1B]
GO_BiologicalProcess_20.03.2014_19h52	extracellular structure organization	3.38476e-05	[ADAMTS14, COL6A5, DCN, DDR1, FGF2, ITGB8, LAMA4, LAMB1, LAMB3, LAMC2, LEPREL1, LTBP1, MMP1, MMP14, MMP3, MMP8, MMP9, SH3PXD2B, TIMP1, VCAN]
GO_BiologicalProcess_20.03.2014_19h52	response to external biotic stimulus	4.83275e-05	[BCL2L11, CCL20, CD55, CSF2, CSF3, CXCL13, DCN, DLC1, GATA3, GNLY, IFNK, IL1B, IL24, IL2RA, IL6, IRAK3, KRT8, PIM2, PLAC8, PTGES, S100A12, S100A9, SERPINA1, SERPINB3, SGMS1, SLC11A1, TIMP1, TNIP3]
GO_BiologicalProcess_20.03.2014_19h52	positive regulation of cysteine-type endopeptidase activity involved in apoptotic process	0.00553507	[BCL2L11, DLC1, IL24, MAP3K5, NKX3-1, REST, S100A9]
GO_BiologicalProcess_20.03.2014_19h52	regulation of cysteine-type endopeptidase activity involved in apoptotic process	0.00753766	[BCL2L11, CDKN2D, DLC1, IL24, IL6, MAP3K5, NKX3-1, REST, S100A9]
GO_BiologicalProcess_20.03.2014_19h52	regulation of MAP kinase activity	0.00420144	[FGF2, FLT1, GHRL, IL1B, IL6, IRAK3, MAP3K5, PIK3R6, PXN, S100A12, S100A9, WNT7B]
GO_BiologicalProcess_20.03.2014_19h52	positive regulation of MAP kinase activity	0.00166222	[FGF2, FLT1, GHRL, IL1B, IL6, MAP3K5, PIK3R6, PXN, S100A12, S100A9, WNT7B]
GO_BiologicalProcess_20.03.2014_19h52	positive regulation of MAPK cascade	0.000428728	[ACKR3, ADRB3, C1QTNF1, FGF2, FLT1, GHRL, IGF2, IL1B, IL6, MAP3K5, PELI2, PIK3R6, PXN, S100A12, S100A9, SEMA4C, WNT7B]
GO_BiologicalProcess_20.03.2014_19h52	protein kinase B signaling	0.000282608	[C1QTNF1, CSF3, GATA3, IGF2, IL1B, IL6, NKX3-1, TCF7L2, YPEL1, ZP3]
GO_BiologicalProcess_20.03.2014_19h52	regulation of lipid kinase activity	0.0258728	[FGF2, FLT1, PIK3R6]
GO_BiologicalProcess_20.03.2014_19h52	regulation of phosphatidylinositol 3-kinase activity	0.0196844	[FGF2, FLT1, PIK3R6]
GO_BiologicalProcess_20.03.2014_19h52	regulation of transcription from RNA polymerase II promoter in response to stress	0.0317948	[CITED2, TIMP1, UBE2D1]
GO_BiologicalProcess_20.03.2014_19h52	regulation of DNA-templated transcription in response to stress	0.0401395	[CITED2, TIMP1, UBE2D1]
GO_BiologicalProcess_20.03.2014_19h52	response to estrogen	0.00862324	[CITED2, GATA3, GHRL, IGF2, MMP14, SERPINA1, SOCS2, TIMP1]
GO_BiologicalProcess_20.03.2014_19h52	regulation of endocrine process	0.00419659	[C1QTNF1, GHRL, IL1B, NKX3-1]
GO_BiologicalProcess_20.03.2014_19h52	regulation of anion transport	0.00961765	[IL1B, RAB11B, ROS1, S100A9, TTYH1]
GO_BiologicalProcess_20.03.2014_19h52	multicellular organismal metabolic process	2.38365e-05	[ADAMTS14, ADRB3, CLIC5, COL6A5, IL6, LEPREL1, MMP1, MMP14, MMP3, MMP8, MMP9, SERPINB7]
GO_BiologicalProcess_20.03.2014_19h52	multicellular organismal catabolic process	0.00132258	[ADAMTS14, COL6A5, MMP1, MMP14, MMP3, MMP8, MMP9]
GO_BiologicalProcess_20.03.2014_19h52	regulation of multicellular organismal metabolic process	0.00676793	[ADRB3, CLIC5, IL6, SERPINB7]
GO_BiologicalProcess_20.03.2014_19h52	positive regulation of multicellular organismal metabolic process	0.0196844	[ADRB3, CLIC5, SERPINB7]
GO_BiologicalProcess_20.03.2014_19h52	multicellular organismal macromolecule metabolic process	0.000174876	[ADAMTS14, COL6A5, IL6, LEPREL1, MMP1, MMP14, MMP3, MMP8, MMP9, SERPINB7]
GO_BiologicalProcess_20.03.2014_19h52	sulfur compound biosynthetic process	0.0214813	[DCN, DSE, HS6ST1, PAPSS2, TCF7L2, VCAN]
GO_BiologicalProcess_20.03.2014_19h52	disruption of cells of other organism	0.0196844	[BCL2L11, GNLY, S100A12]
GO_BiologicalProcess_20.03.2014_19h52	fat cell differentiation	0.0012787	[ADRB3, BBS7, GATA3, IL6, LAMA4, LAMB3, MEDAG, PLAC8, SH3PXD2B, TCF7L2]
GO_BiologicalProcess_20.03.2014_19h52	regulation of fat cell differentiation	0.014786	[GATA3, IL6, MEDAG, SH3PXD2B, TCF7L2]
GO_BiologicalProcess_20.03.2014_19h52	negative regulation of fat cell differentiation	0.0258728	[GATA3, IL6, TCF7L2]
GO_BiologicalProcess_20.03.2014_19h52	regulation of angiogenesis	0.00591757	[C3, CXCL13, FGF2, FLT1, GHRL, IL1B, IL6, PIK3R6, THBS2]
GO_BiologicalProcess_20.03.2014_19h52	positive regulation of angiogenesis	0.0302293	[C3, FGF2, FLT1, IL1B, PIK3R6]
GO_BiologicalProcess_20.03.2014_19h52	positive regulation of cell cycle	0.0197819	[BCL2L11, CITED2, IGF2, IL1B, NKX3-1, TBX3]
GO_BiologicalProcess_20.03.2014_19h52	positive regulation of lipid metabolic process	0.0342012	[FGF2, FLT1, IGF2, IL1B, ZP3]
GO_BiologicalProcess_20.03.2014_19h52	negative regulation of proteolysis	0.00797971	[MAD2L2, SERPINB3, TIMP1, UBXN1]
GO_BiologicalProcess_20.03.2014_19h52	positive regulation of proteolysis	0.0402668	[BBS7, CSNK1E, IFT88, IL1B]
GO_BiologicalProcess_20.03.2014_19h52	positive regulation of phosphate metabolic process	7.62189e-06	[ACD, ACKR3, ADRB3, AKR1B1, ARAF, C1QTNF1, C3, CSF2, CSF3, DLC1, EFNA5, FGF2, FLT1, GHRL, GPR161, HRH1, IFNK, IGF2, IL1B, IL24, IL6, MAD2L2, MAP3K5, NKX3-1, PELI2, PFN2, PIK3R6, PXN, S100A12, S100A9, SEMA4C, SLC11A1, TIMP1, WNT7B, ZP3]
GO_BiologicalProcess_20.03.2014_19h52	regulation of JAK-STAT cascade	0.00350739	[CSF2, IFNK, IL24, IL6, PRL, SOCS2, TIMP1]
GO_BiologicalProcess_20.03.2014_19h52	positive regulation of JAK-STAT cascade	0.00628982	[CSF2, IL24, IL6, PRL, TIMP1]
GO_BiologicalProcess_20.03.2014_19h52	phosphatidylinositol metabolic process	0.0298185	[FGF2, INPP5E, PIGG, PIK3R6, PLA2G4E, ZP3]
GO_BiologicalProcess_20.03.2014_19h52	development of primary male sexual characteristics	0.0298185	[BCL2L11, CITED2, GATA3, MMP14, NKX3-1, TBX3]
GO_BiologicalProcess_20.03.2014_19h52	regulation of organ growth	0.0121283	[BCL2L11, FGF2, GJA1, TCF7L2, YAP1]
GO_BiologicalProcess_20.03.2014_19h52	response to antibiotic	0.0475367	[ADRB3, AOC3, IL6]
GO_BiologicalProcess_20.03.2014_19h52	positive regulation of nucleocytoplasmic transport	0.020189	[CSF3, IL18R1, IL1B, IL6, TCF7L2]
GO_BiologicalProcess_20.03.2014_19h52	regulation of protein export from nucleus	0.0149944	[IL1B, PTPN14, TCF7L2]
GO_BiologicalProcess_20.03.2014_19h52	hormone secretion	0.00354309	[C1QTNF1, EFNA5, GATA3, GHRL, IL1B, IL6, ITPR3, NKX3-1, RAB11B, REST, TBX3, TCF7L2]
GO_BiologicalProcess_20.03.2014_19h52	regulation of hormone secretion	0.0137971	[C1QTNF1, EFNA5, GHRL, IL1B, IL6, ITPR3, NKX3-1, REST, TCF7L2]
GO_BiologicalProcess_20.03.2014_19h52	negative regulation of hormone secretion	0.0189677	[GHRL, IL1B, IL6, REST]
GO_BiologicalProcess_20.03.2014_19h52	regulation of lipid biosynthetic process	0.0412981	[C3, IGF2, IL1B, REST, ZP3]
GO_BiologicalProcess_20.03.2014_19h52	focal adhesion assembly	0.0165867	[DLC1, EFNA5, MMP14, PXN]
GO_BiologicalProcess_20.03.2014_19h52	regulation of muscle organ development	0.0382842	[FGF2, GJA1, IL6, TBX3, TCF7L2]
GO_BiologicalProcess_20.03.2014_19h52	response to axon injury	0.0180264	[C1QTNF1, FGF2, SCARF1, TIMP1]
GO_BiologicalProcess_20.03.2014_19h52	branching morphogenesis of an epithelial tube	0.00527874	[CELSR1, DDR1, FGF2, FLT1, MMP14, NKX3-1, PXN, TBX3, WNT7B]
GO_BiologicalProcess_20.03.2014_19h52	chondroitin sulfate proteoglycan biosynthetic process	0.0149944	[DCN, DSE, VCAN]
GO_BiologicalProcess_20.03.2014_19h52	dermatan sulfate proteoglycan biosynthetic process	0.00418658	[DCN, DSE, VCAN]
GO_BiologicalProcess_20.03.2014_19h52	dermatan sulfate proteoglycan metabolic process	0.00489669	[DCN, DSE, VCAN]
GO_BiologicalProcess_20.03.2014_19h52	regulation of inflammatory response	0.000269059	[C3, CASP5, CD55, F12, GATA3, GHRL, IL17C, IL1B, IL2RA, IL6, OSMR, S100A12, S100A9, ZP3]
GO_BiologicalProcess_20.03.2014_19h52	positive regulation of inflammatory response	0.00127671	[C3, IL1B, IL6, OSMR, S100A12, S100A9, ZP3]
GO_BiologicalProcess_20.03.2014_19h52	regulation of peptidyl-tyrosine phosphorylation	0.00709927	[CSF2, CSF3, EFNA5, GHRL, IGF2, IL24, IL6, S100A9, TIMP1]
GO_BiologicalProcess_20.03.2014_19h52	positive regulation of peptidyl-tyrosine phosphorylation	0.00164073	[CSF2, CSF3, EFNA5, GHRL, IGF2, IL24, IL6, S100A9, TIMP1]
GO_BiologicalProcess_20.03.2014_19h52	regulation of insulin secretion	0.023475	[C1QTNF1, EFNA5, GHRL, IL1B, ITPR3, REST, TCF7L2]
GO_BiologicalProcess_20.03.2014_19h52	defense response to fungus	0.011767	[GNLY, S100A12, S100A9]
GO_BiologicalProcess_20.03.2014_19h52	positive regulation of cell activation	0.00420144	[CD55, GATA3, IGF2, IL1B, IL2RA, IL6, IL7R, PDPN, S100A9, VNN1, YES1, ZP3]
GO_BiologicalProcess_20.03.2014_19h52	brown fat cell differentiation	0.0049577	[ADRB3, LAMA4, LAMB3, PLAC8]
GO_BiologicalProcess_20.03.2014_19h52	endocrine process	0.000999957	[ANPEP, C1QTNF1, GATA3, GHRL, IL1B, NKX3-1, TBX3]
GO_BiologicalProcess_20.03.2014_19h52	positive regulation of NF-kappaB transcription factor activity	0.00907556	[AKR1B1, CAMK2A, IL1B, IL6, IRAK3, S100A12, S100A9]
GO_BiologicalProcess_20.03.2014_19h52	negative regulation of cellular component movement	0.00884138	[CITED2, CXCL13, DLC1, FGF2, GATA3, IL24, PFN2, TIMP1]
GO_BiologicalProcess_20.03.2014_19h52	negative regulation of hydrolase activity	0.000512301	[CAMSAP3, CDKN2D, DLG3, ELL, IL24, IL6, PI3, PPP4R4, SERPINA1, SERPINA9, SERPINB3, SERPINB4, SERPINB7, SERPIND1, TIMP1]
GO_BiologicalProcess_20.03.2014_19h52	response to electrical stimulus	0.0208813	[IL6, REST, TIMP1]
GO_BiologicalProcess_20.03.2014_19h52	response to other organism	4.83275e-05	[BCL2L11, CCL20, CD55, CSF2, CSF3, CXCL13, DCN, DLC1, GATA3, GNLY, IFNK, IL1B, IL24, IL2RA, IL6, IRAK3, KRT8, PIM2, PLAC8, PTGES, S100A12, S100A9, SERPINA1, SERPINB3, SGMS1, SLC11A1, TIMP1, TNIP3]
GO_BiologicalProcess_20.03.2014_19h52	positive regulation of cell division	0.0439426	[FGF2, IGF2, IL1B, NKX3-1]
GO_BiologicalProcess_20.03.2014_19h52	regulation of protein kinase B signaling	0.00142436	[C1QTNF1, CSF3, GATA3, IGF2, IL6, TCF7L2, YPEL1, ZP3]
GO_BiologicalProcess_20.03.2014_19h52	positive regulation of protein kinase B signaling	0.00112382	[C1QTNF1, CSF3, GATA3, IGF2, IL6, TCF7L2, ZP3]
GO_BiologicalProcess_20.03.2014_19h52	regulation of peptidase activity	0.000103662	[BCL2L11, CDKN2D, DLC1, IL24, IL6, MAP3K5, NKX3-1, PI3, REST, S100A9, SERPINA1, SERPINA9, SERPINB3, SERPINB4, SERPINB7, SERPIND1, TIMP1]
GO_BiologicalProcess_20.03.2014_19h52	regulation of endopeptidase activity	8.24083e-05	[BCL2L11, CDKN2D, DLC1, IL24, IL6, MAP3K5, NKX3-1, PI3, REST, S100A9, SERPINA1, SERPINA9, SERPINB3, SERPINB4, SERPINB7, SERPIND1, TIMP1]
GO_BiologicalProcess_20.03.2014_19h52	palate development	0.0439426	[BBS7, IFT88, PRRX1, TBX3]
GO_BiologicalProcess_20.03.2014_19h52	cell chemotaxis	0.00160454	[CCL20, CXCL1, CXCL13, CXCL5, CXCL6, FLT1, HRH1, IL1B, IL6, S100A12, S100A9]
GO_BiologicalProcess_20.03.2014_19h52	growth hormone receptor signaling pathway	0.000727501	[CISH, GHRL, PRL, PXN, SOCS2]
GO_BiologicalProcess_20.03.2014_19h52	JAK-STAT cascade involved in growth hormone signaling pathway	0.0106335	[CISH, PRL, SOCS2]
GO_BiologicalProcess_20.03.2014_19h52	cardiac septum morphogenesis	0.0456158	[CITED2, IFT88, TBX3]
GO_BiologicalProcess_20.03.2014_19h52	response to growth hormone	0.00182644	[CISH, GHRL, PRL, PXN, SOCS2]
GO_BiologicalProcess_20.03.2014_19h52	epithelial tube morphogenesis	0.000515101	[BBS7, CELSR1, CITED2, DDR1, DLC1, FGF2, FLT1, FZD9, GATA3, MMP14, NKX3-1, PXN, SEMA4C, TBX3, WNT7B, YAP1]
GO_BiologicalProcess_20.03.2014_19h52	tube closure	0.0175892	[CELSR1, CITED2, DLC1, FZD9, SEMA4C]
GO_BiologicalProcess_20.03.2014_19h52	endocrine hormone secretion	0.000160886	[C1QTNF1, GATA3, GHRL, IL1B, NKX3-1, TBX3]
GO_BiologicalProcess_20.03.2014_19h52	regulation of proteasomal protein catabolic process	0.0153254	[ARAF, BBS7, CSNK1E, MAD2L2, UBXN1]
GO_BiologicalProcess_20.03.2014_19h52	morphogenesis of a branching epithelium	0.00494002	[CELSR1, DDR1, FGF2, FLT1, IL6, MMP14, NKX3-1, PXN, TBX3, WNT7B]
GO_BiologicalProcess_20.03.2014_19h52	mammary gland epithelium development	0.0110816	[DDR1, FGF2, GATA3, TBX3, WNT7B]
GO_BiologicalProcess_20.03.2014_19h52	regulation of transcription from RNA polymerase II promoter in response to hypoxia	0.0196844	[CITED2, TIMP1, UBE2D1]
GO_BiologicalProcess_20.03.2014_19h52	regulation of ERK1 and ERK2 cascade	0.0332784	[ACKR3, FGF2, IL6, ROS1, S100A9, WNK2]
GO_BiologicalProcess_20.03.2014_19h52	regulation of microtubule cytoskeleton organization	0.0229819	[CAMSAP3, CDK5RAP2, CEP250, EFNA5, SLAIN2]
GO_BiologicalProcess_20.03.2014_19h52	regulation of protein processing	8.58155e-06	[ARAF, BBS7, C3, CD55, CSNK1E, F12, IFT88, IL1B, MAD2L2, SERPINA1, SERPINA9, SERPINB3, SERPINB4, SERPINB7, SERPIND1, TIMP1, UBXN1]
GO_BiologicalProcess_20.03.2014_19h52	leukocyte proliferation	0.00905228	[CD55, IFNK, IGF2, IL1B, IL2RA, IL6, IL7R, S100A9, SLC11A1, ZP3]
GO_BiologicalProcess_20.03.2014_19h52	positive regulation of leukocyte proliferation	0.00588908	[CD55, IGF2, IL1B, IL2RA, IL6, S100A9, ZP3]
GO_BiologicalProcess_20.03.2014_19h52	cellular response to biotic stimulus	0.00496803	[CD55, CSF2, CSF3, IL1B, IL24, S100A9, SGMS1, TNIP3]
GO_BiologicalProcess_20.03.2014_19h52	cellular response to molecule of bacterial origin	0.00320037	[CD55, CSF2, CSF3, IL1B, IL24, S100A9, SGMS1, TNIP3]
GO_BiologicalProcess_20.03.2014_19h52	cellular response to lipopolysaccharide	0.00267515	[CD55, CSF2, CSF3, IL1B, IL24, S100A9, SGMS1, TNIP3]
GO_BiologicalProcess_20.03.2014_19h52	cellular response to mechanical stimulus	0.0288353	[CASP5, GJA1, IGF2, IL1B]
GO_BiologicalProcess_20.03.2014_19h52	cellular response to growth hormone stimulus	0.00099636	[CISH, GHRL, PRL, PXN, SOCS2]
GO_BiologicalProcess_20.03.2014_19h52	positive regulation of protein serine/threonine kinase activity	0.00660928	[FGF2, FLT1, GHRL, IL1B, IL6, MAP3K5, PIK3R6, PXN, S100A12, S100A9, WNT7B]
GO_BiologicalProcess_20.03.2014_19h52	epithelial tube formation	0.0220658	[CELSR1, CITED2, DLC1, FZD9, GATA3, SEMA4C]
GO_BiologicalProcess_20.03.2014_19h52	cardiovascular system development	2.17679e-06	[ACKR3, ADAM19, ANPEP, BBS7, C3, CITED2, CXCL13, DLC1, EOMES, FGF2, FLT1, FZD9, GATA3, GHRL, GJA1, HS6ST1, IFT88, IL1B, IL6, ITGB8, LAMA4, MMP14, NKX3-1, PDPN, PIK3R6, PRRX1, PTPN14, REST, SERPINB7, SH3PXD2B, TBX3, TCF7L2, TFDP2, THBS2, VCAN, WNT7B, YAP1]
GO_BiologicalProcess_20.03.2014_19h52	circulatory system development	2.17679e-06	[ACKR3, ADAM19, ANPEP, BBS7, C3, CITED2, CXCL13, DLC1, EOMES, FGF2, FLT1, FZD9, GATA3, GHRL, GJA1, HS6ST1, IFT88, IL1B, IL6, ITGB8, LAMA4, MMP14, NKX3-1, PDPN, PIK3R6, PRRX1, PTPN14, REST, SERPINB7, SH3PXD2B, TBX3, TCF7L2, TFDP2, THBS2, VCAN, WNT7B, YAP1]
GO_BiologicalProcess_20.03.2014_19h52	regulation of cellular response to stress	0.00133291	[ACKR3, CDKN2D, DLC1, IFT88, IL1B, IL6, MAP3K5, MAP4K4, NKX3-1, S100A9, SCARF1, SEMA4C, SERINC3, TIMP1, VNN1, WNT7B]
GO_BiologicalProcess_20.03.2014_19h52	regulation of release of cytochrome c from mitochondria	0.0364097	[BCL2L11, IL6, MFF]
GO_BiologicalProcess_20.03.2014_19h52	regulation of cellular response to growth factor stimulus	0.0239771	[CITED2, CXCL13, FLT1, GATA3, IL1B, LTBP1, TCF7L2]
GO_BiologicalProcess_20.03.2014_19h52	positive regulation of intracellular protein transport	0.0209058	[CSF3, IL18R1, IL1B, IL6, MFF, TCF7L2]
GO_BiologicalProcess_20.03.2014_19h52	extrinsic apoptotic signaling pathway	0.00151991	[AKR1B1, BCL2L11, CD70, CSF2, G0S2, IL19, IL1B, IL6, KRT8, SGMS1, TCF7L2, YAP1]
GO_BiologicalProcess_20.03.2014_19h52	intrinsic apoptotic signaling pathway	0.00674037	[ACKR3, BCL2L11, CDKN2D, IL19, MAP3K5, NKX3-1, PPP1R13B, S100A9, SERINC3, TIMP1, VNN1]
GO_BiologicalProcess_20.03.2014_19h52	activation of cysteine-type endopeptidase activity	0.0229819	[BCL2L11, DLC1, MAP3K5, NKX3-1, S100A9]
GO_BiologicalProcess_20.03.2014_19h52	regulation of phospholipase C activity	0.0329417	[FGF2, FLT1, GNA15, ITPR3]
GO_BiologicalProcess_20.03.2014_19h52	regulation of cellular response to oxidative stress	0.0138627	[DLC1, IL6, VNN1]
GO_BiologicalProcess_20.03.2014_19h52	negative regulation of cellular response to oxidative stress	0.00595797	[DLC1, IL6, VNN1]
GO_BiologicalProcess_20.03.2014_19h52	regulation of vasculature development	0.0039109	[C3, CXCL13, FGF2, FLT1, GHRL, IL1B, IL6, PIK3R6, SERPINB7, THBS2]
GO_BiologicalProcess_20.03.2014_19h52	regulation of cell junction assembly	0.04372	[EFNA5, GJA1, MMP14]
GO_BiologicalProcess_20.03.2014_19h52	regulation of intrinsic apoptotic signaling pathway in response to DNA damage	0.0245966	[ACKR3, CDKN2D, S100A9]
GO_BiologicalProcess_20.03.2014_19h52	negative regulation of intrinsic apoptotic signaling pathway in response to DNA damage	0.0184303	[ACKR3, CDKN2D, S100A9]
GO_BiologicalProcess_20.03.2014_19h52	positive regulation of intracellular signal transduction	7.11239e-06	[ACKR3, ADRB3, BCL2L11, C1QTNF1, CSF2, CSF3, FGF2, FLT1, GATA3, GHRL, GJA1, IGF2, IL19, IL1B, IL24, IL6, MAP3K5, NKX3-1, PELI2, PIK3R6, PIM2, PRL, PXN, S100A12, S100A9, SEMA4C, SERINC3, TCF7L2, TIMP1, WNT7B, ZP3]
GO_BiologicalProcess_20.03.2014_19h52	regulation of cysteine-type endopeptidase activity	0.00957327	[BCL2L11, CDKN2D, DLC1, IL24, IL6, MAP3K5, NKX3-1, REST, S100A9]
GO_BiologicalProcess_20.03.2014_19h52	negative regulation of cell motility	0.00774447	[CITED2, CXCL13, DLC1, FGF2, GATA3, IL24, PFN2, TIMP1]
GO_BiologicalProcess_20.03.2014_19h52	regulation of reproductive process	0.0427044	[CITED2, NKX3-1, TIMP1, ZP3]
GO_BiologicalProcess_20.03.2014_19h52	negative regulation of reproductive process	0.0184303	[NKX3-1, TIMP1, ZP3]
GO_BiologicalProcess_20.03.2014_19h52	regulation of stem cell differentiation	0.0493214	[MAD2L2, REST, SOX5, TCF7L2]
GO_BiologicalProcess_20.03.2014_19h52	regulation of steroid hormone secretion	0.00257211	[C1QTNF1, GHRL, NKX3-1]
GO_BiologicalProcess_20.03.2014_19h52	positive regulation of steroid hormone secretion	0.0013333	[C1QTNF1, GHRL, NKX3-1]
GO_BiologicalProcess_20.03.2014_19h52	negative regulation of response to DNA damage stimulus	0.0401395	[ACKR3, CDKN2D, S100A9]
GO_BiologicalProcess_20.03.2014_19h52	positive regulation of cysteine-type endopeptidase activity	0.00678408	[BCL2L11, DLC1, IL24, MAP3K5, NKX3-1, REST, S100A9]
GO_BiologicalProcess_20.03.2014_19h52	regulation of apoptotic signaling pathway	0.00015821	[ACKR3, AKR1B1, BCL2L11, CDKN2D, CSF2, G0S2, IL19, IL1B, IL6, MFF, NKX3-1, S100A9, SERINC3, SGMS1, TCF7L2, TIMP1, VNN1, YAP1]
GO_BiologicalProcess_20.03.2014_19h52	negative regulation of apoptotic signaling pathway	6.04514e-05	[ACKR3, AKR1B1, CDKN2D, CSF2, IL19, IL1B, IL6, S100A9, SGMS1, TCF7L2, TIMP1, VNN1, YAP1]
GO_BiologicalProcess_20.03.2014_19h52	positive regulation of apoptotic signaling pathway	0.0231691	[BCL2L11, G0S2, IL19, NKX3-1, S100A9, SERINC3]
GO_BiologicalProcess_20.03.2014_19h52	regulation of extrinsic apoptotic signaling pathway	0.00417176	[AKR1B1, CSF2, G0S2, IL19, IL1B, IL6, SGMS1, TCF7L2, YAP1]
GO_BiologicalProcess_20.03.2014_19h52	negative regulation of extrinsic apoptotic signaling pathway	0.000807129	[AKR1B1, CSF2, IL19, IL1B, IL6, SGMS1, TCF7L2, YAP1]
GO_BiologicalProcess_20.03.2014_19h52	regulation of intrinsic apoptotic signaling pathway	0.000594634	[ACKR3, BCL2L11, CDKN2D, IL19, NKX3-1, S100A9, SERINC3, TIMP1, VNN1]
GO_BiologicalProcess_20.03.2014_19h52	negative regulation of intrinsic apoptotic signaling pathway	0.0110816	[ACKR3, CDKN2D, S100A9, TIMP1, VNN1]
GO_BiologicalProcess_20.03.2014_19h52	positive regulation of intrinsic apoptotic signaling pathway	0.00166684	[BCL2L11, IL19, NKX3-1, S100A9, SERINC3]
GO_CellularComponent_20.03.2014_19h52	proteinaceous extracellular matrix	7.56216e-07	[ADAMTS14, C1QL2, C1QTNF1, COL6A5, DCN, LAMA4, LAMB1, LAMB3, LAMC2, LEPREL1, LTBP1, MMP1, MMP23B, MMP3, MMP8, MMP9, PI3, SERPINA1, TFPI2, THBS2, TIMP1, VCAN, WNT7B, ZP3]
GO_CellularComponent_20.03.2014_19h52	basement membrane	0.0030845	[LAMA4, LAMB1, LAMB3, LAMC2, LEPREL1, THBS2, TIMP1]
GO_CellularComponent_20.03.2014_19h52	basal lamina	0.00145166	[LAMA4, LAMB1, LAMB3, LAMC2]
GO_CellularComponent_20.03.2014_19h52	laminin-5 complex	0.000278209	[LAMA4, LAMB3, LAMC2]
GO_CellularComponent_20.03.2014_19h52	Golgi lumen	0.0209125	[DCN, MMP14, MUCL1, VCAN, WNT7B]
GO_CellularComponent_20.03.2014_19h52	synaptic vesicle	0.039277	[AMPH, MFF, RAB11B, SEMA4C, SYN1]
GO_CellularComponent_20.03.2014_19h52	filopodium	0.0329417	[FAM65B, FZD9, PDPN, TTYH1]
GO_CellularComponent_20.03.2014_19h52	platelet alpha granule	0.0256598	[IGF2, IL6, SERPINA1, TIMP1]
GO_CellularComponent_20.03.2014_19h52	platelet alpha granule lumen	0.0142911	[IGF2, IL6, SERPINA1, TIMP1]
GO_CellularComponent_20.03.2014_19h52	filopodium membrane	0.00209664	[FZD9, PDPN, TTYH1]
GO_CellularComponent_20.03.2014_19h52	vesicle lumen	0.0021108	[C1QTNF1, DLC1, GHRL, IGF2, IL6, SERPINA1, TIMP1]
GO_CellularComponent_20.03.2014_19h52	secretory granule lumen	0.00290672	[C1QTNF1, GHRL, IGF2, IL6, SERPINA1, TIMP1]
GO_CellularComponent_20.03.2014_19h52	laminin complex	0.000163954	[LAMA4, LAMB1, LAMB3, LAMC2]
GO_CellularComponent_20.03.2014_19h52	ciliary part	0.0175069	[BBS7, EVC, GNAT2, GPR161, IFT88, INPP5E, KLC2, PKD1L1]
GO_CellularComponent_20.03.2014_19h52	ciliary membrane	0.00771087	[BBS7, EVC, GNAT2, GPR161, PKD1L1]
GO_CellularComponent_20.03.2014_19h52	cytoplasmic membrane-bounded vesicle lumen	0.0021108	[C1QTNF1, DLC1, GHRL, IGF2, IL6, SERPINA1, TIMP1]
GO_ImmuneSystemProcess_20.03.2014_19h52	lymphocyte activation involved in immune response	0.0176423	[EOMES, GATA3, IFNK, IL18R1, IL6, SLC11A1]
GO_ImmuneSystemProcess_20.03.2014_19h52	T cell activation involved in immune response	0.00290672	[EOMES, GATA3, IFNK, IL18R1, IL6, SLC11A1]
GO_ImmuneSystemProcess_20.03.2014_19h52	alpha-beta T cell activation involved in immune response	0.00676793	[EOMES, GATA3, IL18R1, IL6]
GO_ImmuneSystemProcess_20.03.2014_19h52	T cell differentiation involved in immune response	0.00751962	[EOMES, GATA3, IL18R1, IL6]
GO_ImmuneSystemProcess_20.03.2014_19h52	alpha-beta T cell differentiation involved in immune response	0.00676793	[EOMES, GATA3, IL18R1, IL6]
GO_ImmuneSystemProcess_20.03.2014_19h52	CD4-positive, alpha-beta T cell differentiation involved in immune response	0.0258728	[GATA3, IL18R1, IL6]
GO_ImmuneSystemProcess_20.03.2014_19h52	acute inflammatory response to antigenic stimulus	0.00545553	[C3, GATA3, ZP3]
GO_ImmuneSystemProcess_20.03.2014_19h52	T cell mediated immunity	0.00356128	[CD55, GATA3, IL1B, IL7R, SLC11A1, ZP3]
GO_ImmuneSystemProcess_20.03.2014_19h52	hypersensitivity	0.0013333	[C3, GATA3, ZP3]
GO_ImmuneSystemProcess_20.03.2014_19h52	monocyte chemotaxis	0.0222787	[FLT1, IL6, S100A12]
GO_ImmuneSystemProcess_20.03.2014_19h52	myeloid leukocyte differentiation	0.0232549	[CITED2, CSF2, CSF3, GATA3, IL17C, MMP9, SIGLEC15]
GO_ImmuneSystemProcess_20.03.2014_19h52	positive regulation of leukocyte activation	0.00704691	[CD55, GATA3, IGF2, IL1B, IL2RA, IL6, IL7R, S100A9, VNN1, YES1, ZP3]
GO_ImmuneSystemProcess_20.03.2014_19h52	negative regulation of immune effector process	0.024671	[CD55, IL2RA, IL7R, IRAK3]
GO_ImmuneSystemProcess_20.03.2014_19h52	regulation of leukocyte mediated immunity	0.0487329	[C3, IL1B, IL7R, NCR1, ZP3]
GO_ImmuneSystemProcess_20.03.2014_19h52	regulation of lymphocyte mediated immunity	0.024672	[C3, IL1B, IL7R, NCR1, ZP3]
GO_ImmuneSystemProcess_20.03.2014_19h52	regulation of adaptive immune response	0.0401495	[C3, IL1B, IL7R, SLC11A1, ZP3]
GO_ImmuneSystemProcess_20.03.2014_19h52	positive regulation of adaptive immune response	0.0240703	[C3, IL1B, SLC11A1, ZP3]
GO_ImmuneSystemProcess_20.03.2014_19h52	regulation of adaptive immune response based on somatic recombination of immune receptors built from immunoglobulin superfamily domains	0.0319034	[C3, IL1B, IL7R, SLC11A1, ZP3]
GO_ImmuneSystemProcess_20.03.2014_19h52	positive regulation of adaptive immune response based on somatic recombination of immune receptors built from immunoglobulin superfamily domains	0.0214082	[C3, IL1B, SLC11A1, ZP3]
GO_ImmuneSystemProcess_20.03.2014_19h52	regulation of humoral immune response	0.0136732	[C3, CD55, CXCL13, ZP3]
GO_ImmuneSystemProcess_20.03.2014_19h52	granulocyte differentiation	0.0161605	[CITED2, CSF3, IL17C]
GO_ImmuneSystemProcess_20.03.2014_19h52	CD4-positive, alpha-beta T cell activation	0.0142911	[CD55, GATA3, IL18R1, IL6]
GO_ImmuneSystemProcess_20.03.2014_19h52	T-helper cell differentiation	0.0258728	[GATA3, IL18R1, IL6]
GO_ImmuneSystemProcess_20.03.2014_19h52	T cell proliferation	0.0140038	[CD55, IGF2, IL1B, IL2RA, IL6, SLC11A1, ZP3]
GO_ImmuneSystemProcess_20.03.2014_19h52	positive regulation of T cell proliferation	0.00374783	[CD55, IGF2, IL1B, IL2RA, IL6, ZP3]
GO_ImmuneSystemProcess_20.03.2014_19h52	macrophage activation	0.0475367	[CSF2, S100A9, SLC11A1]
GO_ImmuneSystemProcess_20.03.2014_19h52	regulation of T cell proliferation	0.0176423	[CD55, IGF2, IL1B, IL2RA, IL6, ZP3]
GO_ImmuneSystemProcess_20.03.2014_19h52	CD4-positive, alpha-beta T cell differentiation	0.04372	[GATA3, IL18R1, IL6]
GO_ImmuneSystemProcess_20.03.2014_19h52	regulation of T cell differentiation	0.0229819	[GATA3, IL2RA, IL6, IL7R, VNN1]
GO_ImmuneSystemProcess_20.03.2014_19h52	positive regulation of T cell differentiation	0.00597235	[GATA3, IL2RA, IL6, IL7R, VNN1]
GO_ImmuneSystemProcess_20.03.2014_19h52	regulation of lymphocyte differentiation	0.0467009	[GATA3, IL2RA, IL6, IL7R, VNN1]
GO_ImmuneSystemProcess_20.03.2014_19h52	positive regulation of lymphocyte differentiation	0.0100916	[GATA3, IL2RA, IL6, IL7R, VNN1]
GO_ImmuneSystemProcess_20.03.2014_19h52	alpha-beta T cell activation	0.0240706	[CD55, EOMES, GATA3, IL18R1, IL6]
GO_ImmuneSystemProcess_20.03.2014_19h52	alpha-beta T cell differentiation	0.0338275	[EOMES, GATA3, IL18R1, IL6]
GO_ImmuneSystemProcess_20.03.2014_19h52	lymphocyte proliferation	0.00710948	[CD55, IFNK, IGF2, IL1B, IL2RA, IL6, IL7R, S100A9, SLC11A1, ZP3]
GO_ImmuneSystemProcess_20.03.2014_19h52	thymus development	0.0347738	[BCL2L11, CITED2, GATA3]
GO_ImmuneSystemProcess_20.03.2014_19h52	regulation of lymphocyte proliferation	0.0243913	[CD55, IGF2, IL1B, IL2RA, IL6, S100A9, ZP3]
GO_ImmuneSystemProcess_20.03.2014_19h52	positive regulation of lymphocyte proliferation	0.0052751	[CD55, IGF2, IL1B, IL2RA, IL6, S100A9, ZP3]
GO_ImmuneSystemProcess_20.03.2014_19h52	negative regulation of immune response	0.0256598	[CD55, IL2RA, IL7R, IRAK3]
GO_ImmuneSystemProcess_20.03.2014_19h52	regulation of T cell activation	0.00660928	[CD55, GATA3, IGF2, IL1B, IL2RA, IL6, IL7R, PAG1, VNN1, YES1, ZP3]
GO_ImmuneSystemProcess_20.03.2014_19h52	positive regulation of T cell activation	0.00265245	[CD55, GATA3, IGF2, IL1B, IL2RA, IL6, IL7R, VNN1, YES1, ZP3]
GO_ImmuneSystemProcess_20.03.2014_19h52	positive regulation of lymphocyte activation	0.00481372	[CD55, GATA3, IGF2, IL1B, IL2RA, IL6, IL7R, S100A9, VNN1, YES1, ZP3]
GO_ImmuneSystemProcess_20.03.2014_19h52	granulocyte chemotaxis	0.0427044	[HRH1, IL1B, S100A12, S100A9]
GO_ImmuneSystemProcess_20.03.2014_19h52	granulocyte migration	0.04803	[HRH1, IL1B, S100A12, S100A9]
GO_ImmuneSystemProcess_20.03.2014_19h52	positive regulation of leukocyte differentiation	0.0362129	[GATA3, IL2RA, IL6, IL7R, VNN1]
GO_ImmuneSystemProcess_20.03.2014_19h52	regulation of CD4-positive, alpha-beta T cell activation	0.0208813	[CD55, GATA3, IL6]
GO_MolecularFunction_20.03.2014_19h52	RNA polymerase II transcription factor binding	0.00270043	[AKR1B1, BBS7, CITED2, EOMES, MAD2L2, TBX3, TCF7L2]
GO_MolecularFunction_20.03.2014_19h52	RNA polymerase II activating transcription factor binding	0.00707389	[CITED2, EOMES, MAD2L2, TBX3]
GO_MolecularFunction_20.03.2014_19h52	G-protein coupled receptor binding	0.00133538	[ADRB3, C3, CABP1, CCL20, CXCL1, CXCL13, CXCL5, CXCL6, GHRL, GNA15, GNAT2, WNT7B]
GO_MolecularFunction_20.03.2014_19h52	metalloendopeptidase activity	0.0013428	[ADAM19, ADAMTS14, MMP1, MMP14, MMP23B, MMP3, MMP8, MMP9]
GO_MolecularFunction_20.03.2014_19h52	endopeptidase inhibitor activity	0.00159745	[C3, PI3, SERPINA1, SERPINA9, SERPINB3, SERPINB4, SERPINB7, SERPIND1, TFPI2, TIMP1]
GO_MolecularFunction_20.03.2014_19h52	serine-type endopeptidase inhibitor activity	0.000950073	[PI3, SERPINA1, SERPINA9, SERPINB3, SERPINB4, SERPINB7, SERPIND1, TFPI2]
GO_MolecularFunction_20.03.2014_19h52	cytokine receptor activity	0.0159479	[ACKR3, IL18R1, IL2RA, IL7R, OSMR]
GO_MolecularFunction_20.03.2014_19h52	scavenger receptor activity	0.0475367	[ACKR3, PGBD1, SCARF1]
GO_MolecularFunction_20.03.2014_19h52	small GTPase regulator activity	0.0190202	[AGFG1, CDC42EP2, DLC1, MAP4K4, RASA2, SYDE1, TBC1D9, USP6]
GO_MolecularFunction_20.03.2014_19h52	Ras GTPase activator activity	0.0203394	[CDC42EP2, DLC1, RASA2, SYDE1, TBC1D9, USP6]
GO_MolecularFunction_20.03.2014_19h52	Rho GTPase activator activity	0.0347738	[CDC42EP2, DLC1, SYDE1]
GO_MolecularFunction_20.03.2014_19h52	cytokine activity	3.56544e-06	[CCL20, CD70, CSF2, CSF3, CXCL1, CXCL13, CXCL5, CXCL6, FGF2, IFNK, IL17C, IL19, IL1B, IL24, IL36G, IL6, S100A9]
GO_MolecularFunction_20.03.2014_19h52	cytokine receptor binding	6.41636e-06	[CCL20, CD70, CSF2, CSF3, CXCL1, CXCL13, CXCL5, CXCL6, GATA3, IFNK, IL1B, IL36G, IL6, PRL, S100A9, SOCS2, TIMP1]
GO_MolecularFunction_20.03.2014_19h52	hormone activity	0.0240208	[C1QTNF1, CHGB, GHRL, IGF2, PRL, TIMP1]
GO_MolecularFunction_20.03.2014_19h52	copper ion binding	0.015851	[AOC2, AOC3, HEPHL1, S100A12]
GO_MolecularFunction_20.03.2014_19h52	collagen binding	0.0214082	[C1QTNF1, DCN, DDR1, MMP9]
GO_MolecularFunction_20.03.2014_19h52	glycosaminoglycan binding	0.0175069	[CXCL13, CXCL6, DCN, FGF2, LAMC2, SERPIND1, THBS2, VCAN]
GO_MolecularFunction_20.03.2014_19h52	chemokine activity	0.00308983	[CCL20, CXCL1, CXCL13, CXCL5, CXCL6]
GO_MolecularFunction_20.03.2014_19h52	beta-catenin binding	0.0329417	[AKR1B1, DLG5, PXN, TCF7L2]
GO_MolecularFunction_20.03.2014_19h52	heparin binding	0.0339006	[CXCL13, CXCL6, FGF2, LAMC2, SERPIND1, THBS2]
GO_MolecularFunction_20.03.2014_19h52	metallopeptidase activity	0.00709927	[ADAM19, ADAMTS14, ANPEP, MMP1, MMP14, MMP23B, MMP3, MMP8, MMP9]
GO_MolecularFunction_20.03.2014_19h52	peptidase activator activity	0.0258728	[MAP3K5, MMP14, NKX3-1]
GO_MolecularFunction_20.03.2014_19h52	transmembrane receptor protein kinase activity	0.0493214	[DDR1, FLT1, LTBP1, ROS1]
GO_MolecularFunction_20.03.2014_19h52	kinase activator activity	0.0180264	[GHRL, IGF2, NKX3-1, TIMP1]
GO_MolecularFunction_20.03.2014_19h52	growth factor binding	0.00660547	[CXCL13, FGF2, FLT1, IGF2, IL2RA, LTBP1, OSMR]
GO_MolecularFunction_20.03.2014_19h52	protein kinase regulator activity	0.0203394	[CAMK2N1, CDKN2D, GHRL, IGF2, NKX3-1, TIMP1]
GO_MolecularFunction_20.03.2014_19h52	protein kinase activator activity	0.0136732	[GHRL, IGF2, NKX3-1, TIMP1]
GO_MolecularFunction_20.03.2014_19h52	peptidase inhibitor activity	0.00197059	[C3, PI3, SERPINA1, SERPINA9, SERPINB3, SERPINB4, SERPINB7, SERPIND1, TFPI2, TIMP1]
GO_MolecularFunction_20.03.2014_19h52	activating transcription factor binding	0.0189677	[CITED2, EOMES, MAD2L2, TBX3]
GO_MolecularFunction_20.03.2014_19h52	glutamate receptor binding	0.0196844	[CABP1, CAMK2A, DLG3]
GO_MolecularFunction_20.03.2014_19h52	SH2 domain binding	0.0275702	[DLC1, PAG1, SH3PXD2B]
GO_MolecularFunction_20.03.2014_19h52	chemokine receptor binding	0.00597235	[CCL20, CXCL1, CXCL13, CXCL5, CXCL6]
GO_MolecularFunction_20.03.2014_19h52	transition metal ion transmembrane transporter activity	0.0138627	[SLC11A1, TTYH1, ZP3]
GO_MolecularFunction_20.03.2014_19h52	glycolipid binding	0.0106335	[GLTPD2, LAMB1, VNN1]
GO_MolecularFunction_20.03.2014_19h52	endopeptidase regulator activity	0.00184521	[C3, PI3, SERPINA1, SERPINA9, SERPINB3, SERPINB4, SERPINB7, SERPIND1, TFPI2, TIMP1]
GO_MolecularFunction_20.03.2014_19h52	growth factor receptor binding	0.00196059	[CSF2, CSF3, FGF2, GATA3, IL1B, IL36G, IL6, YES1]

## Sheet: tan4
Ontology Source	GOTerm	Term PValue Corrected with Benjamini-Hochberg	Associated Genes Found
GO_BiologicalProcess_20.03.2014_19h52	branching involved in ureteric bud morphogenesis	0.0485435	[CD44, PBX1, WNT4]
GO_BiologicalProcess_20.03.2014_19h52	morphogenesis of a branching structure	0.00587512	[B4GALT1, CD44, CLIC4, CTNND2, DLL4, EDN1, PBX1, PLXNA1, WNT4]
GO_BiologicalProcess_20.03.2014_19h52	endothelial cell development	0.0146331	[CLIC4, RAP1B, RDX]
GO_BiologicalProcess_20.03.2014_19h52	regulation of cytokine-mediated signaling pathway	0.030965	[CCL5, EDN1, IFNGR2, RFFL]
GO_BiologicalProcess_20.03.2014_19h52	regulation of response to biotic stimulus	0.00783359	[ARF1, BIRC2, BIRC3, IL12B, IL23A, TRAF3]
GO_BiologicalProcess_20.03.2014_19h52	renal system process	0.0292317	[ADORA2A, AGTR1, EDN1, NLRP3]
GO_BiologicalProcess_20.03.2014_19h52	endothelium development	0.0201498	[CLIC4, DLL4, RAP1B, RDX]
GO_BiologicalProcess_20.03.2014_19h52	epithelial cell morphogenesis	0.0228058	[CLIC4, RILPL2, WNT4]
GO_BiologicalProcess_20.03.2014_19h52	cAMP biosynthetic process	0.0181655	[ADCY10, ADORA2A, EDN1, NLRP3, TRAF3]
GO_BiologicalProcess_20.03.2014_19h52	regulation of pH	0.0030623	[CLIC4, EDN1, NLRP3, RHCG, SLC4A10]
GO_BiologicalProcess_20.03.2014_19h52	membrane budding	0.0314336	[ARF1, ARFGAP3, SEC24A]
GO_BiologicalProcess_20.03.2014_19h52	vesicle coating	0.0218766	[ARF1, ARFGAP3, SEC24A]
GO_BiologicalProcess_20.03.2014_19h52	vesicle targeting	0.0211289	[ARF1, ARFGAP3, SEC24A]
GO_BiologicalProcess_20.03.2014_19h52	establishment or maintenance of cell polarity	0.0112524	[ANK1, CCR7, CLIC4, ERBB2IP, RAP1B, TRAF3]
GO_BiologicalProcess_20.03.2014_19h52	tyrosine phosphorylation of STAT protein	0.0405736	[CCL5, IL12B, IL23A]
GO_BiologicalProcess_20.03.2014_19h52	excretion	0.00723532	[ADORA2A, AGTR1, EDN1, NFAT5, NLRP3]
GO_BiologicalProcess_20.03.2014_19h52	female gonad development	0.0331318	[EREG, FZD4, WNT4, ZFX]
GO_BiologicalProcess_20.03.2014_19h52	oocyte differentiation	0.0179282	[EREG, WNT4, ZFX]
GO_BiologicalProcess_20.03.2014_19h52	regulation of activation of Janus kinase activity	0.00153772	[CCL5, IL12B, IL23A]
GO_BiologicalProcess_20.03.2014_19h52	regulation of activation of JAK2 kinase activity	0.00155102	[CCL5, IL12B, IL23A]
GO_BiologicalProcess_20.03.2014_19h52	positive regulation of activation of JAK2 kinase activity	0.00146668	[CCL5, IL12B, IL23A]
GO_BiologicalProcess_20.03.2014_19h52	positive regulation of activation of Janus kinase activity	0.00155102	[CCL5, IL12B, IL23A]
GO_BiologicalProcess_20.03.2014_19h52	regulation of necrotic cell death	0.00284537	[BIRC2, BIRC3, CFLAR]
GO_BiologicalProcess_20.03.2014_19h52	muscle cell migration	0.0220503	[CCL5, IGFBP3, PLXNA1]
GO_BiologicalProcess_20.03.2014_19h52	smooth muscle cell migration	0.0169507	[CCL5, IGFBP3, PLXNA1]
GO_BiologicalProcess_20.03.2014_19h52	regulation of smooth muscle cell migration	0.0133097	[CCL5, IGFBP3, PLXNA1]
GO_BiologicalProcess_20.03.2014_19h52	amine transport	0.0498317	[ADORA2A, NLRP3, RHCG]
GO_BiologicalProcess_20.03.2014_19h52	Rac protein signal transduction	0.030628	[ARHGAP24, BVES, KRAS]
GO_BiologicalProcess_20.03.2014_19h52	regulation of vasoconstriction	0.0338676	[AGTR1, EDN1, NLRP3]
GO_BiologicalProcess_20.03.2014_19h52	ovulation cycle process	0.0335104	[EREG, ETS1, FZD4, ZFX]
GO_BiologicalProcess_20.03.2014_19h52	myofibril assembly	0.0235671	[ANKRD1, CFLAR, EDN1]
GO_BiologicalProcess_20.03.2014_19h52	positive regulation of actin filament polymerization	0.0447224	[ARF1, CCR7, NCK2]
GO_BiologicalProcess_20.03.2014_19h52	actomyosin structure organization	0.0418056	[ANKRD1, CFLAR, EDN1]
GO_BiologicalProcess_20.03.2014_19h52	negative regulation of NF-kappaB transcription factor activity	0.0459885	[NLRP3, TRAF3, ZC3H12A]
GO_BiologicalProcess_20.03.2014_19h52	positive regulation of Ras GTPase activity	0.0216521	[ARHGAP24, CCR7, RAP1B, TSPAN1, WNT4]
GO_BiologicalProcess_20.03.2014_19h52	positive regulation of Rho GTPase activity	0.0213569	[ARHGAP24, CCR7, TSPAN1, WNT4]
GO_BiologicalProcess_20.03.2014_19h52	Rap protein signal transduction	0.00782535	[PLK2, RAP1B, RAP2C]
GO_BiologicalProcess_20.03.2014_19h52	interleukin-12 production	0.0228058	[CCR7, IL12B, IL23A]
GO_BiologicalProcess_20.03.2014_19h52	regulation of interleukin-12 production	0.0220503	[CCR7, IL12B, IL23A]
GO_BiologicalProcess_20.03.2014_19h52	positive regulation of interleukin-12 production	0.00892842	[CCR7, IL12B, IL23A]
GO_BiologicalProcess_20.03.2014_19h52	muscle cell proliferation	0.00982043	[C3orf58, CCL5, EDN1, EREG, IGFBP3, IL12B]
GO_BiologicalProcess_20.03.2014_19h52	tumor necrosis factor-mediated signaling pathway	0.0186448	[PLVAP, RFFL, TRAF3]
GO_BiologicalProcess_20.03.2014_19h52	regulation of tissue remodeling	0.0118995	[B4GALT1, IL12B, IL23A, TNFRSF11B]
GO_BiologicalProcess_20.03.2014_19h52	positive regulation of tissue remodeling	0.0101922	[B4GALT1, IL12B, IL23A]
GO_BiologicalProcess_20.03.2014_19h52	response to tumor necrosis factor	0.00910454	[ANKRD1, CCL5, EDN1, PLVAP, RFFL, TRAF3]
GO_BiologicalProcess_20.03.2014_19h52	regulation of Rac protein signal transduction	0.0169507	[ARHGAP24, BVES, KRAS]
GO_BiologicalProcess_20.03.2014_19h52	establishment or maintenance of apical/basal cell polarity	0.00888493	[ANK1, CLIC4, ERBB2IP]
GO_BiologicalProcess_20.03.2014_19h52	renal sodium excretion	0.0016011	[ADORA2A, AGTR1, EDN1, NLRP3]
GO_BiologicalProcess_20.03.2014_19h52	regulation of renal sodium excretion	0.0016011	[ADORA2A, AGTR1, EDN1, NLRP3]
GO_BiologicalProcess_20.03.2014_19h52	nucleotide-binding domain, leucine rich repeat containing receptor signaling pathway	0.0254011	[BIRC2, BIRC3, NLRP3]
GO_BiologicalProcess_20.03.2014_19h52	NIK/NF-kappaB signaling	0.0026867	[BIRC2, BIRC3, MAS1, ZFP91]
GO_BiologicalProcess_20.03.2014_19h52	regulation of NF-kappaB import into nucleus	0.0186448	[IL12B, IL23A, NLRP3]
GO_BiologicalProcess_20.03.2014_19h52	NF-kappaB import into nucleus	0.0186448	[IL12B, IL23A, NLRP3]
GO_BiologicalProcess_20.03.2014_19h52	regulation of tyrosine phosphorylation of STAT protein	0.0325852	[CCL5, IL12B, IL23A]
GO_BiologicalProcess_20.03.2014_19h52	positive regulation of tyrosine phosphorylation of STAT protein	0.0254011	[CCL5, IL12B, IL23A]
GO_BiologicalProcess_20.03.2014_19h52	activation of Janus kinase activity	0.00284537	[CCL5, IL12B, IL23A]
GO_BiologicalProcess_20.03.2014_19h52	activation of JAK2 kinase activity	0.00205543	[CCL5, IL12B, IL23A]
GO_BiologicalProcess_20.03.2014_19h52	regulation of I-kappaB kinase/NF-kappaB signaling	0.00470348	[BIRC2, BIRC3, CCR7, CFLAR, IL12B, IL23A, NLRP3, PLK2, TRAF1]
GO_BiologicalProcess_20.03.2014_19h52	negative regulation of cysteine-type endopeptidase activity involved in apoptotic process	0.00723532	[ADORA2A, CD44, DNAJB6, NLRP3, RFFL]
GO_BiologicalProcess_20.03.2014_19h52	positive regulation of JUN kinase activity	0.0365674	[EDN1, ERCC6, FZD4]
GO_BiologicalProcess_20.03.2014_19h52	regulation of excretion	0.00202762	[ADORA2A, AGTR1, EDN1, NLRP3]
GO_BiologicalProcess_20.03.2014_19h52	endothelial cell differentiation	0.0472623	[CLIC4, RAP1B, RDX]
GO_BiologicalProcess_20.03.2014_19h52	positive regulation of lipid metabolic process	0.0167297	[AGTR1, CCR7, NLRP3, VAV2, WNT4]
GO_BiologicalProcess_20.03.2014_19h52	positive regulation of JAK-STAT cascade	0.0393512	[CCL5, IL12B, IL23A]
GO_BiologicalProcess_20.03.2014_19h52	regulation of synaptic plasticity	0.00910454	[ADORA2A, ARF1, CTNND2, JPH3, KRAS, PLK2]
GO_BiologicalProcess_20.03.2014_19h52	vesicle targeting, to, from or within Golgi	0.0120282	[ARF1, ARFGAP3, SEC24A]
GO_BiologicalProcess_20.03.2014_19h52	oogenesis	0.0405736	[EREG, WNT4, ZFX]
GO_BiologicalProcess_20.03.2014_19h52	positive regulation of behavior	0.0181655	[ADORA2A, CCL5, CCR7, EDN1, IL23A]
GO_BiologicalProcess_20.03.2014_19h52	oocyte development	0.0165197	[EREG, WNT4, ZFX]
GO_BiologicalProcess_20.03.2014_19h52	smooth muscle cell proliferation	0.00876716	[CCL5, EDN1, EREG, IGFBP3, IL12B]
GO_BiologicalProcess_20.03.2014_19h52	regulation of smooth muscle cell proliferation	0.00841548	[CCL5, EDN1, EREG, IGFBP3, IL12B]
GO_BiologicalProcess_20.03.2014_19h52	positive regulation of smooth muscle cell proliferation	0.0228058	[CCL5, EDN1, EREG]
GO_BiologicalProcess_20.03.2014_19h52	regulation of inflammatory response	0.00395033	[ADORA2A, AGTR1, BIRC2, BIRC3, CCL5, CCR7, IL12B, IL23A, MAS1, NLRP3, SLC7A2, TNFRSF1B]
GO_BiologicalProcess_20.03.2014_19h52	negative regulation of inflammatory response	0.023971	[ADORA2A, IL12B, NLRP3, TNFRSF1B]
GO_BiologicalProcess_20.03.2014_19h52	positive regulation of inflammatory response	0.0217024	[AGTR1, CCR7, IL12B, IL23A]
GO_BiologicalProcess_20.03.2014_19h52	positive regulation of chemotaxis	0.0324133	[CCL5, CCR7, EDN1, IL23A]
GO_BiologicalProcess_20.03.2014_19h52	protein heterooligomerization	0.022653	[BIRC2, BIRC3, PDSS1, SCUBE3]
GO_BiologicalProcess_20.03.2014_19h52	positive regulation of oxidoreductase activity	0.0179282	[AGTR1, EDN1, KRAS]
GO_BiologicalProcess_20.03.2014_19h52	positive regulation of nuclear division	0.0235671	[EDN1, EREG, WNT4]
GO_BiologicalProcess_20.03.2014_19h52	monovalent inorganic cation homeostasis	0.00175878	[ADORA2A, AGTR1, CLIC4, EDN1, NLRP3, RHCG, SLC4A10]
GO_BiologicalProcess_20.03.2014_19h52	sodium ion homeostasis	0.00605892	[ADORA2A, AGTR1, EDN1, NLRP3]
GO_BiologicalProcess_20.03.2014_19h52	regulation of necroptotic process	0.00155102	[BIRC2, BIRC3, CFLAR]
GO_BiologicalProcess_20.03.2014_19h52	regulation of protein tyrosine kinase activity	0.00910087	[CCL5, EREG, NCK2, RAP2C]
GO_BiologicalProcess_20.03.2014_19h52	establishment or maintenance of bipolar cell polarity	0.00888493	[ANK1, CLIC4, ERBB2IP]
GO_BiologicalProcess_20.03.2014_19h52	chemokine-mediated signaling pathway	0.0169507	[CCL5, CCR7, EDN1]
GO_BiologicalProcess_20.03.2014_19h52	necrotic cell death	0.0101922	[BIRC2, BIRC3, CFLAR]
GO_BiologicalProcess_20.03.2014_19h52	necroptotic process	0.00610443	[BIRC2, BIRC3, CFLAR]
GO_BiologicalProcess_20.03.2014_19h52	protein kinase C signaling	0.0114043	[MAS1, NLRP3, PLVAP]
GO_BiologicalProcess_20.03.2014_19h52	response to interleukin-1	0.0201498	[ANKRD1, CCL5, EDN1, ETS1]
GO_BiologicalProcess_20.03.2014_19h52	cellular response to biotic stimulus	0.0136157	[ANKRD1, CCL5, IL12B, NLRP3, TNFRSF1B, ZC3H12A]
GO_BiologicalProcess_20.03.2014_19h52	cellular response to molecule of bacterial origin	0.0105192	[ANKRD1, CCL5, IL12B, NLRP3, TNFRSF1B, ZC3H12A]
GO_BiologicalProcess_20.03.2014_19h52	cellular response to lipopolysaccharide	0.00930087	[ANKRD1, CCL5, IL12B, NLRP3, TNFRSF1B, ZC3H12A]
GO_BiologicalProcess_20.03.2014_19h52	cellular response to interleukin-1	0.02618	[ANKRD1, CCL5, EDN1]
GO_BiologicalProcess_20.03.2014_19h52	cellular response to tumor necrosis factor	0.00568205	[ANKRD1, CCL5, EDN1, PLVAP, RFFL, TRAF3]
GO_BiologicalProcess_20.03.2014_19h52	dendritic spine organization	0.0133097	[ARF1, NGEF, PDLIM5]
GO_BiologicalProcess_20.03.2014_19h52	programmed necrotic cell death	0.00732123	[BIRC2, BIRC3, CFLAR]
GO_BiologicalProcess_20.03.2014_19h52	regulation of signal transduction by p53 class mediator	0.0228058	[ANKRD1, CD44, RFFL]
GO_BiologicalProcess_20.03.2014_19h52	single-organism membrane budding	0.0133097	[ARF1, ARFGAP3, SEC24A]
GO_BiologicalProcess_20.03.2014_19h52	negative regulation of cysteine-type endopeptidase activity	0.00758728	[ADORA2A, CD44, DNAJB6, NLRP3, RFFL]
GO_BiologicalProcess_20.03.2014_19h52	regulation of reactive oxygen species metabolic process	0.0485435	[AGTR1, BIRC3, ZC3H12A]
GO_CellularComponent_20.03.2014_19h52	I band	0.0203462	[ANK1, ANKRD1, DNAJB6, MYOZ3, SYNPO2]
GO_CellularComponent_20.03.2014_19h52	sarcolemma	0.0331318	[ANK1, CACNB2, RDX, SLC8A3]
GO_CellularComponent_20.03.2014_19h52	main axon	0.0325852	[ADORA2A, ANK1, TNFRSF1B]
GO_CellularComponent_20.03.2014_19h52	recycling endosome membrane	0.0218766	[RAB12, RAP2C, RFFL]
GO_ImmuneSystemProcess_20.03.2014_19h52	positive regulation of leukocyte migration	0.00882336	[CCL5, CCR7, EDN1, IL23A, PLVAP]
GO_ImmuneSystemProcess_20.03.2014_19h52	regulation of leukocyte chemotaxis	0.0167183	[CCL5, CCR7, EDN1, IL23A]
GO_ImmuneSystemProcess_20.03.2014_19h52	positive regulation of leukocyte chemotaxis	0.0116684	[CCL5, CCR7, EDN1, IL23A]
GO_ImmuneSystemProcess_20.03.2014_19h52	MyD88-independent toll-like receptor signaling pathway	0.022653	[BIRC2, BIRC3, NFKB2, TRAF3]
GO_ImmuneSystemProcess_20.03.2014_19h52	neutrophil chemotaxis	0.0393512	[CCR7, EDN1, IL23A]
GO_ImmuneSystemProcess_20.03.2014_19h52	toll-like receptor 3 signaling pathway	0.0252574	[BIRC2, BIRC3, NFKB2, TRAF3]
GO_ImmuneSystemProcess_20.03.2014_19h52	TRIF-dependent toll-like receptor signaling pathway	0.0216709	[BIRC2, BIRC3, NFKB2, TRAF3]
GO_ImmuneSystemProcess_20.03.2014_19h52	positive regulation of T cell proliferation	0.0201498	[CCL5, IL12B, IL23A, NCK2]
GO_ImmuneSystemProcess_20.03.2014_19h52	T cell selection	0.0186448	[CCR7, IL12B, IL23A]
GO_ImmuneSystemProcess_20.03.2014_19h52	regulation of alpha-beta T cell activation	0.0418056	[ADORA2A, IL12B, IL23A]
GO_ImmuneSystemProcess_20.03.2014_19h52	spleen development	0.0126635	[CDKN2B, NFKB2, PBX1]
GO_ImmuneSystemProcess_20.03.2014_19h52	regulation of defense response to virus	0.00270346	[ARF1, BIRC2, BIRC3, IL12B, IL23A, TRAF3]
GO_ImmuneSystemProcess_20.03.2014_19h52	granulocyte chemotaxis	0.0217024	[CCL5, CCR7, EDN1, IL23A]
GO_ImmuneSystemProcess_20.03.2014_19h52	regulation of granulocyte chemotaxis	0.00350906	[CCL5, CCR7, EDN1, IL23A]
GO_ImmuneSystemProcess_20.03.2014_19h52	positive regulation of granulocyte chemotaxis	0.00782535	[CCR7, EDN1, IL23A]
GO_ImmuneSystemProcess_20.03.2014_19h52	regulation of neutrophil chemotaxis	0.00892842	[CCR7, EDN1, IL23A]
GO_ImmuneSystemProcess_20.03.2014_19h52	positive regulation of neutrophil chemotaxis	0.00610443	[CCR7, EDN1, IL23A]
GO_ImmuneSystemProcess_20.03.2014_19h52	granulocyte migration	0.0233381	[CCL5, CCR7, EDN1, IL23A]
GO_ImmuneSystemProcess_20.03.2014_19h52	regulation of neutrophil migration	0.00892842	[CCR7, EDN1, IL23A]
GO_ImmuneSystemProcess_20.03.2014_19h52	positive regulation of neutrophil migration	0.00610443	[CCR7, EDN1, IL23A]
GO_ImmuneSystemProcess_20.03.2014_19h52	neutrophil migration	0.0393512	[CCR7, EDN1, IL23A]
GO_MolecularFunction_20.03.2014_19h52	protein phosphatase inhibitor activity	0.0165197	[PPP1R10, PPP1R2, PPP1R2P3]
GO_MolecularFunction_20.03.2014_19h52	cytokine receptor activity	0.0229927	[CCR7, CXCR6, IFNGR2, IL12B]
GO_MolecularFunction_20.03.2014_19h52	insulin-like growth factor binding	0.0107921	[ESM1, IGFBP3, PLXNA1]
GO_MolecularFunction_20.03.2014_19h52	hydrolase activity, acting on carbon-nitrogen (but not peptide) bonds, in cyclic amidines	0.0165197	[ADAD2, AMPD3, MTHFD2L]
GO_MolecularFunction_20.03.2014_19h52	GDP binding	0.00861466	[KRAS, RAB12, RAP1B, RAP2C]
GO_MolecularFunction_20.03.2014_19h52	phosphatase inhibitor activity	0.0179282	[PPP1R10, PPP1R2, PPP1R2P3]
GO_MolecularFunction_20.03.2014_19h52	protein phosphatase regulator activity	0.0140872	[IGFBP3, PPP1R10, PPP1R2, PPP1R2P3]
GO_MolecularFunction_20.03.2014_19h52	heat shock protein binding	0.0325852	[AHR, DNAJB6, TOMM34]
GO_MolecularFunction_20.03.2014_19h52	actinin binding	0.0107921	[ADORA2A, PDLIM5, SYNPO2]
GO_MolecularFunction_20.03.2014_19h52	growth factor receptor binding	0.0202507	[EREG, ESM1, IL12B, IL36A, VAV2]

## Sheet: blue4
Ontology Source	GOTerm	Term PValue Corrected with Benjamini-Hochberg	Associated Genes Found
GO_BiologicalProcess_20.03.2014_19h52	regulation of cell killing	5.21368e-06	[HLA-A, HLA-B, HLA-C, IL12RB1]
GO_BiologicalProcess_20.03.2014_19h52	positive regulation of cell killing	2.95864e-06	[HLA-A, HLA-B, HLA-C, IL12RB1]
GO_CellularComponent_20.03.2014_19h52	ER to Golgi transport vesicle membrane	6.96791e-16	[CD74, HLA-A, HLA-B, HLA-C, HLA-DPA1, HLA-DQA1, HLA-DQB1, HLA-DRA, HLA-DRB1]
GO_CellularComponent_20.03.2014_19h52	transport vesicle	4.00834e-11	[CD74, HLA-A, HLA-B, HLA-C, HLA-DPA1, HLA-DQA1, HLA-DQB1, HLA-DRA, HLA-DRB1]
GO_CellularComponent_20.03.2014_19h52	ER to Golgi transport vesicle	1.49578e-15	[CD74, HLA-A, HLA-B, HLA-C, HLA-DPA1, HLA-DQA1, HLA-DQB1, HLA-DRA, HLA-DRB1]
GO_CellularComponent_20.03.2014_19h52	endocytic vesicle	4.3803e-10	[CD74, HLA-A, HLA-B, HLA-C, HLA-DPA1, HLA-DQA1, HLA-DQB1, HLA-DRA, HLA-DRB1]
GO_CellularComponent_20.03.2014_19h52	integral component of endoplasmic reticulum membrane	2.76483e-12	[CD74, HLA-A, HLA-B, HLA-C, HLA-DPA1, HLA-DQA1, HLA-DQB1, HLA-DRA, HLA-DRB1]
GO_CellularComponent_20.03.2014_19h52	transport vesicle membrane	2.64154e-13	[CD74, HLA-A, HLA-B, HLA-C, HLA-DPA1, HLA-DQA1, HLA-DQB1, HLA-DRA, HLA-DRB1]
GO_CellularComponent_20.03.2014_19h52	coated vesicle membrane	4.85901e-11	[CD74, HLA-A, HLA-B, HLA-C, HLA-DPA1, HLA-DQA1, HLA-DQB1, HLA-DRA, HLA-DRB1]
GO_CellularComponent_20.03.2014_19h52	clathrin-coated vesicle membrane	1.78543e-07	[CD74, HLA-DPA1, HLA-DQA1, HLA-DQB1, HLA-DRA, HLA-DRB1]
GO_CellularComponent_20.03.2014_19h52	endocytic vesicle membrane	7.99329e-12	[CD74, HLA-A, HLA-B, HLA-C, HLA-DPA1, HLA-DQA1, HLA-DQB1, HLA-DRA, HLA-DRB1]
GO_CellularComponent_20.03.2014_19h52	clathrin-coated endocytic vesicle membrane	1.88958e-10	[CD74, HLA-DPA1, HLA-DQA1, HLA-DQB1, HLA-DRA, HLA-DRB1]
GO_CellularComponent_20.03.2014_19h52	phagocytic vesicle membrane	0.000140567	[HLA-A, HLA-B, HLA-C]
GO_CellularComponent_20.03.2014_19h52	intrinsic component of endoplasmic reticulum membrane	4.33776e-12	[CD74, HLA-A, HLA-B, HLA-C, HLA-DPA1, HLA-DQA1, HLA-DQB1, HLA-DRA, HLA-DRB1]
GO_CellularComponent_20.03.2014_19h52	late endosome membrane	3.7984e-05	[CD63, HLA-DMA, HLA-DRA, HLA-DRB1]
GO_CellularComponent_20.03.2014_19h52	trans-Golgi network membrane	1.88958e-10	[CD74, HLA-DPA1, HLA-DQA1, HLA-DQB1, HLA-DRA, HLA-DRB1]
GO_CellularComponent_20.03.2014_19h52	MHC protein complex	4.43805e-19	[CD74, HLA-A, HLA-B, HLA-C, HLA-DMA, HLA-DPA1, HLA-DQA1, HLA-DQB1, HLA-DRA, HLA-DRB1]
GO_CellularComponent_20.03.2014_19h52	MHC class I protein complex	2.05459e-06	[HLA-A, HLA-B, HLA-C]
GO_CellularComponent_20.03.2014_19h52	MHC class II protein complex	1.63395e-14	[CD74, HLA-DMA, HLA-DPA1, HLA-DQA1, HLA-DQB1, HLA-DRA, HLA-DRB1]
GO_CellularComponent_20.03.2014_19h52	clathrin-coated endocytic vesicle	4.00603e-10	[CD74, HLA-DPA1, HLA-DQA1, HLA-DQB1, HLA-DRA, HLA-DRB1]
GO_CellularComponent_20.03.2014_19h52	phagocytic vesicle	0.000319313	[HLA-A, HLA-B, HLA-C]
GO_CellularComponent_20.03.2014_19h52	integral component of lumenal side of endoplasmic reticulum membrane	5.17692e-17	[CD74, HLA-A, HLA-B, HLA-C, HLA-DPA1, HLA-DQA1, HLA-DQB1, HLA-DRA, HLA-DRB1]
GO_CellularComponent_20.03.2014_19h52	lumenal side of endoplasmic reticulum membrane	5.17692e-17	[CD74, HLA-A, HLA-B, HLA-C, HLA-DPA1, HLA-DQA1, HLA-DQB1, HLA-DRA, HLA-DRB1]
GO_CellularComponent_20.03.2014_19h52	lumenal side of membrane	5.17692e-17	[CD74, HLA-A, HLA-B, HLA-C, HLA-DPA1, HLA-DQA1, HLA-DQB1, HLA-DRA, HLA-DRB1]
GO_ImmuneSystemProcess_20.03.2014_19h52	leukocyte mediated cytotoxicity	1.72306e-05	[HLA-A, HLA-B, HLA-C, IL12RB1]
GO_ImmuneSystemProcess_20.03.2014_19h52	regulation of leukocyte mediated cytotoxicity	3.44101e-06	[HLA-A, HLA-B, HLA-C, IL12RB1]
GO_ImmuneSystemProcess_20.03.2014_19h52	positive regulation of leukocyte mediated cytotoxicity	1.94728e-06	[HLA-A, HLA-B, HLA-C, IL12RB1]
GO_ImmuneSystemProcess_20.03.2014_19h52	T cell mediated cytotoxicity	1.51793e-06	[HLA-A, HLA-B, HLA-C, IL12RB1]
GO_ImmuneSystemProcess_20.03.2014_19h52	regulation of T cell mediated cytotoxicity	5.65468e-07	[HLA-A, HLA-B, HLA-C, IL12RB1]
GO_ImmuneSystemProcess_20.03.2014_19h52	positive regulation of T cell mediated cytotoxicity	3.22663e-07	[HLA-A, HLA-B, HLA-C, IL12RB1]
GO_ImmuneSystemProcess_20.03.2014_19h52	T cell mediated immunity	1.5933e-05	[HLA-A, HLA-B, HLA-C, IL12RB1]
GO_ImmuneSystemProcess_20.03.2014_19h52	antigen processing and presentation of exogenous peptide antigen	1.17053e-13	[CD74, CTSS, HLA-A, HLA-B, HLA-C, HLA-DMA, HLA-DPA1, HLA-DQA1, HLA-DQB1, HLA-DRA, HLA-DRB1]
GO_ImmuneSystemProcess_20.03.2014_19h52	antigen processing and presentation of exogenous peptide antigen via MHC class I, TAP-independent	3.29959e-09	[CTSS, HLA-A, HLA-B, HLA-C]
GO_ImmuneSystemProcess_20.03.2014_19h52	antigen processing and presentation of endogenous peptide antigen	1.61642e-06	[HLA-A, HLA-B, HLA-C]
GO_ImmuneSystemProcess_20.03.2014_19h52	antigen processing and presentation of endogenous peptide antigen via MHC class I via ER pathway	1.24403e-07	[HLA-A, HLA-B, HLA-C]
GO_ImmuneSystemProcess_20.03.2014_19h52	antigen processing and presentation of endogenous peptide antigen via MHC class I via ER pathway, TAP-independent	1.35573e-08	[HLA-A, HLA-B, HLA-C]
GO_ImmuneSystemProcess_20.03.2014_19h52	antigen processing and presentation of peptide antigen via MHC class II	3.34223e-11	[CD74, CTSS, HLA-DMA, HLA-DPA1, HLA-DQA1, HLA-DQB1, HLA-DRA, HLA-DRB1]
GO_ImmuneSystemProcess_20.03.2014_19h52	regulation of leukocyte chemotaxis	0.000329605	[CCL19, CD74, SLIT2]
GO_ImmuneSystemProcess_20.03.2014_19h52	positive regulation of leukocyte activation	6.88957e-12	[CCL19, CD74, HLA-A, HLA-DMA, HLA-DPA1, HLA-DQA1, HLA-DQB1, HLA-DRA, HLA-DRB1, IL12RB1, TNFSF13B]
GO_ImmuneSystemProcess_20.03.2014_19h52	positive regulation of immune effector process	2.79451e-07	[CCL19, CD74, HLA-A, HLA-B, HLA-C, IL12RB1]
GO_ImmuneSystemProcess_20.03.2014_19h52	positive regulation of leukocyte mediated immunity	9.42979e-06	[HLA-A, HLA-B, HLA-C, IL12RB1]
GO_ImmuneSystemProcess_20.03.2014_19h52	regulation of lymphocyte mediated immunity	3.90977e-05	[HLA-A, HLA-B, HLA-C, IL12RB1]
GO_ImmuneSystemProcess_20.03.2014_19h52	positive regulation of lymphocyte mediated immunity	8.0366e-06	[HLA-A, HLA-B, HLA-C, IL12RB1]
GO_ImmuneSystemProcess_20.03.2014_19h52	regulation of T cell mediated immunity	4.56558e-06	[HLA-A, HLA-B, HLA-C, IL12RB1]
GO_ImmuneSystemProcess_20.03.2014_19h52	positive regulation of T cell mediated immunity	1.62728e-06	[HLA-A, HLA-B, HLA-C, IL12RB1]
GO_ImmuneSystemProcess_20.03.2014_19h52	regulation of adaptive immune response	1.48684e-07	[CCL19, HLA-A, HLA-B, HLA-C, IL12RB1, TNFSF13B]
GO_ImmuneSystemProcess_20.03.2014_19h52	positive regulation of adaptive immune response	2.32653e-07	[HLA-A, HLA-B, HLA-C, IL12RB1, TNFSF13B]
GO_ImmuneSystemProcess_20.03.2014_19h52	regulation of adaptive immune response based on somatic recombination of immune receptors built from immunoglobulin superfamily domains	9.54145e-08	[CCL19, HLA-A, HLA-B, HLA-C, IL12RB1, TNFSF13B]
GO_ImmuneSystemProcess_20.03.2014_19h52	positive regulation of adaptive immune response based on somatic recombination of immune receptors built from immunoglobulin superfamily domains	1.89152e-07	[HLA-A, HLA-B, HLA-C, IL12RB1, TNFSF13B]
GO_ImmuneSystemProcess_20.03.2014_19h52	antigen processing and presentation of endogenous peptide antigen via MHC class I	1.2157e-06	[HLA-A, HLA-B, HLA-C]
GO_ImmuneSystemProcess_20.03.2014_19h52	antigen processing and presentation of exogenous peptide antigen via MHC class II	2.77693e-11	[CD74, CTSS, HLA-DMA, HLA-DPA1, HLA-DQA1, HLA-DQB1, HLA-DRA, HLA-DRB1]
GO_ImmuneSystemProcess_20.03.2014_19h52	neutrophil chemotaxis	0.000232401	[CCL19, CD74, SLIT2]
GO_ImmuneSystemProcess_20.03.2014_19h52	lymphocyte costimulation	4.24289e-10	[CCL19, HLA-DPA1, HLA-DQA1, HLA-DQB1, HLA-DRA, HLA-DRB1, TNFSF13B]
GO_ImmuneSystemProcess_20.03.2014_19h52	T cell costimulation	4.10178e-10	[CCL19, HLA-DPA1, HLA-DQA1, HLA-DQB1, HLA-DRA, HLA-DRB1, TNFSF13B]
GO_ImmuneSystemProcess_20.03.2014_19h52	response to interferon-gamma	6.02627e-12	[HLA-A, HLA-B, HLA-C, HLA-DPA1, HLA-DQA1, HLA-DQB1, HLA-DRA, HLA-DRB1, IL12RB1]
GO_ImmuneSystemProcess_20.03.2014_19h52	T-helper 1 type immune response	1.13812e-06	[CCL19, HLA-DRB1, IL12RB1, IL18BP]
GO_ImmuneSystemProcess_20.03.2014_19h52	antigen processing and presentation of exogenous peptide antigen via MHC class I	1.9534e-05	[CTSS, HLA-A, HLA-B, HLA-C]
GO_ImmuneSystemProcess_20.03.2014_19h52	positive T cell selection	1.57466e-05	[CD74, HLA-DMA, IL12RB1]
GO_ImmuneSystemProcess_20.03.2014_19h52	T cell selection	6.52468e-05	[CD74, HLA-DMA, IL12RB1]
GO_ImmuneSystemProcess_20.03.2014_19h52	regulation of T cell differentiation	3.54012e-05	[CCL19, CD74, HLA-DMA, IL12RB1]
GO_ImmuneSystemProcess_20.03.2014_19h52	positive regulation of T cell differentiation	7.15646e-06	[CCL19, CD74, HLA-DMA, IL12RB1]
GO_ImmuneSystemProcess_20.03.2014_19h52	positive regulation of lymphocyte differentiation	1.39241e-05	[CCL19, CD74, HLA-DMA, IL12RB1]
GO_ImmuneSystemProcess_20.03.2014_19h52	T cell receptor signaling pathway	4.47423e-06	[HLA-DPA1, HLA-DQA1, HLA-DQB1, HLA-DRA, HLA-DRB1]
GO_ImmuneSystemProcess_20.03.2014_19h52	regulation of T cell activation	6.38509e-12	[CCL19, CD74, HLA-A, HLA-DMA, HLA-DPA1, HLA-DQA1, HLA-DQB1, HLA-DRA, HLA-DRB1, IL12RB1, TNFSF13B]
GO_ImmuneSystemProcess_20.03.2014_19h52	positive regulation of T cell activation	2.80175e-13	[CCL19, CD74, HLA-A, HLA-DMA, HLA-DPA1, HLA-DQA1, HLA-DQB1, HLA-DRA, HLA-DRB1, IL12RB1, TNFSF13B]
GO_ImmuneSystemProcess_20.03.2014_19h52	positive regulation of lymphocyte activation	3.78698e-12	[CCL19, CD74, HLA-A, HLA-DMA, HLA-DPA1, HLA-DQA1, HLA-DQB1, HLA-DRA, HLA-DRB1, IL12RB1, TNFSF13B]
GO_ImmuneSystemProcess_20.03.2014_19h52	interferon-gamma-mediated signaling pathway	5.88938e-12	[HLA-A, HLA-B, HLA-C, HLA-DPA1, HLA-DQA1, HLA-DQB1, HLA-DRA, HLA-DRB1]
GO_ImmuneSystemProcess_20.03.2014_19h52	cellular response to interferon-gamma	1.57246e-12	[HLA-A, HLA-B, HLA-C, HLA-DPA1, HLA-DQA1, HLA-DQB1, HLA-DRA, HLA-DRB1, IL12RB1]
GO_ImmuneSystemProcess_20.03.2014_19h52	regulation of granulocyte chemotaxis	4.02745e-05	[CCL19, CD74, SLIT2]
GO_ImmuneSystemProcess_20.03.2014_19h52	regulation of neutrophil chemotaxis	1.74239e-05	[CCL19, CD74, SLIT2]
GO_ImmuneSystemProcess_20.03.2014_19h52	regulation of neutrophil migration	1.74239e-05	[CCL19, CD74, SLIT2]
GO_ImmuneSystemProcess_20.03.2014_19h52	neutrophil migration	0.000232401	[CCL19, CD74, SLIT2]
GO_MolecularFunction_20.03.2014_19h52	cytokine binding	0.000365006	[CD74, IL12RB1, IL18BP]
GO_MolecularFunction_20.03.2014_19h52	MHC protein complex binding	2.05459e-06	[ATP1B1, HLA-DRA, HLA-DRB1]
GO_MolecularFunction_20.03.2014_19h52	MHC class II protein complex binding	2.05459e-06	[ATP1B1, HLA-DRA, HLA-DRB1]
GO_MolecularFunction_20.03.2014_19h52	MHC class II receptor activity	2.87357e-11	[HLA-DPA1, HLA-DQA1, HLA-DQB1, HLA-DRA, HLA-DRB1]
GO_MolecularFunction_20.03.2014_19h52	peptide antigen binding	7.20979e-07	[HLA-A, HLA-B, HLA-C, HLA-DRB1]
GO_MolecularFunction_20.03.2014_19h52	proteoglycan binding	2.35439e-05	[CFH, CTSS, SLIT2]
GO_MolecularFunction_20.03.2014_19h52	TAP binding	1.2157e-06	[HLA-A, HLA-B, HLA-C]

## Sheet: coral3
Ontology Source	GOTerm	Term PValue Corrected with Benjamini-Hochberg	Associated Genes Found
GO_BiologicalProcess_20.03.2014_19h52	DNA damage checkpoint	0.00260568	[ARTN, FBXO6, MUC1, PML, PSMA2, PSMA3, PSMA4, PSMB3, PSMF1]
GO_BiologicalProcess_20.03.2014_19h52	telomere maintenance	0.0478036	[ARTN, PML, SP100, TNKS2]
GO_BiologicalProcess_20.03.2014_19h52	double-strand break repair via homologous recombination	0.0416818	[ARTN, BRCA2, GEN1, ZFYVE26]
GO_BiologicalProcess_20.03.2014_19h52	recombinational repair	0.0432702	[ARTN, BRCA2, GEN1, ZFYVE26]
GO_BiologicalProcess_20.03.2014_19h52	cytokinesis	0.0239929	[BRCA2, MITD1, RALA, RALB, SPTBN1, ZFYVE26]
GO_BiologicalProcess_20.03.2014_19h52	cytokine production	7.24301e-08	[AIM2, CD274, CD80, CYLD, DDX58, DDX60, FLT4, GIMAP5, HERC5, HLA-G, IFI16, IFIH1, IGF2BP3, IL27, IRF1, IRF5, IRF7, IRF9, ISG15, ITK, NOD2, RELA, RIPK1, RSAD2, RUNX3, TICAM2, TRIM21, TRIM25, UBE2L6, ZC3HAV1]
GO_BiologicalProcess_20.03.2014_19h52	regulation of cytokine production	2.41358e-07	[AIM2, CD274, CD80, CYLD, DDX58, DDX60, FLT4, GIMAP5, HERC5, HLA-G, IFI16, IFIH1, IGF2BP3, IL27, IRF1, IRF5, IRF7, ISG15, NOD2, RELA, RIPK1, RSAD2, TICAM2, TRIM21, TRIM25, UBE2L6, ZC3HAV1]
GO_BiologicalProcess_20.03.2014_19h52	negative regulation of cytokine production	0.000625221	[CYLD, DDX58, GIMAP5, HERC5, IFIH1, ISG15, NOD2, TICAM2, TRIM25, UBE2L6]
GO_BiologicalProcess_20.03.2014_19h52	positive regulation of cytokine production	4.53779e-06	[AIM2, DDX58, DDX60, FLT4, GIMAP5, HLA-G, IFI16, IFIH1, IRF1, IRF5, IRF7, NOD2, RELA, RIPK1, RSAD2, TICAM2, TRIM21, ZC3HAV1]
GO_BiologicalProcess_20.03.2014_19h52	regulation of cytokine-mediated signaling pathway	0.00754132	[IRF7, SOCS1, STAT1, STAT2, TICAM2, VRK2]
GO_BiologicalProcess_20.03.2014_19h52	response to molecule of bacterial origin	0.0073377	[CMPK2, CXCL10, IRF5, NOD2, PAF1, PLSCR4, RELA, S100A14, STAT1, TICAM2, TRIM5]
GO_BiologicalProcess_20.03.2014_19h52	acute inflammatory response	0.0102974	[APOL2, CEBPA, CXCL10, DEFB1, PLSCR1, SERPING1, STAT3]
GO_BiologicalProcess_20.03.2014_19h52	regulation of response to biotic stimulus	0.00037714	[AIM2, DDX58, DDX60, HERC5, IL27, NOD2, PML, TRIM5, ZC3HAV1]
GO_BiologicalProcess_20.03.2014_19h52	double-strand break repair	0.000468058	[ARTN, BRCA2, DEK, DTX3L, GEN1, LIG4, PARP9, PML, SMARCA5, ZFYVE26]
GO_BiologicalProcess_20.03.2014_19h52	regulation of cellular amino acid metabolic process	0.00492406	[PSMA2, PSMA3, PSMA4, PSMB3, PSMF1]
GO_BiologicalProcess_20.03.2014_19h52	extracellular transport	0.000719293	[DERL1, DYNLT1, TAP1]
GO_BiologicalProcess_20.03.2014_19h52	post-Golgi vesicle-mediated transport	0.0252809	[AP1AR, EXOC5, MACF1, OPTN, SPTBN1]
GO_BiologicalProcess_20.03.2014_19h52	Golgi to plasma membrane transport	0.0271523	[MACF1, OPTN, SPTBN1]
GO_BiologicalProcess_20.03.2014_19h52	inflammatory cell apoptotic process	0.00530633	[CTSL, IRF7, NOD2]
GO_BiologicalProcess_20.03.2014_19h52	defense response	9.1029e-19	[ADAR, AIM2, APOL1, APOL2, BATF2, CALCOCO2, CAPZA1, CASP4, CCL13, CCL7, CD80, CEBPA, CTSL, CXCL10, CXCL11, CXCL9, CYLD, DDX58, DDX60, DEFB1, GBP1, GBP5, GIMAP5, HERC5, HLA-E, HLA-G, IFI16, IFI35, IFI44L, IFIH1, IFIT2, IFIT3, IFIT5, IFITM1, IFITM3, IL27, IL31RA, IRF1, IRF5, IRF7, IRF9, ISG15, ITK, LILRB3, LILRB4, MSRB1, MX1, MX2, NMI, NOD2, OAS1, OAS2, OAS3, OASL, PARP9, PDGFRA, PLSCR1, PML, RELA,…
GO_BiologicalProcess_20.03.2014_19h52	acute-phase response	0.0154442	[APOL2, CEBPA, PLSCR1, STAT3]
GO_BiologicalProcess_20.03.2014_19h52	cellular defense response	0.0275272	[CXCL9, HLA-G, ITK, RELA]
GO_BiologicalProcess_20.03.2014_19h52	DNA damage response, signal transduction by p53 class mediator resulting in cell cycle arrest	0.00042194	[MUC1, PML, PSMA2, PSMA3, PSMA4, PSMB3, PSMF1]
GO_BiologicalProcess_20.03.2014_19h52	DNA damage response, signal transduction by p53 class mediator resulting in transcription of p21 class mediator	0.00345835	[BRCA2, MUC1, SP100]
GO_BiologicalProcess_20.03.2014_19h52	cell cycle arrest	0.00391492	[ARTN, CUL1, IRF1, MACF1, MUC1, PML, PSMA2, PSMA3, PSMA4, PSMB3, PSMF1]
GO_BiologicalProcess_20.03.2014_19h52	mitotic cell cycle checkpoint	0.000347526	[ARTN, DYNC1LI1, GEN1, MUC1, PML, PSMA2, PSMA3, PSMA4, PSMB3, PSMF1, PSMG2]
GO_BiologicalProcess_20.03.2014_19h52	mitotic spindle assembly checkpoint	0.0358956	[DYNC1LI1, GEN1, PSMG2]
GO_BiologicalProcess_20.03.2014_19h52	I-kappaB kinase/NF-kappaB signaling	0.000163425	[ADC, APOL2, CYLD, NOD2, RBCK1, RELA, RIPK1, SHISA5, STAT1, TICAM2, TRIM22, TRIM25, TRIM5, ZC3HAV1]
GO_BiologicalProcess_20.03.2014_19h52	JAK-STAT cascade	0.0329135	[IL31RA, NMI, SOCS1, STAT1, STAT2, STAT3]
GO_BiologicalProcess_20.03.2014_19h52	female gonad development	0.0277443	[BRCA2, CTNNA1, FST, LHX9, PDGFRA]
GO_BiologicalProcess_20.03.2014_19h52	intrinsic apoptotic signaling pathway in response to DNA damage	0.0470276	[BRCA2, IFI16, MUC1, PML, SHISA5]
GO_BiologicalProcess_20.03.2014_19h52	amine metabolic process	0.00547491	[ADC, CETP, ENPP2, MUC1, PLA2G4A, PSMA2, PSMA3, PSMA4, PSMB3, PSMF1]
GO_BiologicalProcess_20.03.2014_19h52	RNA modification	0.0287321	[ADAR, CMTR1, PUS3, SSB]
GO_BiologicalProcess_20.03.2014_19h52	response to virus	7.24312e-24	[ADAR, AIM2, CXCL10, CXCL9, DDX58, DDX60, GBP1, HERC5, IFI16, IFI44, IFI44L, IFIH1, IFIT2, IFIT3, IFIT5, IFITM1, IFITM3, IL27, IRF1, IRF5, IRF7, IRF9, ISG15, MX1, MX2, OAS1, OAS2, OAS3, OASL, PLSCR1, PML, PSMA2, RELA, RSAD2, STAT1, STAT2, TBX21, TRIM22, TRIM25, TRIM5, ZC3HAV1]
GO_BiologicalProcess_20.03.2014_19h52	response to ionizing radiation	0.0329135	[BRCA2, CCL7, CXCL10, IFI16, LIG4, PML]
GO_BiologicalProcess_20.03.2014_19h52	response to gamma radiation	0.00198178	[BRCA2, CCL7, CXCL10, LIG4, PML]
GO_BiologicalProcess_20.03.2014_19h52	regulation of calcium ion transport into cytosol	0.0101761	[CXCL10, CXCL11, CXCL9, GIMAP5, PML]
GO_BiologicalProcess_20.03.2014_19h52	positive regulation of calcium ion transport into cytosol	0.00452382	[CXCL10, CXCL11, CXCL9, GIMAP5]
GO_BiologicalProcess_20.03.2014_19h52	negative regulation of cell cycle process	0.00516574	[ARTN, DYNC1LI1, GEN1, MUC1, PML, PSMA2, PSMA3, PSMA4, PSMB3, PSMF1, PSMG2]
GO_BiologicalProcess_20.03.2014_19h52	positive regulation of endopeptidase activity	0.0232571	[AIM2, CASP7, DNPEP, IFI16, PML, RIPK1]
GO_BiologicalProcess_20.03.2014_19h52	positive regulation of peptidase activity	0.0258654	[AIM2, CASP7, DNPEP, IFI16, PML, RIPK1]
GO_BiologicalProcess_20.03.2014_19h52	viral process	4.58143e-17	[ADAR, CALCOCO2, CD80, CEBPA, CUL1, DDX58, DEK, DERL1, DYNC1LI1, DYNLT1, GTF2B, GTF2F2, IFI16, IFIH1, IFITM1, IFITM3, IRF7, ISG15, LIG4, MDFIC, MITD1, MX1, OAS1, OAS3, OASL, PDGFRA, PLSCR1, PML, PSMA2, PSMA3, PSMA4, PSMB3, PSMF1, RALA, RBCK1, RELA, RSAD2, SNAPIN, SP100, SP110, STAT1, STAT2, STAT3, TAP1, TRIM22, TRIM25, TRIM5, VRK2, ZC3HAV1]
GO_BiologicalProcess_20.03.2014_19h52	histone ubiquitination	0.0211252	[DTX3L, PAF1, UBE2A]
GO_BiologicalProcess_20.03.2014_19h52	protein deubiquitination	0.00554579	[ATXN7, CYLD, TRIM21, USP15, USP42, VCPIP1]
GO_BiologicalProcess_20.03.2014_19h52	phospholipid scrambling	0.000505096	[PLSCR1, PLSCR2, PLSCR4]
GO_BiologicalProcess_20.03.2014_19h52	negative regulation of translation	0.036173	[CPEB3, FMR1, IGF2BP3, PML]
GO_BiologicalProcess_20.03.2014_19h52	modulation by virus of host morphology or physiology	0.0133199	[DERL1, DYNLT1, TAP1]
GO_BiologicalProcess_20.03.2014_19h52	viral life cycle	2.29237e-07	[ADAR, DEK, DERL1, DYNLT1, GTF2F2, IFI16, IFITM1, IFITM3, ISG15, MDFIC, MITD1, MX1, OAS1, OAS3, OASL, PLSCR1, RSAD2, SP100, TAP1, ZC3HAV1]
GO_BiologicalProcess_20.03.2014_19h52	intracellular transport of viral protein in host cell	0.000505096	[DERL1, DYNLT1, TAP1]
GO_BiologicalProcess_20.03.2014_19h52	viral genome replication	7.98382e-10	[ADAR, DEK, IFI16, IFITM1, IFITM3, ISG15, MX1, OAS1, OAS3, OASL, PLSCR1, RSAD2, ZC3HAV1]
GO_BiologicalProcess_20.03.2014_19h52	cytokine-mediated signaling pathway	8.90916e-19	[ADAR, AIM2, CEBPA, CSNK2B, CXCL10, CXCL11, GBP1, HERC5, HLA-E, HLA-G, IFI35, IFIT2, IFIT3, IFITM1, IFITM3, IL31RA, IRF1, IRF5, IRF7, IRF9, ISG15, MX1, MX2, OAS1, OAS2, OAS3, OASL, PML, RELA, RIPK1, SOCS1, SP100, STAT1, STAT2, STAT3, TICAM2, UBE2L6, VRK2, XAF1]
GO_BiologicalProcess_20.03.2014_19h52	cAMP-mediated signaling	0.0397364	[CXCL10, CXCL11, CXCL9]
GO_BiologicalProcess_20.03.2014_19h52	modification-dependent protein catabolic process	0.000552499	[CUL1, CYLD, DERL1, FBXO6, FBXO7, HERC5, ISG15, PML, PSMA2, PSMA3, PSMA4, PSMB3, PSMF1, RBCK1, UBE2A, UBE2L6, UBR1, USP15, USP42]
GO_BiologicalProcess_20.03.2014_19h52	actin filament depolymerization	0.0397364	[CAPZA1, SPTBN1, TWF1]
GO_BiologicalProcess_20.03.2014_19h52	entry into host cell	0.00843415	[DYNLT1, IFITM1, IFITM3]
GO_BiologicalProcess_20.03.2014_19h52	DNA damage response, signal transduction by p53 class mediator	0.000124081	[ARTN, BRCA2, MUC1, PML, PSMA2, PSMA3, PSMA4, PSMB3, PSMF1, SP100]
GO_BiologicalProcess_20.03.2014_19h52	intracellular receptor signaling pathway	0.00360612	[AIM2, CYLD, DDX58, DDX60, IFIH1, IRF7, NOD2, PML, RELA, SP100, STAT3, ZC3HAV1]
GO_BiologicalProcess_20.03.2014_19h52	symbiont intracellular protein transport in host	0.000505096	[DERL1, DYNLT1, TAP1]
GO_BiologicalProcess_20.03.2014_19h52	regulation of actin filament depolymerization	0.0323058	[CAPZA1, SPTBN1, TWF1]
GO_BiologicalProcess_20.03.2014_19h52	negative regulation of actin filament depolymerization	0.0196302	[CAPZA1, SPTBN1, TWF1]
GO_BiologicalProcess_20.03.2014_19h52	negative regulation of actin filament polymerization	0.0435919	[CAPZA1, SPTBN1, TWF1]
GO_BiologicalProcess_20.03.2014_19h52	anaphase-promoting complex-dependent proteasomal ubiquitin-dependent protein catabolic process	0.00437284	[CUL1, PSMA2, PSMA3, PSMA4, PSMB3, PSMF1]
GO_BiologicalProcess_20.03.2014_19h52	regulation of cell killing	0.0172534	[GIMAP5, HLA-E, HLA-G, TAP1]
GO_BiologicalProcess_20.03.2014_19h52	positive regulation of cell killing	0.0112216	[GIMAP5, HLA-E, HLA-G, TAP1]
GO_BiologicalProcess_20.03.2014_19h52	regulation of defense response	3.07376e-09	[AIM2, CASP4, CTSL, CXCL10, CYLD, DDX58, DDX60, GIMAP5, HERC5, HLA-E, IFI16, IFIH1, IL27, IRF1, IRF7, NOD2, PARP9, PLSCR1, PML, RELA, RIPK1, RSAD2, S100A14, SBNO2, SERPING1, SOCS1, STAT1, STAT2, TICAM2, TRAFD1, TRIM5, ZC3HAV1]
GO_BiologicalProcess_20.03.2014_19h52	negative regulation of defense response	0.0345195	[HLA-E, IFI16, NOD2, SERPING1, TRAFD1]
GO_BiologicalProcess_20.03.2014_19h52	positive regulation of defense response	3.87556e-07	[AIM2, CTSL, CYLD, DDX58, DDX60, GIMAP5, HLA-E, IFI16, IFIH1, IRF1, IRF7, NOD2, PLSCR1, RELA, RIPK1, RSAD2, S100A14, TICAM2, TRIM5, ZC3HAV1]
GO_BiologicalProcess_20.03.2014_19h52	negative regulation of protein ubiquitination	0.00350101	[ISG15, PML, PSMA2, PSMA3, PSMA4, PSMB3, PSMF1]
GO_BiologicalProcess_20.03.2014_19h52	positive regulation of protein ubiquitination	0.0361629	[CUL1, PSMA2, PSMA3, PSMA4, PSMB3, PSMF1]
GO_BiologicalProcess_20.03.2014_19h52	DNA integrity checkpoint	0.00330803	[ARTN, FBXO6, MUC1, PML, PSMA2, PSMA3, PSMA4, PSMB3, PSMF1]
GO_BiologicalProcess_20.03.2014_19h52	mitotic G1 DNA damage checkpoint	0.000733628	[MUC1, PML, PSMA2, PSMA3, PSMA4, PSMB3, PSMF1]
GO_BiologicalProcess_20.03.2014_19h52	zymogen activation	0.049406	[CASP7, DNPEP, IFI16, PML, RIPK1]
GO_BiologicalProcess_20.03.2014_19h52	regulation of protein autophosphorylation	0.0154547	[ARTN, GFRA2, VEGFC]
GO_BiologicalProcess_20.03.2014_19h52	ISG15-protein conjugation	0.000318417	[HERC5, ISG15, UBE2L6]
GO_BiologicalProcess_20.03.2014_19h52	negative regulation of NF-kappaB transcription factor activity	0.00193636	[AIM2, CYLD, DNPEP, NOD2, RBCK1, TRIM21]
GO_BiologicalProcess_20.03.2014_19h52	telomere organization	0.0493583	[ARTN, PML, SP100, TNKS2]
GO_BiologicalProcess_20.03.2014_19h52	regulation of type I interferon production	2.86135e-09	[CYLD, DDX58, HERC5, IFI16, IFIH1, IRF1, IRF5, IRF7, ISG15, RELA, RIPK1, TRIM21, TRIM25, UBE2L6, ZC3HAV1]
GO_BiologicalProcess_20.03.2014_19h52	negative regulation of type I interferon production	1.18335e-05	[CYLD, DDX58, HERC5, IFIH1, ISG15, TRIM25, UBE2L6]
GO_BiologicalProcess_20.03.2014_19h52	positive regulation of type I interferon production	2.86229e-06	[DDX58, IFI16, IFIH1, IRF1, IRF5, IRF7, RELA, RIPK1, TRIM21, ZC3HAV1]
GO_BiologicalProcess_20.03.2014_19h52	response to muramyl dipeptide	0.00207563	[IRF5, NOD2, RELA]
GO_BiologicalProcess_20.03.2014_19h52	type I interferon production	3.99074e-10	[CYLD, DDX58, HERC5, IFI16, IFIH1, IRF1, IRF5, IRF7, IRF9, ISG15, RELA, RIPK1, TRIM21, TRIM25, UBE2L6, ZC3HAV1]
GO_BiologicalProcess_20.03.2014_19h52	interferon-alpha production	2.37429e-05	[DDX58, IFIH1, IRF5, IRF7, ZC3HAV1]
GO_BiologicalProcess_20.03.2014_19h52	interferon-beta production	0.000108483	[DDX58, IFIH1, IRF1, IRF5, IRF7, ZC3HAV1]
GO_BiologicalProcess_20.03.2014_19h52	interferon-gamma production	0.00531102	[GIMAP5, IL27, ISG15, ITK, NOD2, RUNX3]
GO_BiologicalProcess_20.03.2014_19h52	interleukin-1 beta production	0.0397364	[AIM2, IFI16, NOD2]
GO_BiologicalProcess_20.03.2014_19h52	interleukin-1 production	0.0499341	[AIM2, IFI16, NOD2]
GO_BiologicalProcess_20.03.2014_19h52	interleukin-12 production	0.00212497	[HLA-G, IRF1, IRF5, NOD2, RELA]
GO_BiologicalProcess_20.03.2014_19h52	regulation of interferon-alpha production	2.37429e-05	[DDX58, IFIH1, IRF5, IRF7, ZC3HAV1]
GO_BiologicalProcess_20.03.2014_19h52	regulation of interferon-beta production	8.2099e-05	[DDX58, IFIH1, IRF1, IRF5, IRF7, ZC3HAV1]
GO_BiologicalProcess_20.03.2014_19h52	regulation of interferon-gamma production	0.0416818	[GIMAP5, IL27, ISG15, NOD2]
GO_BiologicalProcess_20.03.2014_19h52	regulation of interleukin-1 beta production	0.0271523	[AIM2, IFI16, NOD2]
GO_BiologicalProcess_20.03.2014_19h52	regulation of interleukin-1 production	0.0341353	[AIM2, IFI16, NOD2]
GO_BiologicalProcess_20.03.2014_19h52	regulation of interleukin-12 production	0.00198178	[HLA-G, IRF1, IRF5, NOD2, RELA]
GO_BiologicalProcess_20.03.2014_19h52	positive regulation of interferon-alpha production	3.26965e-06	[DDX58, IFIH1, IRF5, IRF7, ZC3HAV1]
GO_BiologicalProcess_20.03.2014_19h52	positive regulation of interferon-beta production	6.81712e-06	[DDX58, IFIH1, IRF1, IRF5, IRF7, ZC3HAV1]
GO_BiologicalProcess_20.03.2014_19h52	positive regulation of interleukin-1 beta production	0.00843415	[AIM2, IFI16, NOD2]
GO_BiologicalProcess_20.03.2014_19h52	positive regulation of interleukin-1 production	0.0111772	[AIM2, IFI16, NOD2]
GO_BiologicalProcess_20.03.2014_19h52	positive regulation of interleukin-12 production	0.0111772	[HLA-G, IRF5, NOD2]
GO_BiologicalProcess_20.03.2014_19h52	positive regulation of homeostatic process	0.011582	[CXCL10, CXCL11, CXCL9, GIMAP5, TNKS2]
GO_BiologicalProcess_20.03.2014_19h52	myeloid cell apoptotic process	0.0225948	[CTSL, IRF7, NOD2]
GO_BiologicalProcess_20.03.2014_19h52	tumor necrosis factor-mediated signaling pathway	0.0323058	[AIM2, RIPK1, STAT1]
GO_BiologicalProcess_20.03.2014_19h52	regulation of cellular amine metabolic process	0.012609	[PSMA2, PSMA3, PSMA4, PSMB3, PSMF1]
GO_BiologicalProcess_20.03.2014_19h52	response to vitamin	0.0196134	[CEBPA, CXCL10, MTHFR, RELA, TRIM25]
GO_BiologicalProcess_20.03.2014_19h52	response to cytokine	2.85455e-16	[ADAR, AIM2, CALCOCO2, CEBPA, CSNK2B, CXCL10, CXCL11, GBP1, GBP5, HERC5, HLA-E, HLA-G, IFI35, IFIT2, IFIT3, IFITM1, IFITM3, IL31RA, IRF1, IRF5, IRF7, IRF9, ISG15, MTHFR, MX1, MX2, OAS1, OAS2, OAS3, OASL, PARP9, PLSCR1, PML, RELA, RIPK1, SOCS1, SP100, STAT1, STAT2, STAT3, TICAM2, TRAFD1, UBE2L6, VRK2, XAF1]
GO_BiologicalProcess_20.03.2014_19h52	response to interferon-alpha	1.13377e-07	[ADAR, IFIT2, IFIT3, IFITM1, IFITM3, MX2, OAS1]
GO_BiologicalProcess_20.03.2014_19h52	response to interferon-beta	1.74941e-08	[AIM2, IFITM1, IFITM3, IRF1, PLSCR1, STAT1, XAF1]
GO_BiologicalProcess_20.03.2014_19h52	cellular response to interferon-alpha	0.00133875	[IFIT2, IFIT3, OAS1]
GO_BiologicalProcess_20.03.2014_19h52	cellular response to interferon-beta	0.00100774	[AIM2, IRF1, STAT1]
GO_BiologicalProcess_20.03.2014_19h52	modification of morphology or physiology of other organism	0.0101761	[APOL1, DERL1, DYNLT1, NOD2, TAP1]
GO_BiologicalProcess_20.03.2014_19h52	nucleotide-binding domain, leucine rich repeat containing receptor signaling pathway	0.0119301	[AIM2, CYLD, NOD2, RELA]
GO_BiologicalProcess_20.03.2014_19h52	regulation of cytokine biosynthetic process	0.0316592	[CD80, IGF2BP3, IL27, IRF1, RELA]
GO_BiologicalProcess_20.03.2014_19h52	cytokine biosynthetic process	0.00479345	[CD80, IGF2BP3, IL27, IRF1, IRF7, IRF9, RELA]
GO_BiologicalProcess_20.03.2014_19h52	cytokine metabolic process	0.00584502	[CD80, IGF2BP3, IL27, IRF1, IRF7, IRF9, RELA]
GO_BiologicalProcess_20.03.2014_19h52	positive regulation of cytokine biosynthetic process	0.0287321	[CD80, IL27, IRF1, RELA]
GO_BiologicalProcess_20.03.2014_19h52	signal transduction in response to DNA damage	0.000245082	[ARTN, BRCA2, MUC1, PML, PSMA2, PSMA3, PSMA4, PSMB3, PSMF1, SP100]
GO_BiologicalProcess_20.03.2014_19h52	intrinsic apoptotic signaling pathway in response to DNA damage by p53 class mediator	0.00230316	[BRCA2, IFI16, MUC1, PML, SHISA5]
GO_BiologicalProcess_20.03.2014_19h52	DNA damage response, signal transduction resulting in transcription	0.00399339	[BRCA2, MUC1, SP100]
GO_BiologicalProcess_20.03.2014_19h52	Golgi to plasma membrane protein transport	0.0196302	[MACF1, OPTN, SPTBN1]
GO_BiologicalProcess_20.03.2014_19h52	regulation of I-kappaB kinase/NF-kappaB signaling	0.000210502	[APOL2, CYLD, NOD2, RBCK1, RELA, RIPK1, SHISA5, STAT1, TICAM2, TRIM22, TRIM25, TRIM5, ZC3HAV1]
GO_BiologicalProcess_20.03.2014_19h52	positive regulation of I-kappaB kinase/NF-kappaB signaling	0.000200621	[APOL2, NOD2, RBCK1, RELA, RIPK1, SHISA5, TICAM2, TRIM22, TRIM25, TRIM5, ZC3HAV1]
GO_BiologicalProcess_20.03.2014_19h52	response to amino acid	0.00731765	[CPEB3, MTHFR, PDGFRA, RELA, SOCS1, UBR1]
GO_BiologicalProcess_20.03.2014_19h52	response to external biotic stimulus	1.30528e-17	[ADAR, AIM2, BATF2, CMPK2, CXCL10, CXCL9, DDX58, DDX60, DEFB1, GBP1, HERC5, IFI16, IFI44, IFI44L, IFIH1, IFIT2, IFIT3, IFIT5, IFITM1, IFITM3, IL27, IRF1, IRF5, IRF7, IRF9, ISG15, MX1, MX2, NOD2, OAS1, OAS2, OAS3, OASL, PAF1, PLSCR1, PLSCR4, PML, PSMA2, RELA, RSAD2, S100A14, SLAMF8, STAT1, STAT2, TBX21, TICAM2, TRIM22, TRIM25, TRIM5, ZC3HAV1]
GO_BiologicalProcess_20.03.2014_19h52	response to exogenous dsRNA	0.00830805	[DDX58, NOD2, STAT1, ZC3HAV1]
GO_BiologicalProcess_20.03.2014_19h52	response to dsRNA	0.0243866	[DDX58, NOD2, STAT1, ZC3HAV1]
GO_BiologicalProcess_20.03.2014_19h52	negative regulation of sequence-specific DNA binding transcription factor activity	0.00775882	[AIM2, CYLD, DNPEP, NOD2, RBCK1, SP100, TRIM21]
GO_BiologicalProcess_20.03.2014_19h52	modification-dependent macromolecule catabolic process	0.000591763	[CUL1, CYLD, DERL1, FBXO6, FBXO7, HERC5, ISG15, PML, PSMA2, PSMA3, PSMA4, PSMB3, PSMF1, RBCK1, UBE2A, UBE2L6, UBR1, USP15, USP42]
GO_BiologicalProcess_20.03.2014_19h52	regulation of multi-organism process	2.55851e-10	[ADAR, AIM2, DDX58, DDX60, GTF2F2, HERC5, IFI16, IFITM1, IFITM3, IL27, ISG15, MDFIC, MX1, NOD2, OAS1, OAS3, OASL, PLSCR1, PML, RSAD2, SP100, TRIM5, ZC3HAV1]
GO_BiologicalProcess_20.03.2014_19h52	negative regulation of multi-organism process	1.97198e-09	[IFI16, IFITM1, IFITM3, ISG15, MX1, NOD2, OAS1, OAS3, OASL, PLSCR1, RSAD2, SP100, ZC3HAV1]
GO_BiologicalProcess_20.03.2014_19h52	positive regulation of multi-organism process	0.0143473	[ADAR, DDX60, GTF2F2, MDFIC, ZC3HAV1]
GO_BiologicalProcess_20.03.2014_19h52	regulation of symbiosis, encompassing mutualism through parasitism	7.00969e-09	[ADAR, GTF2F2, IFI16, IFITM1, IFITM3, ISG15, MDFIC, MX1, NOD2, OAS1, OAS3, OASL, PLSCR1, RSAD2, SP100, ZC3HAV1]
GO_BiologicalProcess_20.03.2014_19h52	regulation of cAMP-mediated signaling	0.00935081	[CXCL10, CXCL11, CXCL9]
GO_BiologicalProcess_20.03.2014_19h52	positive regulation of cAMP-mediated signaling	0.00345835	[CXCL10, CXCL11, CXCL9]
GO_BiologicalProcess_20.03.2014_19h52	modification by symbiont of host morphology or physiology	0.00624125	[DERL1, DYNLT1, NOD2, TAP1]
GO_BiologicalProcess_20.03.2014_19h52	cellular amine metabolic process	0.00414956	[ADC, CETP, ENPP2, MUC1, PLA2G4A, PSMA2, PSMA3, PSMA4, PSMB3, PSMF1]
GO_BiologicalProcess_20.03.2014_19h52	cellular protein catabolic process	0.000319883	[CTSL, CUL1, CYLD, DERL1, FBXO6, FBXO7, HERC5, ISG15, PML, PSMA2, PSMA3, PSMA4, PSMB3, PSMF1, RBCK1, RIPK1, UBE2A, UBE2L6, UBR1, USP15, USP42]
GO_BiologicalProcess_20.03.2014_19h52	symbiosis, encompassing mutualism through parasitism	4.18888e-16	[ADAR, CALCOCO2, CD80, CEBPA, CUL1, DDX58, DEK, DERL1, DYNC1LI1, DYNLT1, GTF2B, GTF2F2, IFI16, IFIH1, IFITM1, IFITM3, IRF7, ISG15, LIG4, MDFIC, MITD1, MX1, NOD2, OAS1, OAS3, OASL, PDGFRA, PLSCR1, PML, PSMA2, PSMA3, PSMA4, PSMB3, PSMF1, RALA, RBCK1, RELA, RSAD2, SNAPIN, SP100, SP110, STAT1, STAT2, STAT3, TAP1, TRIM22, TRIM25, TRIM5, VRK2, ZC3HAV1]
GO_BiologicalProcess_20.03.2014_19h52	entry into host	0.00843415	[DYNLT1, IFITM1, IFITM3]
GO_BiologicalProcess_20.03.2014_19h52	multi-organism transport	0.0241835	[DERL1, DYNLT1, TAP1]
GO_BiologicalProcess_20.03.2014_19h52	mitotic DNA damage checkpoint	0.000569672	[ARTN, MUC1, PML, PSMA2, PSMA3, PSMA4, PSMB3, PSMF1]
GO_BiologicalProcess_20.03.2014_19h52	mitotic DNA integrity checkpoint	0.000675798	[ARTN, MUC1, PML, PSMA2, PSMA3, PSMA4, PSMB3, PSMF1]
GO_BiologicalProcess_20.03.2014_19h52	G1 DNA damage checkpoint	0.000789511	[MUC1, PML, PSMA2, PSMA3, PSMA4, PSMB3, PSMF1]
GO_BiologicalProcess_20.03.2014_19h52	mitotic G1/S transition checkpoint	0.000733628	[MUC1, PML, PSMA2, PSMA3, PSMA4, PSMB3, PSMF1]
GO_BiologicalProcess_20.03.2014_19h52	regulation of viral genome replication	7.03827e-10	[ADAR, IFI16, IFITM1, IFITM3, ISG15, MX1, OAS1, OAS3, OASL, PLSCR1, RSAD2, ZC3HAV1]
GO_BiologicalProcess_20.03.2014_19h52	negative regulation of viral genome replication	1.66524e-10	[IFI16, IFITM1, IFITM3, ISG15, MX1, OAS1, OAS3, OASL, PLSCR1, RSAD2, ZC3HAV1]
GO_BiologicalProcess_20.03.2014_19h52	negative regulation of cell cycle	0.00201726	[ARTN, CUL1, DYNC1LI1, GEN1, IRF1, MACF1, MUC1, PML, PSMA2, PSMA3, PSMA4, PSMB3, PSMF1, PSMG2, RUNX3]
GO_BiologicalProcess_20.03.2014_19h52	negative regulation of mitotic metaphase/anaphase transition	0.0377977	[DYNC1LI1, GEN1, PSMG2]
GO_BiologicalProcess_20.03.2014_19h52	phosphatidylcholine metabolic process	0.0312201	[CETP, ENPP2, MUC1, PLA2G4A]
GO_BiologicalProcess_20.03.2014_19h52	development of primary female sexual characteristics	0.0470276	[BRCA2, CTNNA1, FST, LHX9, PDGFRA]
GO_BiologicalProcess_20.03.2014_19h52	viral entry into host cell	0.00530633	[DYNLT1, IFITM1, IFITM3]
GO_BiologicalProcess_20.03.2014_19h52	regulation by virus of viral protein levels in host cell	0.000505096	[DERL1, DYNLT1, TAP1]
GO_BiologicalProcess_20.03.2014_19h52	protein autophosphorylation	0.010582	[ARTN, FLT4, GFRA2, LMTK2, MOB1B, PDGFRA, RIPK1, VEGFC, VRK2]
GO_BiologicalProcess_20.03.2014_19h52	regulation of viral transcription	0.0163347	[GTF2F2, IFITM3, MDFIC, SP100]
GO_BiologicalProcess_20.03.2014_19h52	transport of virus	0.0241835	[DERL1, DYNLT1, TAP1]
GO_BiologicalProcess_20.03.2014_19h52	negative regulation of nucleocytoplasmic transport	0.0312201	[CYLD, MDFIC, RANGAP1, SP100]
GO_BiologicalProcess_20.03.2014_19h52	positive regulation of behavior	0.0433082	[ARTN, CCL7, CXCL10, S100A14, VEGFC]
GO_BiologicalProcess_20.03.2014_19h52	negative regulation of viral process	1.8944e-11	[IFI16, IFITM1, IFITM3, ISG15, MX1, OAS1, OAS3, OASL, PLSCR1, RSAD2, SP100, ZC3HAV1]
GO_BiologicalProcess_20.03.2014_19h52	regulation of mRNA processing	0.0312201	[CPEB3, PAF1, RBM11, SAP18]
GO_BiologicalProcess_20.03.2014_19h52	regulation of viral process	3.49857e-09	[ADAR, GTF2F2, IFI16, IFITM1, IFITM3, ISG15, MDFIC, MX1, OAS1, OAS3, OASL, PLSCR1, RSAD2, SP100, ZC3HAV1]
GO_BiologicalProcess_20.03.2014_19h52	negative regulation of cell activation	0.00978253	[CD274, GIMAP5, HLA-G, IL31RA, IRF1, PDCD1LG2, PDGFRA]
GO_BiologicalProcess_20.03.2014_19h52	regulation of chemotaxis	0.00884022	[ARTN, CCL7, CXCL10, NOD2, PDGFRA, S100A14, VEGFC]
GO_BiologicalProcess_20.03.2014_19h52	positive regulation of chemotaxis	0.0269388	[ARTN, CCL7, CXCL10, S100A14, VEGFC]
GO_BiologicalProcess_20.03.2014_19h52	positive regulation of sequence-specific DNA binding transcription factor activity	0.000944228	[AIM2, DDX58, NOD2, RBCK1, RELA, RHEBL1, RIPK1, SP100, TRIM21, TRIM22, TRIM25, TRIM5]
GO_BiologicalProcess_20.03.2014_19h52	positive regulation of NF-kappaB transcription factor activity	0.000983437	[AIM2, NOD2, RBCK1, RELA, RHEBL1, RIPK1, TRIM22, TRIM25, TRIM5]
GO_BiologicalProcess_20.03.2014_19h52	positive regulation of release of sequestered calcium ion into cytosol	0.00843415	[CXCL10, CXCL11, CXCL9]
GO_BiologicalProcess_20.03.2014_19h52	centrosome duplication	0.0306121	[BRCA2, CENPJ, GEN1]
GO_BiologicalProcess_20.03.2014_19h52	regulation of ligase activity	0.011278	[CUL1, PSMA2, PSMA3, PSMA4, PSMB3, PSMF1]
GO_BiologicalProcess_20.03.2014_19h52	positive regulation of ligase activity	0.00631903	[CUL1, PSMA2, PSMA3, PSMA4, PSMB3, PSMF1]
GO_BiologicalProcess_20.03.2014_19h52	negative regulation of ligase activity	0.00975681	[PSMA2, PSMA3, PSMA4, PSMB3, PSMF1]
GO_BiologicalProcess_20.03.2014_19h52	negative regulation of ubiquitin-protein ligase activity involved in mitotic cell cycle	0.00767912	[PSMA2, PSMA3, PSMA4, PSMB3, PSMF1]
GO_BiologicalProcess_20.03.2014_19h52	positive regulation of ubiquitin-protein ligase activity involved in mitotic cell cycle	0.00253246	[CUL1, PSMA2, PSMA3, PSMA4, PSMB3, PSMF1]
GO_BiologicalProcess_20.03.2014_19h52	regulation of ubiquitin-protein ligase activity	0.00983768	[CUL1, PSMA2, PSMA3, PSMA4, PSMB3, PSMF1]
GO_BiologicalProcess_20.03.2014_19h52	regulation of ubiquitin-protein ligase activity involved in mitotic cell cycle	0.00347127	[CUL1, PSMA2, PSMA3, PSMA4, PSMB3, PSMF1]
GO_BiologicalProcess_20.03.2014_19h52	positive regulation of ubiquitin-protein ligase activity	0.00531102	[CUL1, PSMA2, PSMA3, PSMA4, PSMB3, PSMF1]
GO_BiologicalProcess_20.03.2014_19h52	negative regulation of ubiquitin-protein ligase activity	0.00975681	[PSMA2, PSMA3, PSMA4, PSMB3, PSMF1]
GO_BiologicalProcess_20.03.2014_19h52	proteolysis involved in cellular protein catabolic process	0.000516366	[CTSL, CUL1, CYLD, DERL1, FBXO6, FBXO7, HERC5, ISG15, PML, PSMA2, PSMA3, PSMA4, PSMB3, PSMF1, RBCK1, UBE2A, UBE2L6, UBR1, USP15, USP42]
GO_BiologicalProcess_20.03.2014_19h52	actin filament capping	0.0154547	[CAPZA1, SPTBN1, TWF1]
GO_BiologicalProcess_20.03.2014_19h52	interaction with host	0.00813825	[DERL1, DYNLT1, IFITM1, IFITM3, NOD2, TAP1]
GO_BiologicalProcess_20.03.2014_19h52	response to other organism	1.30528e-17	[ADAR, AIM2, BATF2, CMPK2, CXCL10, CXCL9, DDX58, DDX60, DEFB1, GBP1, HERC5, IFI16, IFI44, IFI44L, IFIH1, IFIT2, IFIT3, IFIT5, IFITM1, IFITM3, IL27, IRF1, IRF5, IRF7, IRF9, ISG15, MX1, MX2, NOD2, OAS1, OAS2, OAS3, OASL, PAF1, PLSCR1, PLSCR4, PML, PSMA2, RELA, RSAD2, S100A14, SLAMF8, STAT1, STAT2, TBX21, TICAM2, TRIM22, TRIM25, TRIM5, ZC3HAV1]
GO_BiologicalProcess_20.03.2014_19h52	intracellular protein transport in other organism involved in symbiotic interaction	0.000505096	[DERL1, DYNLT1, TAP1]
GO_BiologicalProcess_20.03.2014_19h52	entry into cell of other organism involved in symbiotic interaction	0.00843415	[DYNLT1, IFITM1, IFITM3]
GO_BiologicalProcess_20.03.2014_19h52	modification of morphology or physiology of other organism involved in symbiotic interaction	0.0154442	[DERL1, DYNLT1, NOD2, TAP1]
GO_BiologicalProcess_20.03.2014_19h52	entry into other organism involved in symbiotic interaction	0.00843415	[DYNLT1, IFITM1, IFITM3]
GO_BiologicalProcess_20.03.2014_19h52	positive regulation of calcium ion transport	0.0348254	[CXCL10, CXCL11, CXCL9, GIMAP5]
GO_BiologicalProcess_20.03.2014_19h52	movement in host environment	0.00843415	[DYNLT1, IFITM1, IFITM3]
GO_BiologicalProcess_20.03.2014_19h52	movement in environment of other organism involved in symbiotic interaction	0.00843415	[DYNLT1, IFITM1, IFITM3]
GO_BiologicalProcess_20.03.2014_19h52	alditol phosphate metabolic process	0.0053558	[GK, GK3P, PLA2G4A, PLSCR1]
GO_BiologicalProcess_20.03.2014_19h52	cell chemotaxis	0.0101132	[CCL13, CCL7, CXCL10, CXCL11, CXCL9, NOD2, PDGFRA, S100A14, VEGFC]
GO_BiologicalProcess_20.03.2014_19h52	growth hormone receptor signaling pathway	0.0196302	[SOCS1, STAT1, STAT3]
GO_BiologicalProcess_20.03.2014_19h52	JAK-STAT cascade involved in growth hormone signaling pathway	0.0101877	[SOCS1, STAT1, STAT3]
GO_BiologicalProcess_20.03.2014_19h52	cytosolic calcium ion transport	0.039865	[CXCL10, CXCL11, CXCL9, GIMAP5, PML]
GO_BiologicalProcess_20.03.2014_19h52	calcium ion transport into cytosol	0.0389031	[CXCL10, CXCL11, CXCL9, GIMAP5, PML]
GO_BiologicalProcess_20.03.2014_19h52	response to growth hormone	0.0358956	[SOCS1, STAT1, STAT3]
GO_BiologicalProcess_20.03.2014_19h52	regulation of response to cytokine stimulus	0.00282475	[IRF7, PARP9, SOCS1, STAT1, STAT2, TICAM2, VRK2]
GO_BiologicalProcess_20.03.2014_19h52	regulation of mRNA catabolic process	0.00456113	[CPEB3, GTPBP1, ZC3HAV1]
GO_BiologicalProcess_20.03.2014_19h52	positive regulation of mRNA catabolic process	0.00345835	[CPEB3, GTPBP1, ZC3HAV1]
GO_BiologicalProcess_20.03.2014_19h52	protein trimerization	0.00732876	[MLKL, TRIM21, TRIM22, TRIM5]
GO_BiologicalProcess_20.03.2014_19h52	necrotic cell death	0.0143727	[CYLD, MLKL, RIPK1]
GO_BiologicalProcess_20.03.2014_19h52	necroptotic process	0.00597294	[CYLD, MLKL, RIPK1]
GO_BiologicalProcess_20.03.2014_19h52	protein modification by small protein removal	0.00983768	[ATXN7, CYLD, TRIM21, USP15, USP42, VCPIP1]
GO_BiologicalProcess_20.03.2014_19h52	regulation of cell cycle arrest	0.00409082	[MUC1, PML, PSMA2, PSMA3, PSMA4, PSMB3, PSMF1]
GO_BiologicalProcess_20.03.2014_19h52	positive regulation of cell cycle arrest	0.00155249	[MUC1, PML, PSMA2, PSMA3, PSMA4, PSMB3, PSMF1]
GO_BiologicalProcess_20.03.2014_19h52	spindle assembly checkpoint	0.0377977	[DYNC1LI1, GEN1, PSMG2]
GO_BiologicalProcess_20.03.2014_19h52	mitotic spindle checkpoint	0.0417105	[DYNC1LI1, GEN1, PSMG2]
GO_BiologicalProcess_20.03.2014_19h52	cellular response to biotic stimulus	0.0045779	[CMPK2, NOD2, PAF1, PLSCR4, RELA, STAT1, TICAM2, TRIM5]
GO_BiologicalProcess_20.03.2014_19h52	cellular response to molecule of bacterial origin	0.00292907	[CMPK2, NOD2, PAF1, PLSCR4, RELA, STAT1, TICAM2, TRIM5]
GO_BiologicalProcess_20.03.2014_19h52	cellular response to lipopolysaccharide	0.00755999	[CMPK2, PAF1, PLSCR4, RELA, STAT1, TICAM2, TRIM5]
GO_BiologicalProcess_20.03.2014_19h52	cellular response to acid	0.034623	[CPEB3, MUC1, PDGFRA, SOCS1, UBR1, ZNF35]
GO_BiologicalProcess_20.03.2014_19h52	cellular response to amino acid stimulus	0.00887604	[CPEB3, PDGFRA, SOCS1, UBR1]
GO_BiologicalProcess_20.03.2014_19h52	cellular response to cytokine stimulus	1.98022e-15	[ADAR, AIM2, CEBPA, CSNK2B, CXCL10, CXCL11, GBP1, GBP5, HERC5, HLA-E, HLA-G, IFI35, IFIT2, IFIT3, IFITM1, IFITM3, IL31RA, IRF1, IRF5, IRF7, IRF9, ISG15, MX1, MX2, OAS1, OAS2, OAS3, OASL, PML, RELA, RIPK1, SOCS1, SP100, STAT1, STAT2, STAT3, TICAM2, UBE2L6, VRK2, XAF1]
GO_BiologicalProcess_20.03.2014_19h52	cellular response to growth hormone stimulus	0.0241835	[SOCS1, STAT1, STAT3]
GO_BiologicalProcess_20.03.2014_19h52	macrophage apoptotic process	0.00133875	[CTSL, IRF7, NOD2]
GO_BiologicalProcess_20.03.2014_19h52	signal transduction by p53 class mediator	0.000101825	[ARTN, BRCA2, IFI16, MUC1, PML, PSMA2, PSMA3, PSMA4, PSMB3, PSMF1, SHISA5, SP100]
GO_BiologicalProcess_20.03.2014_19h52	intrinsic apoptotic signaling pathway by p53 class mediator	0.0080777	[BRCA2, IFI16, MUC1, PML, SHISA5]
GO_BiologicalProcess_20.03.2014_19h52	signal transduction involved in cell cycle checkpoint	0.000493493	[MUC1, PML, PSMA2, PSMA3, PSMA4, PSMB3, PSMF1]
GO_BiologicalProcess_20.03.2014_19h52	signal transduction involved in DNA integrity checkpoint	0.000458792	[MUC1, PML, PSMA2, PSMA3, PSMA4, PSMB3, PSMF1]
GO_BiologicalProcess_20.03.2014_19h52	signal transduction involved in mitotic cell cycle checkpoint	0.000458792	[MUC1, PML, PSMA2, PSMA3, PSMA4, PSMB3, PSMF1]
GO_BiologicalProcess_20.03.2014_19h52	signal transduction involved in DNA damage checkpoint	0.000458792	[MUC1, PML, PSMA2, PSMA3, PSMA4, PSMB3, PSMF1]
GO_BiologicalProcess_20.03.2014_19h52	signal transduction involved in mitotic G1 DNA damage checkpoint	0.00042194	[MUC1, PML, PSMA2, PSMA3, PSMA4, PSMB3, PSMF1]
GO_BiologicalProcess_20.03.2014_19h52	intracellular transport of virus	0.0241835	[DERL1, DYNLT1, TAP1]
GO_BiologicalProcess_20.03.2014_19h52	regulation of response to stress	1.74927e-06	[AIDA, AIM2, CASP4, CTSL, CXCL10, CYLD, DDX58, DDX60, DEK, FLT4, GIMAP5, HERC5, HLA-E, IFI16, IFIH1, IL27, IRF1, IRF7, MDFIC, MUC1, NOD2, PARP9, PDGFRA, PLSCR1, PML, RELA, RIPK1, RSAD2, S100A14, SBNO2, SERPING1, SOCS1, STAT1, STAT2, TICAM2, TRAFD1, TRIM5, ZC3HAV1]
GO_BiologicalProcess_20.03.2014_19h52	positive regulation of cell cycle process	0.0147405	[DYNC1LI1, GEN1, MUC1, PML, PSMA2, PSMA3, PSMA4, PSMB3, PSMF1]
GO_BiologicalProcess_20.03.2014_19h52	regulation of membrane lipid distribution	0.00843415	[PLSCR1, PLSCR2, PLSCR4]
GO_BiologicalProcess_20.03.2014_19h52	activation of cysteine-type endopeptidase activity	0.0244327	[CASP7, DNPEP, IFI16, PML, RIPK1]
GO_BiologicalProcess_20.03.2014_19h52	programmed necrotic cell death	0.00759274	[CYLD, MLKL, RIPK1]
GO_BiologicalProcess_20.03.2014_19h52	defense response to other organism	7.37003e-22	[ADAR, AIM2, BATF2, CXCL10, CXCL9, DDX58, DDX60, DEFB1, GBP1, HERC5, IFI16, IFI44L, IFIH1, IFIT2, IFIT3, IFIT5, IFITM1, IFITM3, IL27, IRF1, IRF5, IRF7, IRF9, ISG15, MX1, MX2, NOD2, OAS1, OAS2, OAS3, OASL, PLSCR1, PML, RELA, RSAD2, S100A14, SLAMF8, STAT1, STAT2, TRIM22, TRIM25, TRIM5, ZC3HAV1]
GO_BiologicalProcess_20.03.2014_19h52	cellular response to virus	4.34073e-05	[DDX58, DDX60, IFIH1, IRF7, ZC3HAV1]
GO_BiologicalProcess_20.03.2014_19h52	regulation of cell cycle phase transition	0.00252846	[ARTN, CCNA1, DYNC1LI1, GEN1, MUC1, PML, PSMA2, PSMA3, PSMA4, PSMB3, PSMF1, PSMG2]
GO_BiologicalProcess_20.03.2014_19h52	negative regulation of cell cycle phase transition	0.00107787	[ARTN, DYNC1LI1, GEN1, MUC1, PML, PSMA2, PSMA3, PSMA4, PSMB3, PSMF1, PSMG2]
GO_BiologicalProcess_20.03.2014_19h52	regulation of mitotic cell cycle phase transition	0.00219489	[ARTN, CCNA1, DYNC1LI1, GEN1, MUC1, PML, PSMA2, PSMA3, PSMA4, PSMB3, PSMF1, PSMG2]
GO_BiologicalProcess_20.03.2014_19h52	negative regulation of mitotic cell cycle phase transition	0.000912671	[ARTN, DYNC1LI1, GEN1, MUC1, PML, PSMA2, PSMA3, PSMA4, PSMB3, PSMF1, PSMG2]
GO_BiologicalProcess_20.03.2014_19h52	negative regulation of metaphase/anaphase transition of cell cycle	0.0417105	[DYNC1LI1, GEN1, PSMG2]
GO_BiologicalProcess_20.03.2014_19h52	intracellular signal transduction involved in G1 DNA damage checkpoint	0.00042194	[MUC1, PML, PSMA2, PSMA3, PSMA4, PSMB3, PSMF1]
GO_BiologicalProcess_20.03.2014_19h52	signal transduction involved in mitotic DNA damage checkpoint	0.000458792	[MUC1, PML, PSMA2, PSMA3, PSMA4, PSMB3, PSMF1]
GO_BiologicalProcess_20.03.2014_19h52	signal transduction involved in mitotic DNA integrity checkpoint	0.000458792	[MUC1, PML, PSMA2, PSMA3, PSMA4, PSMB3, PSMF1]
GO_BiologicalProcess_20.03.2014_19h52	multi-organism intracellular transport	0.0241835	[DERL1, DYNLT1, TAP1]
GO_BiologicalProcess_20.03.2014_19h52	regulation of G1/S transition of mitotic cell cycle	0.0102974	[MUC1, PML, PSMA2, PSMA3, PSMA4, PSMB3, PSMF1]
GO_BiologicalProcess_20.03.2014_19h52	negative regulation of G1/S transition of mitotic cell cycle	0.0025857	[MUC1, PML, PSMA2, PSMA3, PSMA4, PSMB3, PSMF1]
GO_BiologicalProcess_20.03.2014_19h52	positive regulation of cysteine-type endopeptidase activity	0.0198586	[AIM2, CASP7, DNPEP, IFI16, PML, RIPK1]
GO_BiologicalProcess_20.03.2014_19h52	positive regulation of apoptotic signaling pathway	0.0253419	[CTNNA1, CYLD, PML, RBCK1, RIPK1, RUNX3]
GO_BiologicalProcess_20.03.2014_19h52	regulation of extrinsic apoptotic signaling pathway	0.0107005	[CTNNA1, CYLD, PML, RBCK1, RELA, RIPK1, RUNX3, SP100]
GO_BiologicalProcess_20.03.2014_19h52	positive regulation of extrinsic apoptotic signaling pathway	0.00169123	[CTNNA1, CYLD, PML, RBCK1, RIPK1, RUNX3]
GO_CellularComponent_20.03.2014_19h52	ubiquitin ligase complex	0.0125543	[ATG3, CUL1, FBXO6, FBXO7, RBCK1, TRIM21, UBE2A, UBR1]
GO_CellularComponent_20.03.2014_19h52	proteasome complex	0.00038744	[POMP, PSMA2, PSMA3, PSMA4, PSMB3, PSMF1, UBR1]
GO_CellularComponent_20.03.2014_19h52	cytoplasmic mRNA processing body	0.00620653	[PSMA2, PSMA4, TRIM21, TRIM5, XRN1]
GO_CellularComponent_20.03.2014_19h52	endoplasmic reticulum-Golgi intermediate compartment	0.0312201	[CCL13, ERP44, NUCB1, RAB2A]
GO_CellularComponent_20.03.2014_19h52	proteasome core complex	8.89055e-05	[PSMA2, PSMA3, PSMA4, PSMB3, PSMF1]
GO_CellularComponent_20.03.2014_19h52	ER to Golgi transport vesicle membrane	0.0323058	[HLA-E, HLA-G, SAR1B]
GO_CellularComponent_20.03.2014_19h52	PML body	0.021984	[ARTN, ELF4, MAX, PML, SP100]
GO_CellularComponent_20.03.2014_19h52	SCF ubiquitin ligase complex	0.0143727	[CUL1, FBXO6, TRIM21]
GO_CellularComponent_20.03.2014_19h52	proteasome core complex, alpha-subunit complex	0.000719293	[PSMA2, PSMA3, PSMA4]
GO_CellularComponent_20.03.2014_19h52	ER to Golgi transport vesicle	0.0417105	[HLA-E, HLA-G, SAR1B]
GO_CellularComponent_20.03.2014_19h52	integral component of endoplasmic reticulum membrane	0.039865	[DERL1, EMC2, HLA-E, HLA-G, TAP1]
GO_CellularComponent_20.03.2014_19h52	midbody	0.0143997	[CTNND1, CYLD, MITD1, RALA, RALB, ZFYVE26]
GO_CellularComponent_20.03.2014_19h52	intrinsic component of endoplasmic reticulum membrane	0.0482101	[DERL1, EMC2, HLA-E, HLA-G, TAP1]
GO_CellularComponent_20.03.2014_19h52	ruffle membrane	0.036173	[DDX58, IFIT5, MACF1, TWF1]
GO_CellularComponent_20.03.2014_19h52	nuclear periphery	0.016318	[ATXN7, CEBPA, LMNB1, PML, RNF138, SP100]
GO_CellularComponent_20.03.2014_19h52	ribonucleoprotein granule	0.00309641	[FMR1, PSMA2, PSMA4, TDRD7, TRIM21, TRIM5, XRN1]
GO_ImmuneSystemProcess_20.03.2014_19h52	leukocyte mediated cytotoxicity	0.0432702	[GIMAP5, HLA-E, HLA-G, TAP1]
GO_ImmuneSystemProcess_20.03.2014_19h52	regulation of leukocyte mediated cytotoxicity	0.0126155	[GIMAP5, HLA-E, HLA-G, TAP1]
GO_ImmuneSystemProcess_20.03.2014_19h52	positive regulation of leukocyte mediated cytotoxicity	0.00830805	[GIMAP5, HLA-E, HLA-G, TAP1]
GO_ImmuneSystemProcess_20.03.2014_19h52	T cell mediated cytotoxicity	0.0323058	[HLA-E, HLA-G, TAP1]
GO_ImmuneSystemProcess_20.03.2014_19h52	regulation of T cell mediated cytotoxicity	0.0181861	[HLA-E, HLA-G, TAP1]
GO_ImmuneSystemProcess_20.03.2014_19h52	positive regulation of T cell mediated cytotoxicity	0.0133199	[HLA-E, HLA-G, TAP1]
GO_ImmuneSystemProcess_20.03.2014_19h52	somatic recombination of immunoglobulin genes involved in immune response	0.0287701	[ARTN, LIG4, TBX21]
GO_ImmuneSystemProcess_20.03.2014_19h52	somatic diversification of immunoglobulins involved in immune response	0.0287701	[ARTN, LIG4, TBX21]
GO_ImmuneSystemProcess_20.03.2014_19h52	activation of innate immune response	9.91238e-08	[AIM2, CTSL, CYLD, DDX58, DDX60, IFI16, IFIH1, IRF1, IRF7, NOD2, RELA, RIPK1, RSAD2, S100A14, TICAM2, TRIM5, ZC3HAV1]
GO_ImmuneSystemProcess_20.03.2014_19h52	pattern recognition receptor signaling pathway	1.428e-06	[CTSL, CYLD, DDX58, DDX60, IFIH1, IRF1, IRF7, NOD2, RELA, RIPK1, RSAD2, S100A14, TICAM2, TRIM5, ZC3HAV1]
GO_ImmuneSystemProcess_20.03.2014_19h52	toll-like receptor signaling pathway	0.00201698	[CTSL, IRF1, IRF7, NOD2, RELA, RIPK1, RSAD2, S100A14, TICAM2]
GO_ImmuneSystemProcess_20.03.2014_19h52	positive regulation of defense response to virus by host	0.00399339	[AIM2, DDX58, PML]
GO_ImmuneSystemProcess_20.03.2014_19h52	activation of immune response	0.000209209	[AIM2, CTSL, CXCL10, CYLD, DDX58, DDX60, IFI16, IFIH1, IRF1, IRF7, ITK, KLHL6, NOD2, PLSCR1, RBCK1, RELA, RIPK1, RSAD2, S100A14, SERPING1, TICAM2, TRIM5, ZC3HAV1]
GO_ImmuneSystemProcess_20.03.2014_19h52	B cell activation involved in immune response	0.0499341	[ARTN, LIG4, TBX21]
GO_ImmuneSystemProcess_20.03.2014_19h52	immunoglobulin production involved in immunoglobulin mediated immune response	0.0094263	[ARTN, LIG4, NOD2, TBX21]
GO_ImmuneSystemProcess_20.03.2014_19h52	T cell mediated immunity	0.011582	[HLA-E, HLA-G, NOD2, RSAD2, TAP1]
GO_ImmuneSystemProcess_20.03.2014_19h52	adaptive immune response based on somatic recombination of immune receptors built from immunoglobulin superfamily domains	0.00148611	[ARTN, CD80, CXCL10, GIMAP5, HLA-E, HLA-G, IL27, IRF7, KLHL6, LIG4, NOD2, RSAD2, SERPING1, TAP1, TBX21]
GO_ImmuneSystemProcess_20.03.2014_19h52	antigen processing and presentation of peptide antigen via MHC class I	3.76934e-05	[HLA-E, HLA-G, PSMA2, PSMA3, PSMA4, PSMB3, PSMF1, SAR1B, TAP1, UBE2A]
GO_ImmuneSystemProcess_20.03.2014_19h52	antigen processing and presentation of exogenous peptide antigen	0.00149407	[CTSL, HLA-E, HLA-G, PSMA2, PSMA3, PSMA4, PSMB3, PSMF1, SAR1B, TAP1]
GO_ImmuneSystemProcess_20.03.2014_19h52	antigen processing and presentation of exogenous peptide antigen via MHC class I, TAP-dependent	0.000159885	[HLA-E, HLA-G, PSMA2, PSMA3, PSMA4, PSMB3, PSMF1, TAP1]
GO_ImmuneSystemProcess_20.03.2014_19h52	leukocyte differentiation	0.00106151	[BATF2, CD80, CEBPA, GIMAP5, HLA-G, IFI16, IL27, IL31RA, IRF1, IRF7, ITK, LIG4, LILRB3, LILRB4, RIPK1, RSAD2, TBX21]
GO_ImmuneSystemProcess_20.03.2014_19h52	myeloid leukocyte differentiation	0.00362476	[BATF2, CEBPA, GIMAP5, IFI16, IL31RA, IRF7, LILRB3, LILRB4, RIPK1]
GO_ImmuneSystemProcess_20.03.2014_19h52	positive regulation of leukocyte migration	0.0493583	[CCL7, CXCL10, S100A14, VEGFC]
GO_ImmuneSystemProcess_20.03.2014_19h52	regulation of leukocyte chemotaxis	0.00938586	[CCL7, CXCL10, NOD2, S100A14, VEGFC]
GO_ImmuneSystemProcess_20.03.2014_19h52	positive regulation of leukocyte chemotaxis	0.0211379	[CCL7, CXCL10, S100A14, VEGFC]
GO_ImmuneSystemProcess_20.03.2014_19h52	negative regulation of leukocyte activation	0.0198586	[CD274, GIMAP5, HLA-G, IL31RA, IRF1, PDCD1LG2]
GO_ImmuneSystemProcess_20.03.2014_19h52	positive regulation of immune effector process	0.00292907	[CD80, GIMAP5, HLA-E, HLA-G, NOD2, RSAD2, TAP1, TBX21]
GO_ImmuneSystemProcess_20.03.2014_19h52	regulation of production of molecular mediator of immune response	0.0478036	[GIMAP5, NOD2, RSAD2, TBX21]
GO_ImmuneSystemProcess_20.03.2014_19h52	positive regulation of production of molecular mediator of immune response	0.0211252	[GIMAP5, NOD2, RSAD2]
GO_ImmuneSystemProcess_20.03.2014_19h52	regulation of leukocyte mediated immunity	0.00707884	[GIMAP5, HLA-E, HLA-G, NOD2, RSAD2, TAP1, TBX21]
GO_ImmuneSystemProcess_20.03.2014_19h52	positive regulation of leukocyte mediated immunity	0.00179876	[GIMAP5, HLA-E, HLA-G, NOD2, RSAD2, TAP1]
GO_ImmuneSystemProcess_20.03.2014_19h52	regulation of lymphocyte mediated immunity	0.00249393	[GIMAP5, HLA-E, HLA-G, NOD2, RSAD2, TAP1, TBX21]
GO_ImmuneSystemProcess_20.03.2014_19h52	positive regulation of lymphocyte mediated immunity	0.00149002	[GIMAP5, HLA-E, HLA-G, NOD2, RSAD2, TAP1]
GO_ImmuneSystemProcess_20.03.2014_19h52	regulation of T cell mediated immunity	0.00361344	[HLA-E, HLA-G, NOD2, RSAD2, TAP1]
GO_ImmuneSystemProcess_20.03.2014_19h52	positive regulation of T cell mediated immunity	0.00732876	[HLA-E, HLA-G, RSAD2, TAP1]
GO_ImmuneSystemProcess_20.03.2014_19h52	regulation of B cell mediated immunity	0.0271523	[GIMAP5, NOD2, TBX21]
GO_ImmuneSystemProcess_20.03.2014_19h52	positive regulation of cytokine production involved in immune response	0.0122055	[GIMAP5, NOD2, RSAD2]
GO_ImmuneSystemProcess_20.03.2014_19h52	cytoplasmic pattern recognition receptor signaling pathway	3.84495e-06	[CYLD, DDX58, DDX60, IFIH1, IRF7, NOD2, RELA, ZC3HAV1]
GO_ImmuneSystemProcess_20.03.2014_19h52	MyD88-independent toll-like receptor signaling pathway	0.015398	[IRF7, NOD2, RELA, RIPK1, TICAM2]
GO_ImmuneSystemProcess_20.03.2014_19h52	innate immune response-activating signal transduction	1.74621e-06	[CTSL, CYLD, DDX58, DDX60, IFIH1, IRF1, IRF7, NOD2, RELA, RIPK1, RSAD2, S100A14, TICAM2, TRIM5, ZC3HAV1]
GO_ImmuneSystemProcess_20.03.2014_19h52	regulation of adaptive immune response	1.74366e-05	[CD80, GIMAP5, HLA-E, HLA-G, IL27, IRF1, IRF7, NOD2, RSAD2, TAP1, TBX21]
GO_ImmuneSystemProcess_20.03.2014_19h52	positive regulation of adaptive immune response	0.00159946	[GIMAP5, HLA-E, HLA-G, NOD2, RSAD2, TAP1]
GO_ImmuneSystemProcess_20.03.2014_19h52	regulation of adaptive immune response based on somatic recombination of immune receptors built from immunoglobulin superfamily domains	0.000249592	[CD80, GIMAP5, HLA-E, HLA-G, IL27, NOD2, RSAD2, TAP1, TBX21]
GO_ImmuneSystemProcess_20.03.2014_19h52	positive regulation of adaptive immune response based on somatic recombination of immune receptors built from immunoglobulin superfamily domains	0.00130653	[GIMAP5, HLA-E, HLA-G, NOD2, RSAD2, TAP1]
GO_ImmuneSystemProcess_20.03.2014_19h52	regulation of immunoglobulin mediated immune response	0.0255704	[GIMAP5, NOD2, TBX21]
GO_ImmuneSystemProcess_20.03.2014_19h52	regulation of humoral immune response	0.0133206	[CXCL10, GIMAP5, NOD2, SERPING1]
GO_ImmuneSystemProcess_20.03.2014_19h52	somatic diversification of immunoglobulins	0.0147369	[ARTN, CTNNBL1, LIG4, TBX21]
GO_ImmuneSystemProcess_20.03.2014_19h52	somatic recombination of immunoglobulin gene segments	0.0417105	[ARTN, LIG4, TBX21]
GO_ImmuneSystemProcess_20.03.2014_19h52	myeloid cell differentiation	0.00373598	[BATF2, BPGM, CEBPA, GIMAP5, IFI16, IL31RA, IRF7, ISG15, LILRB3, LILRB4, PAF1, PML, RIPK1]
GO_ImmuneSystemProcess_20.03.2014_19h52	T cell differentiation	0.00582063	[CD80, GIMAP5, HLA-G, IL27, IRF1, ITK, LIG4, RSAD2, TBX21]
GO_ImmuneSystemProcess_20.03.2014_19h52	monocyte differentiation	0.0133199	[IFI16, IL31RA, IRF7]
GO_ImmuneSystemProcess_20.03.2014_19h52	macrophage differentiation	0.0196302	[CEBPA, IL31RA, RIPK1]
GO_ImmuneSystemProcess_20.03.2014_19h52	regulation of toll-like receptor signaling pathway	0.00105078	[IRF1, IRF7, NOD2, RSAD2, TICAM2]
GO_ImmuneSystemProcess_20.03.2014_19h52	toll-like receptor 3 signaling pathway	0.0188796	[IRF7, NOD2, RELA, RIPK1, TICAM2]
GO_ImmuneSystemProcess_20.03.2014_19h52	toll-like receptor 4 signaling pathway	0.0147345	[IRF7, NOD2, RELA, RIPK1, S100A14, TICAM2]
GO_ImmuneSystemProcess_20.03.2014_19h52	toll-like receptor 9 signaling pathway	0.0432702	[IRF7, NOD2, RELA, RSAD2]
GO_ImmuneSystemProcess_20.03.2014_19h52	response to type I interferon	2.37329e-22	[ADAR, HLA-E, HLA-G, IFI35, IFIT2, IFIT3, IFITM1, IFITM3, IRF1, IRF5, IRF7, IRF9, ISG15, MX1, MX2, OAS1, OAS2, OAS3, OASL, SOCS1, SP100, STAT1, STAT2, XAF1]
GO_ImmuneSystemProcess_20.03.2014_19h52	response to interferon-gamma	1.99147e-13	[CALCOCO2, GBP1, GBP5, HLA-E, HLA-G, IFITM1, IFITM3, IRF1, IRF5, IRF7, IRF9, OAS1, OAS2, OAS3, OASL, PARP9, PML, SOCS1, SP100, STAT1]
GO_ImmuneSystemProcess_20.03.2014_19h52	TRIF-dependent toll-like receptor signaling pathway	0.0137866	[IRF7, NOD2, RELA, RIPK1, TICAM2]
GO_ImmuneSystemProcess_20.03.2014_19h52	CD4-positive, alpha-beta T cell activation	0.0141474	[CD80, GIMAP5, IL27, RSAD2]
GO_ImmuneSystemProcess_20.03.2014_19h52	cytoplasmic pattern recognition receptor signaling pathway in response to virus	1.73171e-05	[DDX58, DDX60, IFIH1, IRF7, ZC3HAV1]
GO_ImmuneSystemProcess_20.03.2014_19h52	RIG-I signaling pathway	0.00207563	[DDX58, DDX60, ZC3HAV1]
GO_ImmuneSystemProcess_20.03.2014_19h52	T cell proliferation	0.0146057	[CD274, CD80, ELF4, HLA-G, IL27, IRF1, PDCD1LG2]
GO_ImmuneSystemProcess_20.03.2014_19h52	regulation of T cell proliferation	0.0186939	[CD274, CD80, HLA-G, IL27, IRF1, PDCD1LG2]
GO_ImmuneSystemProcess_20.03.2014_19h52	negative regulation of T cell proliferation	0.0377977	[CD274, HLA-G, PDCD1LG2]
GO_ImmuneSystemProcess_20.03.2014_19h52	antigen processing and presentation of exogenous peptide antigen via MHC class I	0.000211027	[HLA-E, HLA-G, PSMA2, PSMA3, PSMA4, PSMB3, PSMF1, TAP1]
GO_ImmuneSystemProcess_20.03.2014_19h52	CD4-positive, alpha-beta T cell differentiation	0.0112216	[CD80, GIMAP5, IL27, RSAD2]
GO_ImmuneSystemProcess_20.03.2014_19h52	regulation of CD4-positive, alpha-beta T cell differentiation	0.016736	[CD80, GIMAP5, IL27]
GO_ImmuneSystemProcess_20.03.2014_19h52	regulatory T cell differentiation	0.00250651	[GIMAP5, HLA-G, IRF1]
GO_ImmuneSystemProcess_20.03.2014_19h52	regulation of innate immune response	1.31467e-11	[AIM2, CTSL, CYLD, DDX58, DDX60, GIMAP5, HLA-E, IFI16, IFIH1, IRF1, IRF7, NOD2, PARP9, PLSCR1, RELA, RIPK1, RSAD2, S100A14, SERPING1, SOCS1, STAT1, STAT2, TICAM2, TRAFD1, TRIM5, ZC3HAV1]
GO_ImmuneSystemProcess_20.03.2014_19h52	positive regulation of innate immune response	4.50908e-09	[AIM2, CTSL, CYLD, DDX58, DDX60, GIMAP5, HLA-E, IFI16, IFIH1, IRF1, IRF7, NOD2, PLSCR1, RELA, RIPK1, RSAD2, S100A14, TICAM2, TRIM5, ZC3HAV1]
GO_ImmuneSystemProcess_20.03.2014_19h52	isotype switching	0.0287701	[ARTN, LIG4, TBX21]
GO_ImmuneSystemProcess_20.03.2014_19h52	regulation of T cell differentiation	0.0244327	[CD80, GIMAP5, HLA-G, IL27, IRF1]
GO_ImmuneSystemProcess_20.03.2014_19h52	regulation of regulatory T cell differentiation	0.00100774	[GIMAP5, HLA-G, IRF1]
GO_ImmuneSystemProcess_20.03.2014_19h52	negative regulation of innate immune response	0.000582656	[HLA-E, IFI16, SERPING1, TRAFD1]
GO_ImmuneSystemProcess_20.03.2014_19h52	alpha-beta T cell activation	0.00241968	[CD80, ELF4, GIMAP5, IL27, IRF1, ITK, RSAD2]
GO_ImmuneSystemProcess_20.03.2014_19h52	alpha-beta T cell differentiation	0.00280683	[CD80, GIMAP5, IL27, IRF1, ITK, RSAD2]
GO_ImmuneSystemProcess_20.03.2014_19h52	alpha-beta T cell proliferation	0.0101877	[CD80, ELF4, IRF1]
GO_ImmuneSystemProcess_20.03.2014_19h52	regulation of alpha-beta T cell activation	0.0253595	[CD80, GIMAP5, IL27, IRF1]
GO_ImmuneSystemProcess_20.03.2014_19h52	regulation of alpha-beta T cell differentiation	0.0397364	[CD80, GIMAP5, IL27]
GO_ImmuneSystemProcess_20.03.2014_19h52	lymphocyte chemotaxis	0.0143727	[CCL7, CXCL10, CXCL11]
GO_ImmuneSystemProcess_20.03.2014_19h52	regulation of defense response to virus	0.00103033	[AIM2, DDX58, DDX60, HERC5, IL27, PML, ZC3HAV1]
GO_ImmuneSystemProcess_20.03.2014_19h52	regulation of defense response to virus by host	0.0111772	[AIM2, DDX58, PML]
GO_ImmuneSystemProcess_20.03.2014_19h52	negative regulation of immune response	0.00735649	[HLA-E, IFI16, NOD2, SERPING1, TRAFD1]
GO_ImmuneSystemProcess_20.03.2014_19h52	positive regulation of immune response	4.33904e-05	[AIM2, CTSL, CXCL10, CYLD, DDX58, DDX60, GIMAP5, HLA-E, HLA-G, IFI16, IFIH1, IRF1, IRF7, ITK, KLHL6, NOD2, PLSCR1, RBCK1, RELA, RIPK1, RSAD2, S100A14, SERPING1, TAP1, TICAM2, TRIM5, ZC3HAV1]
GO_ImmuneSystemProcess_20.03.2014_19h52	negative regulation of T cell activation	0.0101761	[CD274, GIMAP5, HLA-G, IRF1, PDCD1LG2]
GO_ImmuneSystemProcess_20.03.2014_19h52	negative regulation of lymphocyte activation	0.0316592	[CD274, GIMAP5, HLA-G, IRF1, PDCD1LG2]
GO_ImmuneSystemProcess_20.03.2014_19h52	regulation of response to interferon-gamma	0.0122055	[PARP9, SOCS1, STAT1]
GO_ImmuneSystemProcess_20.03.2014_19h52	interferon-gamma-mediated signaling pathway	2.11108e-11	[GBP1, HLA-E, HLA-G, IRF1, IRF5, IRF7, IRF9, OAS1, OAS2, OAS3, OASL, PML, SOCS1, SP100, STAT1]
GO_ImmuneSystemProcess_20.03.2014_19h52	type I interferon signaling pathway	1.98431e-22	[ADAR, HLA-E, HLA-G, IFI35, IFIT2, IFIT3, IFITM1, IFITM3, IRF1, IRF5, IRF7, IRF9, ISG15, MX1, MX2, OAS1, OAS2, OAS3, OASL, SOCS1, SP100, STAT1, STAT2, XAF1]
GO_ImmuneSystemProcess_20.03.2014_19h52	regulation of type I interferon-mediated signaling pathway	0.00678695	[IRF7, SOCS1, STAT1, STAT2]
GO_ImmuneSystemProcess_20.03.2014_19h52	nucleotide-binding oligomerization domain containing signaling pathway	0.0196302	[CYLD, NOD2, RELA]
GO_ImmuneSystemProcess_20.03.2014_19h52	cellular response to interferon-gamma	1.6797e-10	[GBP1, GBP5, HLA-E, HLA-G, IRF1, IRF5, IRF7, IRF9, OAS1, OAS2, OAS3, OASL, PML, SOCS1, SP100, STAT1]
GO_ImmuneSystemProcess_20.03.2014_19h52	cellular response to type I interferon	2.10692e-22	[ADAR, HLA-E, HLA-G, IFI35, IFIT2, IFIT3, IFITM1, IFITM3, IRF1, IRF5, IRF7, IRF9, ISG15, MX1, MX2, OAS1, OAS2, OAS3, OASL, SOCS1, SP100, STAT1, STAT2, XAF1]
GO_ImmuneSystemProcess_20.03.2014_19h52	granulocyte chemotaxis	0.0478036	[CCL13, CCL7, NOD2, S100A14]
GO_ImmuneSystemProcess_20.03.2014_19h52	dendritic cell differentiation	0.0225948	[BATF2, GIMAP5, HLA-G]
GO_ImmuneSystemProcess_20.03.2014_19h52	regulation of leukocyte differentiation	0.00984517	[CD80, GIMAP5, HLA-G, IL27, IRF1, IRF7, LILRB3, LILRB4, RIPK1]
GO_ImmuneSystemProcess_20.03.2014_19h52	negative regulation of leukocyte differentiation	0.0312201	[HLA-G, IRF1, LILRB3, LILRB4]
GO_ImmuneSystemProcess_20.03.2014_19h52	regulation of CD4-positive, alpha-beta T cell activation	0.0211252	[CD80, GIMAP5, IL27]
GO_MolecularFunction_20.03.2014_19h52	RNA polymerase II core promoter proximal region sequence-specific DNA binding	0.0435919	[IRF1, MUC1, STAT1]
GO_MolecularFunction_20.03.2014_19h52	G-protein coupled receptor binding	0.00773863	[ASIP, CCL13, CCL7, CXCL10, CXCL11, CXCL9, RALA, S100A14, STAT1, STAT3]
GO_MolecularFunction_20.03.2014_19h52	2'-5'-oligoadenylate synthetase activity	5.62226e-07	[OAS1, OAS2, OAS3, OASL]
GO_MolecularFunction_20.03.2014_19h52	double-stranded DNA binding	0.0126726	[AIM2, DDX58, DDX60, HMGB3, IFI16, RBMS1, STAT1]
GO_MolecularFunction_20.03.2014_19h52	double-stranded RNA binding	0.000135284	[DDX58, DDX60, IFIH1, OAS1, OAS2, OAS3, OASL]
GO_MolecularFunction_20.03.2014_19h52	single-stranded RNA binding	0.00301004	[DDX58, DDX60, IFIH1, IFIT5, RBM11]
GO_MolecularFunction_20.03.2014_19h52	mRNA binding	0.0345195	[CPEB3, FMR1, IGF2BP3, SSB, TDRD7]
GO_MolecularFunction_20.03.2014_19h52	GTPase activity	0.00251995	[GBP1, GBP4, GBP5, GBP7, GTPBP1, MX1, MX2, RAB28, RAB2A, RALB, SAR1B]
GO_MolecularFunction_20.03.2014_19h52	NAD+ ADP-ribosyltransferase activity	7.51534e-08	[ART3, PARP11, PARP12, PARP14, PARP15, PARP9, TNKS2, ZC3HAV1]
GO_MolecularFunction_20.03.2014_19h52	cysteine-type endopeptidase activity	0.0432702	[CASP4, CASP7, CTSL, USP15]
GO_MolecularFunction_20.03.2014_19h52	threonine-type endopeptidase activity	0.00115444	[PSMA2, PSMA3, PSMA4, PSMB3]
GO_MolecularFunction_20.03.2014_19h52	helicase activity	0.00260568	[ARTN, DDX58, DDX60, GTF2F2, HELZ, HELZ2, IFIH1, RECQL, SMARCA5]
GO_MolecularFunction_20.03.2014_19h52	ubiquitin-protein ligase activity	0.00322402	[DTX3L, FBXO6, FBXO7, HERC5, RBCK1, TRIM21, TRIM25, TRIM5, TRIM69, UBE2A, UBE2L6, UBR1]
GO_MolecularFunction_20.03.2014_19h52	ubiquitin-specific protease activity	0.038941	[CYLD, USP15, USP42, VCPIP1]
GO_MolecularFunction_20.03.2014_19h52	cytokine receptor binding	0.00143314	[CCL13, CCL7, CXCL10, CXCL11, CXCL9, IL27, RIPK1, S100A14, STAT1, STAT3, USP15, VEGFC]
GO_MolecularFunction_20.03.2014_19h52	lipid transporter activity	0.0211999	[APOL2, CETP, PLSCR1, PLSCR2, PLSCR4]
GO_MolecularFunction_20.03.2014_19h52	GTP binding	0.000840871	[GBP1, GBP4, GBP5, GBP7, GIMAP5, GTPBP1, GVINP1, MX1, MX2, RAB28, RAB2A, RAB9B, RALA, RALB, RHEBL1, RHOBTB3, SAR1B]
GO_MolecularFunction_20.03.2014_19h52	phospholipid transporter activity	0.00582908	[CETP, PLSCR1, PLSCR2, PLSCR4]
GO_MolecularFunction_20.03.2014_19h52	chemokine activity	0.00259543	[CCL13, CCL7, CXCL10, CXCL11, CXCL9]
GO_MolecularFunction_20.03.2014_19h52	transferase activity, transferring pentosyl groups	1.67796e-05	[ART3, PARP11, PARP12, PARP14, PARP15, PARP9, TNKS2, ZC3HAV1]
GO_MolecularFunction_20.03.2014_19h52	acid-amino acid ligase activity	0.0035042	[ATG3, DTX3L, FBXO6, FBXO7, HERC5, RBCK1, TRIM21, TRIM25, TRIM5, TRIM69, UBE2A, UBE2L6, UBR1]
GO_MolecularFunction_20.03.2014_19h52	phospholipid scramblase activity	8.58402e-05	[PLSCR1, PLSCR2, PLSCR4]
GO_MolecularFunction_20.03.2014_19h52	guanyl nucleotide binding	0.000578864	[GBP1, GBP4, GBP5, GBP7, GIMAP5, GTPBP1, GVINP1, MX1, MX2, PRPS2, RAB28, RAB2A, RAB9B, RALA, RALB, RHEBL1, RHOBTB3, SAR1B]
GO_MolecularFunction_20.03.2014_19h52	GDP binding	0.0126155	[PRPS2, RAB28, RAB2A, RAB9B]
GO_MolecularFunction_20.03.2014_19h52	small conjugating protein-specific protease activity	0.0493583	[CYLD, USP15, USP42, VCPIP1]
GO_MolecularFunction_20.03.2014_19h52	small conjugating protein ligase activity	0.0020245	[ATG3, DTX3L, FBXO6, FBXO7, HERC5, RBCK1, TRIM21, TRIM25, TRIM5, TRIM69, UBE2A, UBE2L6, UBR1]
GO_MolecularFunction_20.03.2014_19h52	phosphatase binding	0.0321264	[CSRNP2, CTNND1, FCRL6, FLT4, SMTNL1, STAT3]
GO_MolecularFunction_20.03.2014_19h52	protein phosphatase binding	0.0277443	[CTNND1, FCRL6, FLT4, SMTNL1, STAT3]
GO_MolecularFunction_20.03.2014_19h52	guanyl ribonucleotide binding	0.000571979	[GBP1, GBP4, GBP5, GBP7, GIMAP5, GTPBP1, GVINP1, MX1, MX2, PRPS2, RAB28, RAB2A, RAB9B, RALA, RALB, RHEBL1, RHOBTB3, SAR1B]
GO_MolecularFunction_20.03.2014_19h52	ubiquitinyl hydrolase activity	0.0462704	[CYLD, USP15, USP42, VCPIP1]
GO_MolecularFunction_20.03.2014_19h52	MHC protein binding	0.00383055	[DERL1, HLA-E, KRT17, TAP1]
GO_MolecularFunction_20.03.2014_19h52	MHC class I protein binding	0.00530633	[DERL1, HLA-E, TAP1]
GO_MolecularFunction_20.03.2014_19h52	chemokine receptor binding	3.45692e-05	[CCL13, CCL7, CXCL10, CXCL11, CXCL9, S100A14, STAT1, STAT3]
GO_MolecularFunction_20.03.2014_19h52	peptide antigen binding	0.0211252	[HLA-E, HLA-G, TAP1]
GO_MolecularFunction_20.03.2014_19h52	CXCR chemokine receptor binding	0.00133875	[CXCL10, CXCL11, CXCL9]
GO_MolecularFunction_20.03.2014_19h52	CCR chemokine receptor binding	0.00530633	[CCL7, STAT1, STAT3]
GO_MolecularFunction_20.03.2014_19h52	CXCR3 chemokine receptor binding	0.000185218	[CXCL10, CXCL11, CXCL9]
GO_MolecularFunction_20.03.2014_19h52	threonine-type peptidase activity	0.00115444	[PSMA2, PSMA3, PSMA4, PSMB3]
GO_MolecularFunction_20.03.2014_19h52	adenylyltransferase activity	0.00172687	[OAS1, OAS2, OAS3, OASL]

## Sheet: lavenderblush3
Ontology Source	GOTerm	Term PValue Corrected with Benjamini-Hochberg	Associated Genes Found
GO_BiologicalProcess_20.03.2014_19h52	vacuole organization	0.0222245	[ARSB, BECN1, MAN2A1, RAB1A]
GO_BiologicalProcess_20.03.2014_19h52	leukocyte cell-cell adhesion	0.0269742	[GCNT1, PTPRC, VCAM1]
GO_BiologicalProcess_20.03.2014_19h52	neuromuscular junction development	0.00894825	[COL4A1, LRRK2, PAK1, UNC13B]
GO_BiologicalProcess_20.03.2014_19h52	phospholipid catabolic process	0.00293649	[ABHD12, PLA2G4C, SMPD1, SMPD3]
GO_BiologicalProcess_20.03.2014_19h52	synaptic vesicle exocytosis	0.0216249	[NAPA, STX12, UNC13B]
GO_BiologicalProcess_20.03.2014_19h52	regulation of actin filament bundle assembly	0.0462558	[ASAP3, PAK1, WASF2]
GO_BiologicalProcess_20.03.2014_19h52	interferon-gamma production	0.0121257	[BTN3A1, BTN3A2, IRF8, TLR7, TLR8]
GO_BiologicalProcess_20.03.2014_19h52	interleukin-8 production	0.0370848	[RAB1A, TLR7, TLR8]
GO_BiologicalProcess_20.03.2014_19h52	ethanolamine-containing compound metabolic process	0.0344037	[LPCAT3, PLA2G4C, SMPD1, SMPD3]
GO_BiologicalProcess_20.03.2014_19h52	synaptic vesicle transport	0.0225808	[EEA1, NAPA, STX12, UNC13B]
GO_BiologicalProcess_20.03.2014_19h52	cytokine secretion	0.0254725	[BTN2A2, BTN3A1, BTN3A2, FFAR4, RAB1A]
GO_BiologicalProcess_20.03.2014_19h52	regulation of stress fiber assembly	0.0383675	[ASAP3, PAK1, WASF2]
GO_BiologicalProcess_20.03.2014_19h52	positive regulation of calcium ion transport	0.0228416	[ANK2, CCR1, SRI, TRPV2]
GO_BiologicalProcess_20.03.2014_19h52	kidney morphogenesis	0.0145602	[GCNT1, GCNT3, LRRK2, TSHZ3]
GO_BiologicalProcess_20.03.2014_19h52	cellular response to amino acid stimulus	0.0269742	[COL4A1, DNMT3B, RRAGB]
GO_BiologicalProcess_20.03.2014_19h52	synaptic vesicle localization	0.0240495	[EEA1, NAPA, STX12, UNC13B]
GO_BiologicalProcess_20.03.2014_19h52	establishment of synaptic vesicle localization	0.0225808	[EEA1, NAPA, STX12, UNC13B]
GO_BiologicalProcess_20.03.2014_19h52	response to transition metal nanoparticle	0.0129816	[ANK2, ARSB, KRT16, MYCBP2, VCAM1]
GO_BiologicalProcess_20.03.2014_19h52	negative regulation of G1/S transition of mitotic cell cycle	0.0431024	[PSMB8, PSMC2, RB1, SLFN11]
GO_CellularComponent_20.03.2014_19h52	collagen	0.0381335	[C1QA, C1QB, C1QC, COL4A1]
GO_CellularComponent_20.03.2014_19h52	vacuolar lumen	0.0035295	[ARSB, CTSB, DAPK2, GNS, IFI30, SMPD1]
GO_CellularComponent_20.03.2014_19h52	endosome membrane	0.000326769	[ABCA7, EEA1, FCGR1A, FGD2, HLA-DMB, IRAK4, LY96, MVB12A, RILP, RNF13, SNX1, SNX4, STX12, TLR7, TLR8, VPS29]
GO_CellularComponent_20.03.2014_19h52	early endosome membrane	0.0161715	[EEA1, FCGR1A, FGD2, SNX1, SNX4]
GO_CellularComponent_20.03.2014_19h52	late endosome membrane	0.0415375	[HLA-DMB, MVB12A, RILP, RNF13]
GO_CellularComponent_20.03.2014_19h52	endolysosome	0.000934857	[CTSB, TLR7, TLR8]
GO_CellularComponent_20.03.2014_19h52	lysosomal lumen	0.0106269	[ARSB, CTSB, GNS, IFI30, SMPD1]
GO_CellularComponent_20.03.2014_19h52	vacuolar part	0.000594513	[ARSB, ATP13A2, CTSB, DAPK2, GNS, HLA-DMB, IFI30, RILP, RNF13, RRAGB, SLC15A3, SLC35F6, SMPD1, TLR7, TLR8]
GO_CellularComponent_20.03.2014_19h52	endosomal part	0.00033427	[ABCA7, CTSB, EEA1, FCGR1A, FGD2, HLA-DMB, IRAK4, LY96, MVB12A, RILP, RNF13, SNX1, SNX4, STX12, TLR7, TLR8, VPS29]
GO_CellularComponent_20.03.2014_19h52	phagocytic vesicle	0.0220753	[RAB20, RILP, STX12, TLR7]
GO_ImmuneSystemProcess_20.03.2014_19h52	toll-like receptor signaling pathway	0.00908348	[BTK, CD86, CTSB, IRAK4, LY96, TLR7, TLR8]
GO_ImmuneSystemProcess_20.03.2014_19h52	myeloid cell activation involved in immune response	0.0475977	[BTK, TLR7, TLR8]
GO_ImmuneSystemProcess_20.03.2014_19h52	T cell mediated immunity	0.0240495	[BTN3A2, BTN3A3, MR1, PTPRC]
GO_ImmuneSystemProcess_20.03.2014_19h52	antigen processing and presentation of peptide antigen via MHC class I	0.0204172	[FCGR1A, IFI30, MR1, PSMB8, PSMC2]
GO_ImmuneSystemProcess_20.03.2014_19h52	regulation of production of molecular mediator of immune response	0.0282476	[BST2, BTK, CD37, PTPRC]
GO_ImmuneSystemProcess_20.03.2014_19h52	B cell differentiation	0.0207427	[BLNK, BTK, HDAC4, PTPRC, VCAM1]
GO_ImmuneSystemProcess_20.03.2014_19h52	macrophage differentiation	0.0166126	[C1QC, CEBPE, RB1]
GO_ImmuneSystemProcess_20.03.2014_19h52	response to interferon-gamma	0.0119416	[BST2, CD86, FCGR1A, IFI30, IRF8, VCAM1]
GO_ImmuneSystemProcess_20.03.2014_19h52	antigen processing and presentation of exogenous peptide antigen via MHC class I	0.0282476	[FCGR1A, IFI30, PSMB8, PSMC2]
GO_ImmuneSystemProcess_20.03.2014_19h52	activated T cell proliferation	0.0225292	[BTN2A2, BTN3A1, CD86]
GO_ImmuneSystemProcess_20.03.2014_19h52	B cell receptor signaling pathway	0.0235031	[BTK, PTPRC, TEC]
GO_ImmuneSystemProcess_20.03.2014_19h52	interferon-gamma-mediated signaling pathway	0.0240495	[FCGR1A, IFI30, IRF8, VCAM1]
GO_ImmuneSystemProcess_20.03.2014_19h52	positive regulation of leukocyte differentiation	0.0222594	[BTK, CCR1, CD86, PTPRC, RB1]
GO_MolecularFunction_20.03.2014_19h52	single-stranded RNA binding	0.034552	[PATL1, TLR7, TLR8]
GO_MolecularFunction_20.03.2014_19h52	lipase activity	0.0223032	[ABHD12, CCR1, PLA2G4C, SMPD1, SMPD3]
GO_MolecularFunction_20.03.2014_19h52	oxidoreductase activity, acting on a sulfur group of donors	0.0422736	[GSTK1, IFI30, MSRB2]
GO_MolecularFunction_20.03.2014_19h52	IgG binding	0.00221228	[FCGR1A, FCGR3A, FCGR3B]
GO_MolecularFunction_20.03.2014_19h52	immunoglobulin binding	0.00919899	[FCGR1A, FCGR3A, FCGR3B]

## Sheet: salmon2
Ontology Source	GOTerm	Term PValue Corrected with Benjamini-Hochberg	Associated Genes Found
GO_BiologicalProcess_20.03.2014_19h52	regulation of neurotransmitter levels	0.0238941	[BRSK1, CACNA1A, CADPS2, COLQ, DNAJC5, KCNJ10, NAPB, VAMP5]
GO_BiologicalProcess_20.03.2014_19h52	cytokine production	0.00539431	[CD40, CHUK, CLC, CLEC4E, CLEC6A, DHX58, IKBKE, JAK2, LAG3, MEFV, MIA3, MYD88, NLRC5, NOD1, PIK3CG, RBPJ, S100A13, TIA1, TLR4, TNFRSF1A, TREX1, ZBP1]
GO_BiologicalProcess_20.03.2014_19h52	release of cytochrome c from mitochondria	0.0180831	[BAK1, BMF, IFI6, SOS1, TNFSF10]
GO_BiologicalProcess_20.03.2014_19h52	cGMP biosynthetic process	0.0347807	[GUCA1A, GUCY1A3, PTK2B]
GO_BiologicalProcess_20.03.2014_19h52	pyrimidine nucleobase metabolic process	0.0460024	[DPYS, NT5C3A, TYMP]
GO_BiologicalProcess_20.03.2014_19h52	pyrimidine nucleoside metabolic process	0.00459459	[APOBEC3A, APOBEC3G, APOBEC3H, DPYS, NT5C3A, TYMP]
GO_BiologicalProcess_20.03.2014_19h52	cytidine catabolic process	0.0027281	[APOBEC3A, APOBEC3G, APOBEC3H]
GO_BiologicalProcess_20.03.2014_19h52	DNA modification	0.00466339	[APOBEC3A, APOBEC3D, APOBEC3G, APOBEC3H, ASCC3, ATRX, MPHOSPH8]
GO_BiologicalProcess_20.03.2014_19h52	copper ion transport	0.009583	[SCO1, SCO2, SLC31A2]
GO_BiologicalProcess_20.03.2014_19h52	neurotransmitter transport	0.0423868	[BRSK1, CACNA1A, CADPS2, DNAJC5, KCNJ10, NAPB, VAMP5]
GO_BiologicalProcess_20.03.2014_19h52	exocytosis	0.000713665	[ANXA3, CACNA1A, CADPS2, CD300A, EXOC3, EXOC3L1, EXOC3L4, EXPH5, MIA3, NAPB, PIK3CG, PPP3CB, S100A13, SCFD1, SCG3, SOS1, SYTL3, TMEM79, VAMP5]
GO_BiologicalProcess_20.03.2014_19h52	activation of cysteine-type endopeptidase activity involved in apoptotic process	0.000885801	[BAK1, CASP8, FAS, FASLG, IFI27, JAK2, NOD1, RPS27L, TNFSF10]
GO_BiologicalProcess_20.03.2014_19h52	endosome organization	0.0374361	[CLCN3, FASLG, SNX10]
GO_BiologicalProcess_20.03.2014_19h52	vacuolar transport	0.0301567	[CCL14, CHMP5, KIF13A, MGRN1]
GO_BiologicalProcess_20.03.2014_19h52	lysosomal transport	0.0275371	[CCL14, CHMP5, KIF13A, MGRN1]
GO_BiologicalProcess_20.03.2014_19h52	I-kappaB kinase/NF-kappaB signaling	0.000450056	[APOL3, CASP10, CASP8, CD40, CHUK, CLEC6A, FASLG, IKBKE, MYD88, NOD1, S100A13, TLR4, TNFRSF1A, TNFSF10, UBD, ZDHHC13]
GO_BiologicalProcess_20.03.2014_19h52	neurotransmitter secretion	0.0394009	[BRSK1, CACNA1A, CADPS2, DNAJC5, NAPB, VAMP5]
GO_BiologicalProcess_20.03.2014_19h52	endosome to lysosome transport	0.00988379	[CCL14, CHMP5, KIF13A, MGRN1]
GO_BiologicalProcess_20.03.2014_19h52	extrinsic apoptotic signaling pathway via death domain receptors	0.0152278	[CASP8, FAS, FASLG, NGFR, SOS1, TNFRSF1A]
GO_BiologicalProcess_20.03.2014_19h52	intrinsic apoptotic signaling pathway in response to DNA damage	0.00798603	[BAK1, IKBKE, NACC2, POLB, PPP2R5C, RAD9A, RPS27L, TNFRSF1A]
GO_BiologicalProcess_20.03.2014_19h52	response to mechanical stimulus	0.00940617	[BAK1, CASP8, CD40, FAS, FOXP2, KCNJ2, MYD88, PTK2B, TLR4, TNFRSF1A]
GO_BiologicalProcess_20.03.2014_19h52	response to fungus	0.00524604	[BAK1, CLEC6A, MYD88, NCF1, TLR4]
GO_BiologicalProcess_20.03.2014_19h52	response to toxic substance	0.0467126	[BAK1, CASP8, CHUK, CNP, FAS, JAK2, SCFD1]
GO_BiologicalProcess_20.03.2014_19h52	regulation of transposition	0.000191268	[APOBEC3A, APOBEC3D, APOBEC3G, APOBEC3H]
GO_BiologicalProcess_20.03.2014_19h52	negative regulation of transposition	0.000191268	[APOBEC3A, APOBEC3D, APOBEC3G, APOBEC3H]
GO_BiologicalProcess_20.03.2014_19h52	positive regulation of mitochondrion organization	0.0473265	[BAK1, BMF, CASP8, TNFSF10]
GO_BiologicalProcess_20.03.2014_19h52	positive regulation of endopeptidase activity	0.00206219	[BAK1, CASP8, FAS, FASLG, IFI27, JAK2, MEFV, NOD1, RPS27L, TNFSF10]
GO_BiologicalProcess_20.03.2014_19h52	positive regulation of peptidase activity	0.00213129	[BAK1, CASP8, FAS, FASLG, IFI27, JAK2, MEFV, NOD1, RPS27L, TNFSF10]
GO_BiologicalProcess_20.03.2014_19h52	CDP-diacylglycerol biosynthetic process	0.00702299	[AGPAT3, CDS1, CDS2]
GO_BiologicalProcess_20.03.2014_19h52	endosomal transport	0.0178904	[CCL14, CHMP5, DOPEY1, KIAA1033, KIF13A, MGRN1, PICALM, STAM2, VPS54]
GO_BiologicalProcess_20.03.2014_19h52	protein processing	0.000414012	[ANAPC4, BAK1, C4A, C4B, CASP8, CD2AP, CFB, CORIN, CPA4, CUL5, ERAP1, ERAP2, FAS, FASLG, HERC6, IFI27, JAK2, LNPEP, NGFR, NOD1, NPEPPS, NUB1, PPP2R5C, PSMB10, PSME1, PSME2, PTK2B, RHBDD1, RPS27L, SOS1, SPPL2A, SUMO2, TNFSF10, UBD, USP25, USP30, USP33, USP9X, XPNPEP1]
GO_BiologicalProcess_20.03.2014_19h52	viral genome replication	0.0244662	[APOBEC3A, APOBEC3D, APOBEC3G, APOBEC3H, RNASEL]
GO_BiologicalProcess_20.03.2014_19h52	cellular monovalent inorganic cation homeostasis	0.0332679	[CLCN3, FASLG, KCNJ2, RAB39A]
GO_BiologicalProcess_20.03.2014_19h52	regulation of cGMP metabolic process	0.0283351	[GUCA1A, GUCY1A3, PTK2B]
GO_BiologicalProcess_20.03.2014_19h52	regulation of cGMP biosynthetic process	0.0210334	[GUCA1A, GUCY1A3, PTK2B]
GO_BiologicalProcess_20.03.2014_19h52	membrane protein intracellular domain proteolysis	0.009583	[NGFR, RHBDD1, SPPL2A]
GO_BiologicalProcess_20.03.2014_19h52	regulation of cell killing	0.0135951	[HLA-F, LAG3, PPP3CB, PVRL2, TAP2]
GO_BiologicalProcess_20.03.2014_19h52	positive regulation of cell killing	0.0288343	[HLA-F, LAG3, PVRL2, TAP2]
GO_BiologicalProcess_20.03.2014_19h52	positive regulation of defense response	0.0243747	[CASP8, CHUK, DHX58, IKBKE, JAK2, LAG3, MYD88, NOD1, PIK3CG, PVRL2, TLR4, TNFRSF1A]
GO_BiologicalProcess_20.03.2014_19h52	positive regulation of protein ubiquitination	0.0421433	[ANAPC4, PSMB10, PSME1, PSME2, PTK2B, RASSF3, SEPT4]
GO_BiologicalProcess_20.03.2014_19h52	mitotic G1 DNA damage checkpoint	0.0319829	[PPP2R5C, PSMB10, PSME1, PSME2, RPS27L]
GO_BiologicalProcess_20.03.2014_19h52	zymogen activation	0.0035464	[BAK1, CASP8, FAS, FASLG, IFI27, JAK2, NOD1, RPS27L, TNFSF10]
GO_BiologicalProcess_20.03.2014_19h52	transposition	0.000870423	[APOBEC3A, APOBEC3D, APOBEC3G, APOBEC3H]
GO_BiologicalProcess_20.03.2014_19h52	regulation of type I interferon production	0.00550903	[CHUK, DHX58, IKBKE, MYD88, NLRC5, TLR4, TREX1, ZBP1]
GO_BiologicalProcess_20.03.2014_19h52	positive regulation of type I interferon production	0.0116099	[CHUK, DHX58, MYD88, TLR4, TREX1, ZBP1]
GO_BiologicalProcess_20.03.2014_19h52	type I interferon production	0.00573451	[CHUK, DHX58, IKBKE, MYD88, NLRC5, TLR4, TREX1, ZBP1]
GO_BiologicalProcess_20.03.2014_19h52	interleukin-1 production	0.0301567	[JAK2, MEFV, S100A13, TLR4]
GO_BiologicalProcess_20.03.2014_19h52	tumor necrosis factor production	0.0398618	[JAK2, MYD88, NOD1, TLR4, TNFRSF1A]
GO_BiologicalProcess_20.03.2014_19h52	regulation of tumor necrosis factor production	0.0398618	[JAK2, MYD88, NOD1, TLR4, TNFRSF1A]
GO_BiologicalProcess_20.03.2014_19h52	positive regulation of tumor necrosis factor production	0.0045455	[JAK2, MYD88, NOD1, TLR4, TNFRSF1A]
GO_BiologicalProcess_20.03.2014_19h52	regulation of protein import into nucleus, translocation	0.0179435	[JAK2, PARP10, TNFRSF1A]
GO_BiologicalProcess_20.03.2014_19h52	membrane protein proteolysis	0.0266229	[ERAP1, NGFR, RHBDD1, SPPL2A]
GO_BiologicalProcess_20.03.2014_19h52	response to tumor necrosis factor	0.0243239	[CASP8, CHUK, CXCL16, JAK2, NUB1, PTK2B, UBD]
GO_BiologicalProcess_20.03.2014_19h52	nucleotide-binding domain, leucine rich repeat containing receptor signaling pathway	0.00916821	[CASP8, CHUK, MEFV, NOD1, TLR4]
GO_BiologicalProcess_20.03.2014_19h52	signal transduction in absence of ligand	0.0206773	[BAK1, CASP8, FAS, FASLG, IFI6, TNFSF10]
GO_BiologicalProcess_20.03.2014_19h52	single stranded viral RNA replication via double stranded DNA intermediate	0.00433047	[APOBEC3D, APOBEC3G, APOBEC3H]
GO_BiologicalProcess_20.03.2014_19h52	viral RNA genome replication	0.00433047	[APOBEC3D, APOBEC3G, APOBEC3H]
GO_BiologicalProcess_20.03.2014_19h52	RNA replication	0.00433047	[APOBEC3D, APOBEC3G, APOBEC3H]
GO_BiologicalProcess_20.03.2014_19h52	tyrosine phosphorylation of Stat1 protein	0.0125748	[CD40, JAK2, TNFRSF1A]
GO_BiologicalProcess_20.03.2014_19h52	activation of Janus kinase activity	0.00702299	[CD300A, JAK2, PTK2B]
GO_BiologicalProcess_20.03.2014_19h52	regulation of I-kappaB kinase/NF-kappaB signaling	0.000184258	[APOL3, CASP10, CASP8, CD40, CHUK, CLEC6A, FASLG, IKBKE, MYD88, NOD1, S100A13, TLR4, TNFRSF1A, TNFSF10, UBD, ZDHHC13]
GO_BiologicalProcess_20.03.2014_19h52	positive regulation of I-kappaB kinase/NF-kappaB signaling	2.16111e-05	[APOL3, CASP10, CASP8, CD40, CHUK, CLEC6A, FASLG, IKBKE, MYD88, NOD1, S100A13, TLR4, TNFRSF1A, TNFSF10, UBD, ZDHHC13]
GO_BiologicalProcess_20.03.2014_19h52	positive regulation of cysteine-type endopeptidase activity involved in apoptotic process	0.00306456	[BAK1, CASP8, FAS, FASLG, IFI27, JAK2, NOD1, RPS27L, TNFSF10]
GO_BiologicalProcess_20.03.2014_19h52	regulation of cysteine-type endopeptidase activity involved in apoptotic process	0.00340527	[BAK1, CASP8, FAS, FASLG, IFI27, IFI6, JAK2, NGFR, NOD1, RPS27L, SOS1, TNFSF10]
GO_BiologicalProcess_20.03.2014_19h52	negative regulation of multi-organism process	0.0034782	[APOBEC3A, APOBEC3D, APOBEC3G, APOBEC3H, DHX58, MYD88, RNASEL]
GO_BiologicalProcess_20.03.2014_19h52	mitotic DNA damage checkpoint	0.0252298	[PPP2R5C, PSMB10, PSME1, PSME2, RAD9A, RPS27L]
GO_BiologicalProcess_20.03.2014_19h52	mitotic DNA integrity checkpoint	0.0275279	[PPP2R5C, PSMB10, PSME1, PSME2, RAD9A, RPS27L]
GO_BiologicalProcess_20.03.2014_19h52	G1 DNA damage checkpoint	0.0330709	[PPP2R5C, PSMB10, PSME1, PSME2, RPS27L]
GO_BiologicalProcess_20.03.2014_19h52	mitotic G1/S transition checkpoint	0.0319829	[PPP2R5C, PSMB10, PSME1, PSME2, RPS27L]
GO_BiologicalProcess_20.03.2014_19h52	DNA deamination	0.000444956	[APOBEC3A, APOBEC3D, APOBEC3G, APOBEC3H]
GO_BiologicalProcess_20.03.2014_19h52	regulated secretory pathway	0.0180831	[ANXA3, CD300A, PIK3CG, S100A13, TMEM79]
GO_BiologicalProcess_20.03.2014_19h52	regulation of viral genome replication	0.012408	[APOBEC3A, APOBEC3D, APOBEC3G, APOBEC3H, RNASEL]
GO_BiologicalProcess_20.03.2014_19h52	negative regulation of viral genome replication	0.00405188	[APOBEC3A, APOBEC3D, APOBEC3G, APOBEC3H, RNASEL]
GO_BiologicalProcess_20.03.2014_19h52	regulation of single stranded viral RNA replication via double stranded DNA intermediate	0.0027281	[APOBEC3D, APOBEC3G, APOBEC3H]
GO_BiologicalProcess_20.03.2014_19h52	regulation of nitric oxide biosynthetic process	0.0266229	[JAK2, NAT8, PTK2B, TLR4]
GO_BiologicalProcess_20.03.2014_19h52	response to ethanol	0.0484795	[BAK1, CASP8, GRIN3A, POLB, PTK2B, TNFRSF1A]
GO_BiologicalProcess_20.03.2014_19h52	negative regulation of endocytosis	0.0441204	[CD300A, KIAA0226, PICALM]
GO_BiologicalProcess_20.03.2014_19h52	negative regulation of single stranded viral RNA replication via double stranded DNA intermediate	0.00150486	[APOBEC3D, APOBEC3G, APOBEC3H]
GO_BiologicalProcess_20.03.2014_19h52	negative regulation of muscle contraction	0.015743	[GUCY1A3, NCF1, PIK3CG]
GO_BiologicalProcess_20.03.2014_19h52	cytidine metabolic process	0.0027281	[APOBEC3A, APOBEC3G, APOBEC3H]
GO_BiologicalProcess_20.03.2014_19h52	pyrimidine ribonucleoside catabolic process	0.00348994	[APOBEC3A, APOBEC3G, APOBEC3H]
GO_BiologicalProcess_20.03.2014_19h52	pyrimidine nucleoside catabolic process	0.00012088	[APOBEC3A, APOBEC3G, APOBEC3H, DPYS, NT5C3A, TYMP]
GO_BiologicalProcess_20.03.2014_19h52	positive regulation of JNK cascade	0.0444334	[MYD88, NOD1, PTK2B, TLR4]
GO_BiologicalProcess_20.03.2014_19h52	CDP-diacylglycerol metabolic process	0.00830886	[AGPAT3, CDS1, CDS2]
GO_BiologicalProcess_20.03.2014_19h52	regulation of JAK-STAT cascade	0.0305286	[CD300A, CD40, CRLF3, JAK2, PTK2B, TNFRSF1A]
GO_BiologicalProcess_20.03.2014_19h52	positive regulation of JAK-STAT cascade	0.00536324	[CD300A, CD40, CRLF3, JAK2, PTK2B, TNFRSF1A]
GO_BiologicalProcess_20.03.2014_19h52	negative regulation of viral process	0.00481611	[APOBEC3A, APOBEC3D, APOBEC3G, APOBEC3H, RNASEL]
GO_BiologicalProcess_20.03.2014_19h52	multicellular organismal movement	0.0181358	[CACNA1A, CHUK, KCNJ2, VPS54]
GO_BiologicalProcess_20.03.2014_19h52	musculoskeletal movement	0.0181358	[CACNA1A, CHUK, KCNJ2, VPS54]
GO_BiologicalProcess_20.03.2014_19h52	positive regulation of sequence-specific DNA binding transcription factor activity	0.0277381	[ANXA3, CD40, CHUK, FZD1, JAK2, MYD88, NOD1, TLR4, TRIM26, TRIM31]
GO_BiologicalProcess_20.03.2014_19h52	regulation of peptidase activity	0.0232587	[BAK1, CASP8, FAS, FASLG, IFI27, IFI6, JAK2, MEFV, NGFR, NOD1, RPS27L, SOS1, TNFSF10]
GO_BiologicalProcess_20.03.2014_19h52	regulation of endopeptidase activity	0.0205867	[BAK1, CASP8, FAS, FASLG, IFI27, IFI6, JAK2, MEFV, NGFR, NOD1, RPS27L, SOS1, TNFSF10]
GO_BiologicalProcess_20.03.2014_19h52	monovalent inorganic cation homeostasis	0.0275279	[CLCN3, CORIN, FASLG, KCNJ10, KCNJ2, RAB39A]
GO_BiologicalProcess_20.03.2014_19h52	lymphocyte apoptotic process	0.0244662	[BAK1, CASP8, CLC, FAS, FASLG]
GO_BiologicalProcess_20.03.2014_19h52	DNA cytosine deamination	7.51741e-05	[APOBEC3A, APOBEC3D, APOBEC3G, APOBEC3H]
GO_BiologicalProcess_20.03.2014_19h52	positive regulation of cell cycle arrest	0.0468564	[CRLF3, PPP2R5C, PSMB10, PSME1, PSME2]
GO_BiologicalProcess_20.03.2014_19h52	cellular response to abiotic stimulus	0.0257566	[BAK1, CASP8, CD40, FAS, GUCA1A, KCNJ2, MYD88, RAD9A, RHBDD1, TLR4, TNFRSF1A]
GO_BiologicalProcess_20.03.2014_19h52	cellular response to mechanical stimulus	0.000891778	[BAK1, CASP8, CD40, FAS, KCNJ2, MYD88, TLR4, TNFRSF1A]
GO_BiologicalProcess_20.03.2014_19h52	cellular response to external stimulus	0.0286712	[BAK1, BMPR2, CASP8, CD40, FAS, GSDMD, KCNJ2, MYD88, TLR4, TNFRSF1A]
GO_BiologicalProcess_20.03.2014_19h52	tumor necrosis factor superfamily cytokine production	0.0440853	[JAK2, MYD88, NOD1, TLR4, TNFRSF1A]
GO_BiologicalProcess_20.03.2014_19h52	pyrimidine-containing compound metabolic process	0.0180454	[APOBEC3A, APOBEC3G, APOBEC3H, DPYS, NT5C3A, TYMP]
GO_BiologicalProcess_20.03.2014_19h52	pyrimidine-containing compound catabolic process	0.000674295	[APOBEC3A, APOBEC3G, APOBEC3H, DPYS, NT5C3A, TYMP]
GO_BiologicalProcess_20.03.2014_19h52	regulation of release of cytochrome c from mitochondria	0.0244972	[BAK1, BMF, SOS1, TNFSF10]
GO_BiologicalProcess_20.03.2014_19h52	positive regulation of release of cytochrome c from mitochondria	0.0266308	[BAK1, BMF, TNFSF10]
GO_BiologicalProcess_20.03.2014_19h52	extrinsic apoptotic signaling pathway	0.0193737	[BAK1, BCL2L14, CASP8, FAS, FASLG, IFI6, JAK2, NGFR, SOS1, TNFRSF1A, TNFSF10]
GO_BiologicalProcess_20.03.2014_19h52	extrinsic apoptotic signaling pathway in absence of ligand	0.0206773	[BAK1, CASP8, FAS, FASLG, IFI6, TNFSF10]
GO_BiologicalProcess_20.03.2014_19h52	intrinsic apoptotic signaling pathway	0.00440339	[BAK1, BMF, CASP8, CUL5, IKBKE, JAK2, NACC2, POLB, PPP2R5C, RAD9A, RPS27L, RRM2B, SEPT4, TNFRSF1A]
GO_BiologicalProcess_20.03.2014_19h52	activation of cysteine-type endopeptidase activity	0.00129858	[BAK1, CASP8, FAS, FASLG, IFI27, JAK2, NOD1, RPS27L, TNFSF10]
GO_BiologicalProcess_20.03.2014_19h52	defense response to other organism	0.00674338	[ANXA3, APOBEC3A, APOBEC3D, APOBEC3G, APOBEC3H, CD40, CLEC6A, DHX58, GBP3, IFIT1B, MYD88, NCF1, NOD1, RBPJ, RNASEL, TLR4, TNFRSF1A]
GO_BiologicalProcess_20.03.2014_19h52	positive regulation of ERBB signaling pathway	0.0196276	[FASLG, RBPJ, SOS1]
GO_BiologicalProcess_20.03.2014_19h52	positive regulation of intracellular signal transduction	0.000887406	[APOL3, BMF, CASP10, CASP8, CD300A, CD40, CHUK, CLEC6A, CRLF3, CYSLTR2, DHX58, FASLG, GAREM, HAX1, IKBKE, JAK2, MYD88, NACC2, NOD1, PIK3CG, PTK2B, RAD9A, S100A13, SEPT4, SOS1, TLR4, TNFRSF1A, TNFSF10, UBD, ZDHHC13]
GO_BiologicalProcess_20.03.2014_19h52	regulation of cysteine-type endopeptidase activity	0.00210093	[BAK1, CASP8, FAS, FASLG, IFI27, IFI6, JAK2, MEFV, NGFR, NOD1, RPS27L, SOS1, TNFSF10]
GO_BiologicalProcess_20.03.2014_19h52	negative regulation of G1/S transition of mitotic cell cycle	0.0275279	[NACC2, PPP2R5C, PSMB10, PSME1, PSME2, RPS27L]
GO_BiologicalProcess_20.03.2014_19h52	regulation of protein activation cascade	0.0441204	[C4A, C4B, CFB]
GO_BiologicalProcess_20.03.2014_19h52	positive regulation of cysteine-type endopeptidase activity	0.00158241	[BAK1, CASP8, FAS, FASLG, IFI27, JAK2, MEFV, NOD1, RPS27L, TNFSF10]
GO_BiologicalProcess_20.03.2014_19h52	regulation of apoptotic signaling pathway	0.0157216	[BAK1, BCL2L14, BMF, CASP8, FAS, FASLG, IFI6, JAK2, NACC2, NGFR, RAD9A, RRM2B, SEPT4, SOS1, TNFSF10]
GO_BiologicalProcess_20.03.2014_19h52	positive regulation of apoptotic signaling pathway	0.00205414	[BCL2L14, BMF, CASP8, FAS, JAK2, NACC2, NGFR, RAD9A, SEPT4, TNFSF10]
GO_BiologicalProcess_20.03.2014_19h52	regulation of extrinsic apoptotic signaling pathway in absence of ligand	0.0180831	[CASP8, FAS, FASLG, IFI6, TNFSF10]
GO_BiologicalProcess_20.03.2014_19h52	positive regulation of intrinsic apoptotic signaling pathway	0.0206352	[BMF, NACC2, RAD9A, SEPT4]
GO_CellularComponent_20.03.2014_19h52	exocyst	0.009583	[EXOC3, EXOC3L1, EXOC3L4]
GO_CellularComponent_20.03.2014_19h52	lytic vacuole	0.00547191	[ANKFY1, CLCN7, DNAJC5, FASLG, HLA-DOA, HLA-DOB, IGF2R, IL4I1, KIAA0226, LNPEP, MARCH1, MARCH8, NAT8, NCF1, PIK3CG, RDH14, S100A13, SLC15A4, SPPL2A, TMEM79]
GO_CellularComponent_20.03.2014_19h52	cytoplasmic mRNA processing body	0.0198658	[APOBEC3D, APOBEC3G, APOBEC3H, MOV10, RDH14]
GO_CellularComponent_20.03.2014_19h52	nuclear heterochromatin	0.0323944	[ATRX, CBX3, MPHOSPH8]
GO_CellularComponent_20.03.2014_19h52	lysosome	0.00547191	[ANKFY1, CLCN7, DNAJC5, FASLG, HLA-DOA, HLA-DOB, IGF2R, IL4I1, KIAA0226, LNPEP, MARCH1, MARCH8, NAT8, NCF1, PIK3CG, RDH14, S100A13, SLC15A4, SPPL2A, TMEM79]
GO_CellularComponent_20.03.2014_19h52	lysosomal membrane	0.00518808	[ANKFY1, CLCN7, DNAJC5, HLA-DOA, HLA-DOB, IGF2R, LNPEP, MARCH1, MARCH8, RDH14, SLC15A4, SPPL2A, TMEM79]
GO_CellularComponent_20.03.2014_19h52	endosome	0.00218882	[ANKFY1, CCL14, CHMP5, CLCN3, EXPH5, HLA-DOA, HLA-DOB, HLA-F, IGF2R, IKBKE, JAK2, KIAA0226, KIAA1033, KIF13A, LNPEP, MARCH1, MARCH8, MGRN1, MYD88, NGFR, OR2A4, SNX10, SPPL2A, STAM2, TLR4, VOPP1, WDR44]
GO_CellularComponent_20.03.2014_19h52	vacuole	0.00462809	[ANKFY1, CLCN7, DNAJC5, FASLG, HLA-DOA, HLA-DOB, IGF2R, IL4I1, KIAA0226, LNPEP, MARCH1, MARCH8, NAT8, NCF1, PIK3CG, RAB24, RDH14, S100A13, SLC15A4, SPPL2A, TMEM138, TMEM79]
GO_CellularComponent_20.03.2014_19h52	vacuolar membrane	0.00532836	[ANKFY1, CLCN7, DNAJC5, HLA-DOA, HLA-DOB, IGF2R, LNPEP, MARCH1, MARCH8, RDH14, SLC15A4, SPPL2A, TMEM138, TMEM79]
GO_CellularComponent_20.03.2014_19h52	endosome membrane	0.00394806	[ANKFY1, CCL14, CHMP5, CLCN3, HLA-DOA, HLA-DOB, HLA-F, IKBKE, KIF13A, MARCH1, MARCH8, MYD88, SNX10, SPPL2A, STAM2, TLR4, WDR44]
GO_CellularComponent_20.03.2014_19h52	integral component of endoplasmic reticulum membrane	0.0394009	[EMC7, HLA-F, RHBDD1, SPPL2A, TAP2, TAPBP]
GO_CellularComponent_20.03.2014_19h52	intrinsic component of endoplasmic reticulum membrane	0.0460672	[EMC7, HLA-F, RHBDD1, SPPL2A, TAP2, TAPBP]
GO_CellularComponent_20.03.2014_19h52	death-inducing signaling complex	0.00348994	[CASP10, CASP8, FAS]
GO_CellularComponent_20.03.2014_19h52	CD95 death-inducing signaling complex	0.00204888	[CASP10, CASP8, FAS]
GO_CellularComponent_20.03.2014_19h52	ribonucleoprotein granule	0.0124856	[APOBEC3D, APOBEC3G, APOBEC3H, MOV10, RDH14, TIA1, UHMK1]
GO_CellularComponent_20.03.2014_19h52	MHC protein complex	0.0374361	[HLA-DOA, HLA-DOB, HLA-F]
GO_CellularComponent_20.03.2014_19h52	vacuolar part	0.00739622	[ANKFY1, CLCN7, DNAJC5, FASLG, HLA-DOA, HLA-DOB, IGF2R, LNPEP, MARCH1, MARCH8, NAT8, RDH14, SLC15A4, SPPL2A, TMEM138, TMEM79]
GO_CellularComponent_20.03.2014_19h52	endosomal part	0.00140176	[ANKFY1, CCL14, CHMP5, CLCN3, HLA-DOA, HLA-DOB, HLA-F, IKBKE, JAK2, KIF13A, LNPEP, MARCH1, MARCH8, MYD88, SNX10, SPPL2A, STAM2, TLR4, WDR44]
GO_CellularComponent_20.03.2014_19h52	integral component of lumenal side of endoplasmic reticulum membrane	0.0347807	[HLA-F, SPPL2A, TAPBP]
GO_CellularComponent_20.03.2014_19h52	side of membrane	0.0202247	[CD40, CHUK, CTLA4, FAS, FASLG, FLT3LG, HLA-F, LAG3, SLAMF7, SPPL2A, SPTB, TAPBP, TLR4]
GO_CellularComponent_20.03.2014_19h52	lumenal side of endoplasmic reticulum membrane	0.0347807	[HLA-F, SPPL2A, TAPBP]
GO_CellularComponent_20.03.2014_19h52	lumenal side of membrane	0.0347807	[HLA-F, SPPL2A, TAPBP]
GO_ImmuneSystemProcess_20.03.2014_19h52	leukocyte mediated cytotoxicity	0.00155433	[HLA-F, LAG3, MICB, NCF1, PPP3CB, PVRL2, SLAMF7, TAP2]
GO_ImmuneSystemProcess_20.03.2014_19h52	regulation of leukocyte mediated cytotoxicity	0.00960404	[HLA-F, LAG3, PPP3CB, PVRL2, TAP2]
GO_ImmuneSystemProcess_20.03.2014_19h52	positive regulation of leukocyte mediated cytotoxicity	0.0231178	[HLA-F, LAG3, PVRL2, TAP2]
GO_ImmuneSystemProcess_20.03.2014_19h52	T cell mediated cytotoxicity	0.00481611	[HLA-F, MICB, PPP3CB, PVRL2, TAP2]
GO_ImmuneSystemProcess_20.03.2014_19h52	regulation of T cell mediated cytotoxicity	0.00988379	[HLA-F, PPP3CB, PVRL2, TAP2]
GO_ImmuneSystemProcess_20.03.2014_19h52	positive regulation of T cell mediated cytotoxicity	0.0300653	[HLA-F, PVRL2, TAP2]
GO_ImmuneSystemProcess_20.03.2014_19h52	natural killer cell mediated immunity	0.0244972	[LAG3, MICB, PVRL2, SLAMF7]
GO_ImmuneSystemProcess_20.03.2014_19h52	myeloid cell activation involved in immune response	0.0493986	[ANXA3, CD300A, PIK3CG, S100A13]
GO_ImmuneSystemProcess_20.03.2014_19h52	mast cell activation involved in immune response	0.0460024	[CD300A, PIK3CG, S100A13]
GO_ImmuneSystemProcess_20.03.2014_19h52	myeloid leukocyte mediated immunity	0.0135951	[ANXA3, CD300A, NCF1, PIK3CG, S100A13]
GO_ImmuneSystemProcess_20.03.2014_19h52	mast cell mediated immunity	0.0460024	[CD300A, PIK3CG, S100A13]
GO_ImmuneSystemProcess_20.03.2014_19h52	lymphocyte mediated immunity	0.00831341	[C1RL, C1S, C4A, C4B, CD40, CLC, FAS, HLA-F, LAG3, MICB, MYD88, PPP3CB, PVRL2, SLAMF7, TAP2]
GO_ImmuneSystemProcess_20.03.2014_19h52	T cell mediated immunity	0.0116099	[CLC, HLA-F, MICB, PPP3CB, PVRL2, TAP2]
GO_ImmuneSystemProcess_20.03.2014_19h52	adaptive immune response based on somatic recombination of immune receptors built from immunoglobulin superfamily domains	0.0207619	[C1RL, C1S, C4A, C4B, CD40, CLC, FAS, HLA-F, MICB, MYD88, PPP3CB, PVRL2, TAP2, TLR4]
GO_ImmuneSystemProcess_20.03.2014_19h52	antigen processing and presentation of peptide antigen via MHC class I	0.000176801	[ERAP1, ERAP2, HLA-F, LNPEP, NCF1, NPEPPS, PSMB10, PSME1, PSME2, TAP2, TAPBP]
GO_ImmuneSystemProcess_20.03.2014_19h52	antigen processing and presentation of exogenous peptide antigen	0.00366186	[ACTR1A, HLA-DOA, HLA-DOB, HLA-F, LNPEP, NCF1, PSMB10, PSME1, PSME2, TAP2, TAPBP]
GO_ImmuneSystemProcess_20.03.2014_19h52	antigen processing and presentation of exogenous peptide antigen via MHC class I, TAP-dependent	0.0042229	[HLA-F, NCF1, PSMB10, PSME1, PSME2, TAP2, TAPBP]
GO_ImmuneSystemProcess_20.03.2014_19h52	antigen processing and presentation of endogenous peptide antigen	0.000713456	[ERAP1, ERAP2, TAP2, TAPBP]
GO_ImmuneSystemProcess_20.03.2014_19h52	leukocyte differentiation	0.00965783	[BAK1, CASP8, CHUK, CTLA4, FARP2, FAS, FLT3LG, GIMAP1, HAX1, HLA-DOA, PATZ1, PPP3CB, PTK2B, RBPJ, SNX10, TLR4, UBD]
GO_ImmuneSystemProcess_20.03.2014_19h52	positive regulation of immune effector process	0.0293079	[CD300A, CD40, HLA-F, LAG3, PVRL2, TAP2, TLR4]
GO_ImmuneSystemProcess_20.03.2014_19h52	regulation of leukocyte mediated immunity	0.0100457	[CD300A, CD40, CLC, HLA-F, LAG3, PPP3CB, PVRL2, TAP2]
GO_ImmuneSystemProcess_20.03.2014_19h52	regulation of lymphocyte mediated immunity	0.0101455	[CD40, CLC, HLA-F, LAG3, PPP3CB, PVRL2, TAP2]
GO_ImmuneSystemProcess_20.03.2014_19h52	regulation of T cell mediated immunity	0.012408	[CLC, HLA-F, PPP3CB, PVRL2, TAP2]
GO_ImmuneSystemProcess_20.03.2014_19h52	cytoplasmic pattern recognition receptor signaling pathway	0.00694757	[CASP8, CHUK, DHX58, NOD1, TLR4]
GO_ImmuneSystemProcess_20.03.2014_19h52	MyD88-independent toll-like receptor signaling pathway	0.0410676	[CASP8, CHUK, IKBKE, NOD1, TLR4]
GO_ImmuneSystemProcess_20.03.2014_19h52	regulation of adaptive immune response	0.0444057	[CD40, CLC, HLA-F, PPP3CB, PVRL2, TAP2]
GO_ImmuneSystemProcess_20.03.2014_19h52	regulation of adaptive immune response based on somatic recombination of immune receptors built from immunoglobulin superfamily domains	0.0347061	[CD40, CLC, HLA-F, PPP3CB, PVRL2, TAP2]
GO_ImmuneSystemProcess_20.03.2014_19h52	antigen processing and presentation of endogenous peptide antigen via MHC class I	0.000584108	[ERAP1, ERAP2, TAP2, TAPBP]
GO_ImmuneSystemProcess_20.03.2014_19h52	regulation of complement activation	0.0417906	[C4A, C4B, CFB]
GO_ImmuneSystemProcess_20.03.2014_19h52	regulation of B cell proliferation	0.0459901	[CD300A, CD40, CTLA4, TLR4]
GO_ImmuneSystemProcess_20.03.2014_19h52	toll-like receptor 3 signaling pathway	0.0468564	[CASP8, CHUK, IKBKE, NOD1, TLR4]
GO_ImmuneSystemProcess_20.03.2014_19h52	toll-like receptor 4 signaling pathway	0.0420938	[CASP8, CHUK, IKBKE, MYD88, NOD1, TLR4]
GO_ImmuneSystemProcess_20.03.2014_19h52	response to type I interferon	0.00466339	[HLA-F, IFI27, IFI6, IFIT1B, NLRC5, RNASEL, ZBP1]
GO_ImmuneSystemProcess_20.03.2014_19h52	TRIF-dependent toll-like receptor signaling pathway	0.0374998	[CASP8, CHUK, IKBKE, NOD1, TLR4]
GO_ImmuneSystemProcess_20.03.2014_19h52	B cell activation	0.022012	[BAK1, CASP8, CD300A, CD40, CTLA4, FAS, GIMAP1, PTK2B, RBPJ, TLR4]
GO_ImmuneSystemProcess_20.03.2014_19h52	natural killer cell mediated cytotoxicity	0.0231178	[LAG3, MICB, PVRL2, SLAMF7]
GO_ImmuneSystemProcess_20.03.2014_19h52	antigen processing and presentation of exogenous peptide antigen via MHC class I	0.00183653	[HLA-F, LNPEP, NCF1, PSMB10, PSME1, PSME2, TAP2, TAPBP]
GO_ImmuneSystemProcess_20.03.2014_19h52	mast cell degranulation	0.0441204	[CD300A, PIK3CG, S100A13]
GO_ImmuneSystemProcess_20.03.2014_19h52	regulation of innate immune response	0.0109034	[CASP8, CHUK, DHX58, ERAP1, IKBKE, JAK2, LAG3, MYD88, NLRC5, NOD1, PVRL2, TLR4, ZBP1]
GO_ImmuneSystemProcess_20.03.2014_19h52	positive regulation of innate immune response	0.0443027	[CASP8, CHUK, DHX58, IKBKE, LAG3, MYD88, NOD1, PVRL2, TLR4]
GO_ImmuneSystemProcess_20.03.2014_19h52	mast cell activation	0.0288343	[CD300A, PIK3CG, PVRL2, S100A13]
GO_ImmuneSystemProcess_20.03.2014_19h52	lymphocyte chemotaxis	0.0323944	[CXCL16, PIK3CG, PTK2B]
GO_ImmuneSystemProcess_20.03.2014_19h52	negative regulation of B cell activation	0.0374361	[CD300A, CTLA4, FAS]
GO_ImmuneSystemProcess_20.03.2014_19h52	type I interferon signaling pathway	0.0125872	[HLA-F, IFI27, IFI6, NLRC5, RNASEL, ZBP1]
GO_ImmuneSystemProcess_20.03.2014_19h52	nucleotide-binding oligomerization domain containing signaling pathway	0.0107867	[CASP8, CHUK, NOD1, TLR4]
GO_ImmuneSystemProcess_20.03.2014_19h52	cellular response to type I interferon	0.00460591	[HLA-F, IFI27, IFI6, IFIT1B, NLRC5, RNASEL, ZBP1]
GO_MolecularFunction_20.03.2014_19h52	cytidine deaminase activity	0.0027281	[APOBEC3A, APOBEC3G, APOBEC3H]
GO_MolecularFunction_20.03.2014_19h52	aminopeptidase activity	0.00369036	[ERAP1, ERAP2, LNPEP, NPEPPS, XPNPEP1]
GO_MolecularFunction_20.03.2014_19h52	cysteine-type endopeptidase activity	0.0345811	[CASP10, CASP8, CLC, USP33, USP9X]
GO_MolecularFunction_20.03.2014_19h52	cysteine-type peptidase activity	0.0419771	[CASP10, CASP8, CLC, CTSW, USP25, USP30, USP33, USP9X]
GO_MolecularFunction_20.03.2014_19h52	metalloexopeptidase activity	0.0253704	[AGBL2, CPA4, ERAP1, XPNPEP1]
GO_MolecularFunction_20.03.2014_19h52	exopeptidase activity	0.00848183	[AGBL2, CORIN, CPA4, ERAP1, ERAP2, LNPEP, NPEPPS, XPNPEP1]
GO_MolecularFunction_20.03.2014_19h52	superoxide-generating NADPH oxidase activity	0.00433047	[NCF1, NCF1B, NCF1C]
GO_MolecularFunction_20.03.2014_19h52	hydrolase activity, acting on carbon-nitrogen (but not peptide) bonds	0.00208681	[ACY3, APOBEC3A, APOBEC3D, APOBEC3G, APOBEC3H, DPYS, HDAC3, NACC2, NIT1, ZBP1]
GO_MolecularFunction_20.03.2014_19h52	hydrolase activity, acting on carbon-nitrogen (but not peptide) bonds, in cyclic amidines	0.00405188	[APOBEC3A, APOBEC3D, APOBEC3G, APOBEC3H, ZBP1]
GO_MolecularFunction_20.03.2014_19h52	tumor necrosis factor receptor superfamily binding	0.0231178	[CASP8, FASLG, MYD88, TNFSF10]
GO_MolecularFunction_20.03.2014_19h52	phosphatidylinositol binding	0.0419771	[AMER1, DAPP1, KCNJ2, NCF1, NCF1B, NCF1C, PICALM, SNX10]
GO_MolecularFunction_20.03.2014_19h52	MHC protein binding	0.00285258	[LAG3, MARCH1, MARCH8, TAP2, TAPBP]
GO_MolecularFunction_20.03.2014_19h52	peptide antigen binding	0.0441204	[HLA-F, TAP2, TAPBP]
GO_MolecularFunction_20.03.2014_19h52	histone deacetylase binding	0.0288281	[HDAC3, NACC2, RAD9A, UHRF1BP1, ZMYND15]
GO_MolecularFunction_20.03.2014_19h52	TAP binding	0.00433047	[HLA-F, TAP2, TAPBP]
GO_MolecularFunction_20.03.2014_19h52	TAP1 binding	0.00204888	[HLA-F, TAP2, TAPBP]
GO_MolecularFunction_20.03.2014_19h52	TAP2 binding	0.00204888	[HLA-F, TAP2, TAPBP]
GO_MolecularFunction_20.03.2014_19h52	oxidoreductase activity, acting on NAD(P)H, oxygen as acceptor	0.009583	[NCF1, NCF1B, NCF1C]
GO_MolecularFunction_20.03.2014_19h52	cysteine-type endopeptidase activity involved in apoptotic process	0.00204888	[CASP10, CASP8, CLC]

## Sheet: lightpink3
Ontology Source	GOTerm	Term PValue Corrected with Benjamini-Hochberg	Associated Genes Found
GO_BiologicalProcess_20.03.2014_19h52	response to molecule of bacterial origin	1.76659e-09	[AKIRIN2, BCL10, CASP1, CCR5, DUSP10, IL12A, LTA, PDE4B, PRDM1, PTGER3, PTGIR, RIPK2, SOD2]
GO_BiologicalProcess_20.03.2014_19h52	vesicle targeting	0.00126267	[COPB1, PSEN1, STX5]
GO_BiologicalProcess_20.03.2014_19h52	response to lipopolysaccharide	6.97519e-09	[AKIRIN2, CASP1, CCR5, DUSP10, IL12A, LTA, PDE4B, PRDM1, PTGER3, PTGIR, RIPK2, SOD2]
GO_BiologicalProcess_20.03.2014_19h52	interferon-gamma production	0.000128343	[EBI3, IL12A, LTA, PDE4B, RIPK2]
GO_BiologicalProcess_20.03.2014_19h52	regulation of interferon-gamma production	8.86672e-05	[EBI3, IL12A, LTA, PDE4B, RIPK2]
GO_BiologicalProcess_20.03.2014_19h52	positive regulation of interferon-gamma production	0.000111991	[IL12A, LTA, PDE4B, RIPK2]
GO_BiologicalProcess_20.03.2014_19h52	nucleotide-binding domain, leucine rich repeat containing receptor signaling pathway	0.00158654	[CASP1, RIPK2, TXN]
GO_BiologicalProcess_20.03.2014_19h52	defense response to Gram-positive bacterium	0.00142065	[IL12A, LTA, RIPK2]
GO_BiologicalProcess_20.03.2014_19h52	regulation of mitochondrial membrane potential	0.0011971	[CASP1, RIPK2, SOD2]
GO_BiologicalProcess_20.03.2014_19h52	positive regulation of extrinsic apoptotic signaling pathway	0.00278684	[BCL10, PDIA3, STK3]
GO_ImmuneSystemProcess_20.03.2014_19h52	T cell activation involved in immune response	0.00352919	[PSEN1, RIPK2, TOX4]
GO_ImmuneSystemProcess_20.03.2014_19h52	positive regulation of adaptive immune response	0.00282313	[IL12A, LTA, RIPK2]
GO_ImmuneSystemProcess_20.03.2014_19h52	positive regulation of adaptive immune response based on somatic recombination of immune receptors built from immunoglobulin superfamily domains	0.00261476	[IL12A, LTA, RIPK2]
GO_ImmuneSystemProcess_20.03.2014_19h52	positive regulation of T cell differentiation	0.00261476	[IL12A, IL7, RIPK2]
GO_ImmuneSystemProcess_20.03.2014_19h52	positive regulation of lymphocyte differentiation	0.000704617	[IL12A, IL7, PRDM1, RIPK2]
GO_ImmuneSystemProcess_20.03.2014_19h52	regulation of alpha-beta T cell activation	0.00282313	[EBI3, IL12A, RIPK2]
GO_ImmuneSystemProcess_20.03.2014_19h52	positive regulation of alpha-beta T cell activation	0.00142065	[EBI3, IL12A, RIPK2]
GO_MolecularFunction_20.03.2014_19h52	phospholipase C activity	0.000648273	[CCR5, F2RL2, PDIA3]
GO_MolecularFunction_20.03.2014_19h52	phosphoric diester hydrolase activity	0.00124101	[CCR5, F2RL2, PDE4B, PDIA3]
GO_MolecularFunction_20.03.2014_19h52	kinase activator activity	0.000314052	[ABI1, BCL10, EGF, STK3]
GO_MolecularFunction_20.03.2014_19h52	protein kinase activator activity	0.0016636	[ABI1, EGF, STK3]

## Sheet: bisque4
Ontology Source	GOTerm	Term PValue Corrected with Benjamini-Hochberg	Associated Genes Found
GO_BiologicalProcess_20.03.2014_19h52	ribosomal small subunit assembly	0.0014623	[RPL38, RPS14, RPS17, RPSA, RPSAP58]
GO_BiologicalProcess_20.03.2014_19h52	transition metal ion transport	0.0271185	[ABCB6, ATP2C1, ATP6V0C, ATP6V0D2, ATP6V1B2, ATP6V1C2, DNM2, F3, FTL, MFI2, MT3, SLC11A2, SLC40A1, STEAP3, TCN1, TCN2, TFRC]
GO_BiologicalProcess_20.03.2014_19h52	protein import into nucleus, translocation	0.0450059	[CDKN1A, HSP90AB1, IGF1, MT3, NFKBIA, PDE2A, SEC61B, SIRT1, TNF]
GO_BiologicalProcess_20.03.2014_19h52	cell cycle checkpoint	0.0208776	[ANAPC11, ANAPC15, CCNE2, CCNG1, CDKN1A, CHFR, CRADD, DTL, DUSP1, HSF1, HUS1, IER3, MAD1L1, MAPKAPK2, PCID2, PLK3, PSMA1, PSMA7, PSMB1, PSMC1, PSMC3, PSMC4, PSMD11, PSMD13, PSMD2, PSMD3, PSMD9, PTPN11, RBBP8, RNASE6, RPA4, RPS27A, RRAD, UBA52, UBC, UBE2E1]
GO_BiologicalProcess_20.03.2014_19h52	DNA damage checkpoint	0.0137064	[CCNG1, CDKN1A, CRADD, DTL, HUS1, IER3, MAPKAPK2, PSMA1, PSMA7, PSMB1, PSMC1, PSMC3, PSMC4, PSMD11, PSMD13, PSMD2, PSMD3, PSMD9, PTPN11, RBBP8, RNASE6, RPA4, RPS27A, RRAD, UBA52, UBC]
GO_BiologicalProcess_20.03.2014_19h52	G1/S transition of mitotic cell cycle	3.40417e-05	[ACVR1, ADAM17, AIF1, ANXA1, BACH1, BCL2, BID, CCNE2, CDK10, CDK4, CDKN1A, CRADD, CYP1A1, DDX3X, E2F6, E2F7, ECD, EIF4EBP1, GSPT1, ID2, KANK2, LATS2, MEPCE, MNAT1, MYB, MYO16, PID1, PIM1, PLK3, PSMA1, PSMA7, PSMB1, PSMC1, PSMC3, PSMC4, PSMD11, PSMD13, PSMD2, PSMD3, PSMD9, RBBP8, RGCC, RPA4, RPS27A, UBA52, UBC, USP37]
GO_BiologicalProcess_20.03.2014_19h52	G2/M transition of mitotic cell cycle	0.0462705	[ALMS1, BACH1, CDK4, CDKN1A, CEP131, CSNK1D, DNM2, DYNC1H1, DYNC1I2, ENSA, HSPA2, KHDRBS1, MAPRE1, MASTL, MNAT1, NUMA1, ODF2, PAFAH1B1, PLK3, PPP1CB, RPS27A, TUBB2A, TUBB4B, UBA52, UBC, YWHAE]
GO_BiologicalProcess_20.03.2014_19h52	negative regulation of transcription from RNA polymerase II promoter	1.38906e-07	[BACH1, BHLHE40, BMP2, CALR, CRY1, CRYM, CTNNB1, CYP1A1, DNAJB5, DPEP3, DUSP28, E2F6, E2F7, EDNRB, EFNA1, ELANE, ENO1, EPC1, ETF1, ETV3, FGF9, FGFR3, FHL2, FLCN, FNIP1, FNIP2, FOSB, FOXD3, FOXF1, FOXL2, FOXO3, FZD8, GATA2, GLI3, HES1, HEY1, HIC1, HIVEP1, ID1, ID2, KANK2, KAT5, KLF10, KLF4, LEF1, LEP, LMCD1, LPIN1, MBD3, MEIS2, MEPCE, MSX1, MXI1, MYB, NACA, NCOR2, NEDD4L, NFKB1, NKX6-2, NOG, NRARP…
GO_BiologicalProcess_20.03.2014_19h52	MAPK cascade	3.89614e-08	[ADORA2B, ADRA2A, ADRB2, AMH, AXIN1, BIRC7, BMP2, BNIP2, BRAF, CAMKK2, CCL3, CDC42, CHRFAM7A, CRK, CTGF, CTNNB1, CXCR4, CYR61, DUSP1, DUSP28, DUSP4, DUSP5, DUSP6, DUSP8, EFNA1, ELANE, EPGN, EPHA4, EPHB1, FGF13, FGF18, FGF9, FGFR3, FGFR4, FLCN, FZD7, FZD8, GADD45A, GADD45B, GSTP1, HGF, HIPK3, HMGCR, HTR2B, ID1, IGF1, IL11, IL6R, IRAK1, IRAK2, JUN, KCNH8, KIAA1804, KISS1R, KIT, KLB, KLF4, LAX1, LEP…
GO_BiologicalProcess_20.03.2014_19h52	nuclear-transcribed mRNA catabolic process, nonsense-mediated decay	1.2543e-32	[DHX34, EIF3E, ETF1, GSPT1, MAGOH, PABPC1, RPL10, RPL10A, RPL11, RPL12, RPL13A, RPL14, RPL15, RPL18, RPL18A, RPL19, RPL22, RPL24, RPL26, RPL27, RPL27A, RPL28, RPL29, RPL3, RPL30, RPL31, RPL32, RPL34, RPL35, RPL35A, RPL36, RPL36A, RPL38, RPL39, RPL41, RPL5, RPL6, RPL7, RPL7A, RPL8, RPL9, RPLP0, RPLP1, RPS10, RPS11, RPS13, RPS14, RPS15, RPS15A, RPS16, RPS17, RPS18, RPS2, RPS21, RPS23, RPS24, RPS26,…
GO_BiologicalProcess_20.03.2014_19h52	activation of MAPK activity	0.000454433	[ADORA2B, ADRA2A, AXIN1, BIRC7, BMP2, CHRFAM7A, CXCR4, EFNA1, EPGN, FGF13, HGF, IRAK1, IRAK2, KIAA1804, KIT, MAP2K3, MAP3K7, MAPK11, MAPKAPK2, PLCE1, PROK2, PTPN11, RNMT, RPS27A, SHC1, SOD1, TNF, UBA52, UBC]
GO_BiologicalProcess_20.03.2014_19h52	inactivation of MAPK activity	0.0265047	[DUSP1, DUSP4, DUSP5, DUSP6, DUSP8, LAX1, SPRED2]
GO_BiologicalProcess_20.03.2014_19h52	microtubule cytoskeleton organization	0.0136188	[AXIN1, BNIP2, CAMSAP2, CCNF, CDC42, CKS2, CLASP2, CSNK1D, CTNNB1, DVL1, DYNC1H1, ESPL1, FGF13, GADD45A, GAPDH, HAUS7, INPP5J, KATNA1, LMNA, MAP7D3, MAPRE1, METAP2, MLH1, MYH9, NDEL1, NEFM, NPM1, NUMA1, PAFAH1B1, PLK3, PTK2, RANBP9, RHOA, RNF19A, SBDS, SLC16A1, SPAG5, SPEF2, SPIRE1, SRGAP3, STARD9, TEKT2, TMEM67, TPPP, TPPP3, TUBB2A, UBE2B, UXT]
GO_BiologicalProcess_20.03.2014_19h52	polysaccharide biosynthetic process	0.00715782	[CSGALNACT2, ENPP1, GBE1, GNE, HAS1, IGF1, IRS2, NANS, NFKB1, PDGFB, PGM1, PPP1R3C, RPS27A, UBA52, UBC, VIMP]
GO_BiologicalProcess_20.03.2014_19h52	M phase	0.038998	[ILF3, MAD1L1, MPHOSPH6, NUMA1, RNASE6, RRAD]
GO_BiologicalProcess_20.03.2014_19h52	nuclear division	0.0234516	[ANAPC11, ANAPC15, ANKLE2, ARL8A, BAG6, BHLHE40, CALR, CCNB1IP1, CCNF, CCNG1, CDC42, CHFR, CHMP1A, CKS2, CLASP2, CSNK1A1, CYP26B1, DPEP3, DUSP1, DYNLT3, ENSA, EPGN, ESPL1, FGFR3, GEM, GPR3, HAUS7, HGF, HSF1, HSPA2, IGF1, ING3, KATNA1, KLHL21, LATS2, LIF, MAD1L1, MAPRE1, MASTL, MISP, MLH1, MSX1, NUMA1, OSM, PAFAH1B1, PAPD7, PCID2, PDGFB, PHF13, PMEPA1, POGZ, PSMD13, PTTG1, RBBP8, REC8, RGCC, RHOA,…
GO_BiologicalProcess_20.03.2014_19h52	response to reactive oxygen species	0.0119318	[ADA, ANXA1, BCL2, DUSP1, FBLN5, FOSL1, GSTP1, HGF, JUN, KLF2, KLF4, LRIG1, MAPK7, MT3, NR4A3, OLR1, PLK3, PPIF, PPP1R15B, PPP2CB, PRDX1, RNMT, SCGB1A1, SIRT1, SOD1, SPHK1]
GO_BiologicalProcess_20.03.2014_19h52	RNA splicing, via transesterification reactions	0.000137322	[ALYREF, BCAS2, DDX39A, DDX41, DNAJC8, HNRNPA0, HNRNPA1, HNRNPA3, HNRNPC, HNRNPF, HNRNPH2, HNRNPK, HNRNPL, HNRNPM, HNRNPU, KHSRP, MAGOH, PABPC1, PCBP1, PCBP2, POLR2L, PTBP1, PTBP2, RALY, RBFOX3, RBM4, SF1, SF3A2, SF3B4, SF3B5, SF3B6, SFPQ, SNRPB, SNRPD2, SRSF2, SRSF5, SRSF6, STRAP, SYNCRIP, TRA2A, U2AF1, U2AF2, YBX1]
GO_BiologicalProcess_20.03.2014_19h52	RNA splicing, via transesterification reactions with bulged adenosine as nucleophile	0.000339436	[ALYREF, DDX39A, DDX41, DNAJC8, HNRNPA0, HNRNPA1, HNRNPA3, HNRNPC, HNRNPF, HNRNPH2, HNRNPK, HNRNPL, HNRNPM, HNRNPU, MAGOH, PABPC1, PCBP1, PCBP2, POLR2L, PTBP1, PTBP2, RALY, RBFOX3, RBM4, SF1, SF3A2, SF3B4, SF3B5, SF3B6, SFPQ, SNRPB, SNRPD2, SRSF2, SRSF5, SRSF6, STRAP, SYNCRIP, TRA2A, U2AF1, U2AF2, YBX1]
GO_BiologicalProcess_20.03.2014_19h52	alternative mRNA splicing, via spliceosome	0.025227	[HNRNPA1, HNRNPM, MAGOH, PTBP1, RBFOX3, RBM4, SFPQ, SRSF6]
GO_BiologicalProcess_20.03.2014_19h52	mRNA splicing, via spliceosome	0.000339436	[ALYREF, DDX39A, DDX41, DNAJC8, HNRNPA0, HNRNPA1, HNRNPA3, HNRNPC, HNRNPF, HNRNPH2, HNRNPK, HNRNPL, HNRNPM, HNRNPU, MAGOH, PABPC1, PCBP1, PCBP2, POLR2L, PTBP1, PTBP2, RALY, RBFOX3, RBM4, SF1, SF3A2, SF3B4, SF3B5, SF3B6, SFPQ, SNRPB, SNRPD2, SRSF2, SRSF5, SRSF6, STRAP, SYNCRIP, TRA2A, U2AF1, U2AF2, YBX1]
GO_BiologicalProcess_20.03.2014_19h52	maturation of SSU-rRNA from tricistronic rRNA transcript (SSU-rRNA, 5.8S rRNA, LSU-rRNA)	0.0113487	[RPS21, RPS24, RPS8, RPSA]
GO_BiologicalProcess_20.03.2014_19h52	cell morphogenesis	0.000733518	[ABL2, ABLIM3, ACHE, ACTR3, ALDOA, ANXA7, AP2B1, ARHGDIA, AXIN2, B9D1, BAMBI, BASP1, BCL11A, BCL2, BMP2, C21orf2, CACNA1D, CALR, CCL3, CDC42, CDC42EP3, CEP83, CLASP2, CNTNAP1, CTNNB1, CXCR4, DHX15, DMD, DMTN, DNAAF1, DPYSL4, DVL1, EFNA1, EFNB2, EPHA4, EPHB1, EPHB3, FERMT2, FGF13, FGFR3, FLOT1, FOXD3, FRMD6, FZD7, FZD8, GLI3, HES1, HEXA, HEY1, HEYL, HGF, HNRNPAB, HPRT1, HSP90AB1, ICAM1, ID1, IDUA,…
GO_BiologicalProcess_20.03.2014_19h52	cell morphogenesis involved in differentiation	1.43172e-05	[ABL2, ABLIM3, ACHE, ACTR3, AP2B1, ARHGDIA, AXIN2, BAMBI, BASP1, BCL11A, BCL2, BMP2, CACNA1D, CALR, CDC42, CLASP2, CNTNAP1, CTNNB1, CXCR4, DHX15, DMTN, DPYSL4, DVL1, EFNA1, EFNB2, EPHA4, EPHB1, EPHB3, FERMT2, FGF13, FGFR3, FLOT1, FOXD3, FRMD6, FZD7, FZD8, GLI3, HES1, HEXA, HEY1, HEYL, HGF, HNRNPAB, HPRT1, HSP90AB1, ID1, ITGA2B, ITGA5, KANK1, LAMA2, LECT1, LEF1, LIF, MAPK8IP2, METAP2, MFI2, MPP3, …
GO_BiologicalProcess_20.03.2014_19h52	nuclear-transcribed mRNA catabolic process	8.78808e-27	[AGO2, BTG2, CSDE1, DHX34, DXO, EIF3E, EIF4A1, EIF4B, ETF1, GSPT1, MAGOH, MLH1, PABPC1, RPL10, RPL10A, RPL11, RPL12, RPL13A, RPL14, RPL15, RPL18, RPL18A, RPL19, RPL22, RPL24, RPL26, RPL27, RPL27A, RPL28, RPL29, RPL3, RPL30, RPL31, RPL32, RPL34, RPL35, RPL35A, RPL36, RPL36A, RPL38, RPL39, RPL41, RPL5, RPL6, RPL7, RPL7A, RPL8, RPL9, RPLP0, RPLP1, RPS10, RPS11, RPS13, RPS14, RPS15, RPS15A, RPS16, RP…
GO_BiologicalProcess_20.03.2014_19h52	response to acid	5.58787e-05	[AACS, ABCA1, ABL2, ADNP2, AKR1C2, ANXA2, BCL2, CAPN2, CD9, CEBPB, COL16A1, CPEB4, CTGF, CYP26B1, DUSP1, FZD7, GIPR, HMGCS1, ICAM1, IGFBP7, IPO5, KLF4, LAMTOR5, LANCL2, LEP, LGMN, MEST, NSMF, PDGFA, PDGFB, PDK3, PID1, PRNP, PTGER2, PTGS2, RPTOR, RRAGC, S100A10, SBDS, SCGB1A1, SERPINF1, SH3BP4, SLC10A3, SLC9A1, SNCG, SREBF1, TESC, TGFBR3, TNC, TNF, TRIM16, WNT3]
GO_BiologicalProcess_20.03.2014_19h52	skeletal system development	0.00142054	[AEBP1, ANKH, ARID5B, AXIN1, AXIN2, BMP2, CSRNP1, CTGF, CTNNB1, CYP26B1, CYR61, CYTL1, DDR2, DXO, DYM, EIF2AK3, ETS2, FGF13, FGF18, FGF9, FGFR3, FGFRL1, FLVCR1, FOXD3, GDF11, GLI3, HEXA, HYAL3, IDUA, IGF1, INSIG1, IRX5, KIAA1217, KLF10, LECT1, LEP, LGALS3, MEX3C, MSX1, MYCN, NAB2, NOG, OSR2, PKDCC, POR, PPIB, PRDX1, PRKRA, PRPSAP2, RDH10, RHOA, ROR2, RORA, RPL38, RSPO2, RUNX1, SBDS, SCXB, SIX4, S…
GO_BiologicalProcess_20.03.2014_19h52	ossification	1.24795e-07	[ACHE, ACVR1, ADRB2, ANKH, AXIN2, BCL2, BMP2, CBFB, CCL3, CEBPB, CLIC1, CSF1, CTGF, CTNNB1, CYR61, DDR2, DMP1, ECM1, EIF2AK3, ENPP1, FGF13, FGF18, FGF9, FGFR3, FHL2, FSTL3, GLI3, GPNMB, HEY1, HGF, ID1, ID2, IGF1, IL6R, JUNB, JUND, KLF10, LEF1, LEP, MAPK8, MN1, NAB2, NOG, OSR2, PKDCC, PTGS2, PTK2, RHOA, RPL38, RSPO2, S1PR1, SBDS, SCXB, SKI, SLC26A2, SMAD3, SNAI1, SOX8, SRGN, TAC1, TGFB2, TNF, TOB2…
GO_BiologicalProcess_20.03.2014_19h52	action potential	0.0129134	[CACNA1D, CD8A, CD9, CHRFAM7A, CNTNAP1, CTNNB1, CXCR4, DMD, EIF2AK3, FGFR3, GJC1, HEXA, KCNIP1, KCNQ1, LAMA2, MTMR2, NAB2, NEDD4L, NKX6-2, PKP2, PMP22, RNF10, SCN1B, SCN5A, SKI, SLC9A1, SNTA1, SOD1, TAC1, YWHAE]
GO_BiologicalProcess_20.03.2014_19h52	prostaglandin biosynthetic process	0.0495609	[AMH, ANXA1, PNPLA8, PTGR1, PTGS2, SIRT1, SPHK1]
GO_BiologicalProcess_20.03.2014_19h52	angiogenesis	1.95417e-05	[ACVR1, AMOT, ANGPTL4, ANXA2, ARHGAP22, CALCRL, CDC42, CDH13, CHRFAM7A, CTGF, CTNNB1, CXCR4, CYR61, E2F7, ECM1, EFNA1, EFNB2, EGFL7, EPGN, EPHB1, EPHB3, F3, FGF13, FGF18, FGF9, GATA2, GPI, HEY1, HPSE, ID1, IL8, ITGA5, JAG1, JUN, KLF4, LECT1, LEF1, MAP3K7, MAPK7, MMRN2, MYH9, NRARP, NRP2, NUS1, PDGFA, PLXDC1, PROK2, PSMA7, PTGS2, PTK2, RBM15, RGCC, RORA, RTN4, RUNX1, S1PR1, SERPINE1, SERPINF1, SH2…
GO_BiologicalProcess_20.03.2014_19h52	ovarian follicle development	0.0280208	[AMH, BCL2, FOXL2, FOXO3, ICAM1, INHBB, KIT, SOD1, UBE3A, VEGFA, VGF]
GO_BiologicalProcess_20.03.2014_19h52	regulation of cell growth	0.000701409	[ADAM17, ADIPOR1, ADIPOR2, ADNP2, BCL11A, BCL2, CD320, CDH13, CDKN1A, CTGF, CYR61, DCBLD2, DDX3X, DNAJB2, ENO1, ENPP1, FBLN5, FGF13, FLCN, GNB2L1, HBEGF, IGFBP7, LEF1, MFI2, MSX1, MT3, NDEL1, NOV, NPPA, OSGIN1, PAFAH1B1, PLCE1, PLXNA3, REXO2, RNF2, RPL10, RTN4, SERPINE2, SERTAD3, SH3BP4, SIRT1, SLC9A1, SMAD3, SPG20, SPHK1, TAF9, TFRC, TGFB2, TNFRSF12A, TSPYL2, ULK2, UTS2R, VEGFA, WNT3]
GO_BiologicalProcess_20.03.2014_19h52	blood vessel development	5.15651e-05	[ACVR1, AMOT, ANGPTL4, ANXA2, ARHGAP22, CALCRL, CDC42, CDH13, CHRFAM7A, CTGF, CTNNB1, CXCR4, CYR61, E2F7, ECM1, EFNA1, EFNB2, EGFL7, EPGN, EPHB1, EPHB3, F3, FGF13, FGF18, FGF9, FLVCR1, FOSL1, FOXF1, GATA2, GATAD2A, GJC1, GLI3, GPI, HES1, HEY1, HPSE, ID1, IL8, ITGA5, JAG1, JUN, JUNB, KLF4, LECT1, LEF1, MAP3K7, MAPK7, MMRN2, MYH9, NRARP, NRP2, NSDHL, NUS1, PDGFA, PDGFB, PLXDC1, PPAP2B, PROK2, PSMA7…
GO_BiologicalProcess_20.03.2014_19h52	osteoblast differentiation	4.43784e-05	[ACHE, ACVR1, AXIN2, BMP2, CBFB, CCL3, CEBPB, CLIC1, CTNNB1, CYR61, DDR2, FGF13, FGF9, FHL2, GLI3, GPNMB, HEY1, HGF, ID1, ID2, IGF1, IL6R, JUNB, JUND, LEF1, NOG, PTK2, RSPO2, SKI, SMAD3, SNAI1, SOX8, TNF, WNT3]
GO_BiologicalProcess_20.03.2014_19h52	urogenital system development	0.00137127	[ACVR1, AMH, AREG, ARID5B, BAG6, BASP1, BCL2, BMP2, CTNNB1, DLL1, EPHB3, FGF13, FLCN, FOXD3, FOXF1, FSTL3, GATA2, GCNT4, GDF11, GLI3, HES1, HEYL, ID2, IGF1, IQGAP1, IRX2, JAG1, LIF, MTCH1, MTSS1, NID1, NOG, NPHS1, OSR2, PAX8, PDGFA, PDGFB, PLCE1, PODXL, PSAP, RDH10, SDC4, SERPINF1, SIX4, SMAD3, SMAD7, SOX8, TET2, TIPARP, TNC, UBE3A, VEGFA]
GO_BiologicalProcess_20.03.2014_19h52	metanephros development	0.0396772	[BASP1, BCL2, CTNNB1, GDF11, GLI3, HES1, ID2, IRX2, LIF, OSR2, PAX8, PDGFA, PDGFB, RDH10, SIX4, SOX8]
GO_BiologicalProcess_20.03.2014_19h52	response to hypoxia	3.32142e-05	[ADA, ADAM17, ALDH3A1, ALDOC, ANGPTL4, BACH1, BCL2, BMP2, CAPN2, CHRFAM7A, CXCR4, CYP1A1, DDIT4, EGLN3, HSD11B2, HSP90B1, ICAM1, IRAK1, LEP, LMNA, MT3, NPPA, P4HB, PDGFA, PDGFB, PDK3, PDLIM1, PLK3, PMAIP1, PTGS2, RGCC, RORA, RPS27A, SH2D2A, SIRT1, SLC11A2, SMAD3, SRF, TCEB1, TGFB2, TGFBR3, TNF, UBA52, UBC, UBE2B, UBE2D2, VASN, VEGFA]
GO_BiologicalProcess_20.03.2014_19h52	ameboidal cell migration	0.0091793	[ACVR1, AMOT, AMOTL1, ARID5B, CCDC23, CDH13, CXCR4, DDR2, DMTN, EDNRB, EFNA1, EFNB2, FGF13, FOXD3, HAS1, HBEGF, HTR2B, ID1, KIT, KLF4, LEF1, MMRN2, MYH9, NRP2, PAFAH1B1, PDGFB, PPAP2B, PTGS2, PTK2, RGCC, RNMT, S100A2, SOX8, SRF, SRGAP3, STRAP, TAC1, TGFB2, TGFBR3, VEGFA]
GO_BiologicalProcess_20.03.2014_19h52	in utero embryonic development	2.36882e-09	[ACVR1, ADA, AMOT, APBA2, AXIN1, B9D1, BMP2, BNIP2, BRK1, BTF3, CAPN2, CCNB1IP1, CEBPB, CTNNB1, CYR61, DAD1, DPEP3, E2F7, ETF1, FLCN, FLVCR1, FOSL1, FOXD3, FOXF1, GATA2, GATAD2A, GLI3, GRN, HES1, HEY1, HSF1, IL10, JUNB, KEAP1, KLF2, LEF1, LIF, MAFF, MAFG, MBD3, MOGAT1, MSX1, MYB, MYH9, NASP, NCOR2, NDEL1, NOG, NSDHL, PDGFB, PITPNB, POU5F1, PSMA7, PSMC3, PSMC4, RBBP6, RBBP8, RCAN1, RDH10, RRN3, RU…
GO_BiologicalProcess_20.03.2014_19h52	formation of primary germ layer	0.00212703	[ACVR1, AXIN1, CTNNB1, DUSP1, DUSP4, DUSP5, DUSP6, FOXF1, FZD7, KLF4, LEF1, NOG, NR4A3, POFUT2, POU5F1, SCXB, SMAD3, SNAI1, SRF, WNT3]
GO_BiologicalProcess_20.03.2014_19h52	mesoderm formation	0.0298121	[ACVR1, AXIN1, FOXF1, KLF4, LEF1, NOG, NR4A3, POFUT2, SCXB, SMAD3, SNAI1, SRF, WNT3]
GO_BiologicalProcess_20.03.2014_19h52	cell fate determination	0.0164543	[CDC42, CTNNB1, CYP26B1, DLL1, GATA2, HES1, JAG1, KLF4, MCL1, POU5F1]
GO_BiologicalProcess_20.03.2014_19h52	formation of translation preinitiation complex	0.000396748	[EIF3A, EIF3C, EIF3CL, EIF3E, EIF3F, EIF3I, EIF3L, RPL13A]
GO_BiologicalProcess_20.03.2014_19h52	morphogenesis of a branching structure	0.00915467	[ACVR1, BCL2, BMP2, BTBD7, CSF1, CTNNB1, CXCR4, FGF13, FOXD3, FOXF1, GLI3, HGF, IGF1, IL10, LEF1, MYCN, NOG, NRARP, PAX8, PDGFA, PDGFB, RBM15, RDH10, RNMT, RSPO2, RTN4, SIX4, SLC12A2, SOCS3, SOX8, SPRY2, SRF, TNC, TNF, VEGFA]
GO_BiologicalProcess_20.03.2014_19h52	cell activation	6.10307e-10	[ABCC4, ACTN2, ADA, ADAM17, ADORA2B, ADRA2A, AIF1, ALDOA, AMH, ANXA1, AZU1, BCL11A, BCL2, BLOC1S3, BLOC1S6, BRPF3, C19orf10, CALM1, CBFB, CCL3, CD151, CD180, CD247, CD3E, CD4, CD83, CD8A, CD9, CD93, CDC42, CDKN1A, CHRFAM7A, CLCF1, CRK, CSF1, CTGF, CTNNB1, CXCR4, DGKD, DGKE, DMTN, ERCC1, F13A1, F3, FNIP1, FOXF1, FZD7, FZD8, GLI3, GNAI1, GP5, HABP4, HES1, HGF, HPRT1, ICAM1, ICOS, ICOSLG, ID2, IFNE,…
GO_BiologicalProcess_20.03.2014_19h52	cytokine production	4.15472e-06	[ABCA1, ADAM17, ADORA2B, ADRA2A, AMH, AZU1, C19orf10, CCL3, CD3E, CD4, CD58, CD83, CEBPB, CHRFAM7A, CLCF1, CTNNB1, DDX3X, DDX41, DLL1, ELANE, ELF1, GSTP1, HILPDA, HPSE, HSF1, HTR2B, ICOSLG, IL10, IL17D, IL1RL1, IL1RL2, IL6R, INHBB, IQGAP1, IRF4, KAT5, KIT, KLF2, KLF4, LEF1, LEP, LITAF, LPPR2, MALT1, MAP2K3, MAP3K7, MAPKAPK2, MC1R, MS4A1, NFKB1, NFKBIA, NFKBIB, NLRP12, PANX1, PCBP2, PDE4D, PIK3R1,…
GO_BiologicalProcess_20.03.2014_19h52	regulation of cytokine production	2.38806e-07	[ADAM17, ADORA2B, ADRA2A, AMH, AZU1, C19orf10, CCL3, CD3E, CD4, CD58, CD83, CEBPB, CHRFAM7A, CLCF1, CTNNB1, DDX3X, DDX41, DLL1, ELANE, ELF1, GSTP1, HILPDA, HPSE, HSF1, HTR2B, ICOSLG, IL10, IL17D, IL1RL1, IL1RL2, IL6R, INHBB, IQGAP1, IRF4, KAT5, KLF2, KLF4, LEF1, LEP, LITAF, LPPR2, MALT1, MAP2K3, MAP3K7, MAPKAPK2, MC1R, NFKB1, NFKBIA, NFKBIB, NLRP12, PANX1, PCBP2, PDE4D, PIK3R1, POLR1D, POLR2L, PR…
GO_BiologicalProcess_20.03.2014_19h52	negative regulation of cytokine production	0.00236907	[ADAM17, CD83, CHRFAM7A, DLL1, GSTP1, HSF1, IL10, IL1RL1, IL6R, KAT5, KLF2, KLF4, LEF1, MC1R, NFKB1, NLRP12, PCBP2, PRNP, RGCC, RNASE1, RPS27A, RPSA, SCGB1A1, TGFB2, TNF, UBA52, UBC, VIMP]
GO_BiologicalProcess_20.03.2014_19h52	positive regulation of cytokine production	0.00423595	[ADAM17, ADORA2B, ADRA2A, AMH, CCL3, CD3E, CD83, CTNNB1, DDX3X, DDX41, HILPDA, HPSE, HTR2B, IL1RL1, IL1RL2, IL6R, LEP, MALT1, MAP3K7, NFKB1, NFKBIA, NFKBIB, NLRP12, PANX1, PDE4D, PIK3R1, POLR1D, POLR2L, PTGS2, RORA, RPS27A, RPSA, SERPINE1, SMAD3, SOD1, TANK, TICAM1, TNF, TNFSF9, TRIM16, UBA52, UBC, XRCC6]
GO_BiologicalProcess_20.03.2014_19h52	kidney development	0.0109311	[ARID5B, BAG6, BASP1, BCL2, CTNNB1, DLL1, FLCN, FOXD3, FSTL3, GCNT4, GDF11, GLI3, HES1, HEYL, ID2, IQGAP1, IRX2, JAG1, LIF, MTSS1, NID1, NOG, NPHS1, OSR2, PAX8, PDGFA, PDGFB, PLCE1, PODXL, RDH10, SERPINF1, SIX4, SOX8, TET2, TIPARP, VEGFA]
GO_BiologicalProcess_20.03.2014_19h52	blastocyst development	0.000169283	[ADA, BNIP2, CAPN2, CCNB1IP1, DAD1, FOXD3, GRN, JUNB, NASP, NDEL1, POU5F1, PSMC3, PSMC4, RBBP8, SBDS, SKIL, SMARCB1, SRF, TGFBR3]
GO_BiologicalProcess_20.03.2014_19h52	blastocyst hatching	0.00892125	[GRN, RBBP8, SMARCB1]
GO_BiologicalProcess_20.03.2014_19h52	epithelial to mesenchymal transition	0.000117497	[AXIN2, BAMBI, BMP2, CTNNB1, EFNA1, HEY1, HEYL, HGF, HNRNPAB, LEF1, MSX1, NOG, POFUT2, RGCC, RTN4, S100A4, SMAD3, SMAD7, SNAI1, STRAP, TGFB2, TGFBR3]
GO_BiologicalProcess_20.03.2014_19h52	protein insertion into mitochondrial membrane involved in apoptotic signaling pathway	0.00490157	[BCL2, BID, MAPK8, MOAP1, PMAIP1, REXO2, YWHAB, YWHAE, YWHAZ]
GO_BiologicalProcess_20.03.2014_19h52	endothelial cell development	0.00425033	[CTNNB1, DMD, ICAM1, ID1, LECT1, MSN, MYADM, PDE2A, PDE4D, RAPGEF1]
GO_BiologicalProcess_20.03.2014_19h52	liver development	0.0105468	[AACS, ADA, AK2, ANXA1, ARID5B, CPB2, CTNNB1, CYP1A1, DNAAF1, E2F7, GNPNAT1, HES1, HGF, HMGCS1, JUN, PHF1, RNMT, RUNX1, SMAD3, TGFBR3, VWF]
GO_BiologicalProcess_20.03.2014_19h52	placenta development	0.000232315	[ADA, CCNF, CEBPB, CYR61, DAZAP1, E2F7, ETF1, FOSL1, FOXD3, GATA2, HES1, HEY1, HSF1, HSP90AB1, IL10, JUNB, LEF1, LEP, LIF, NSDHL, PDGFB, PEG10, PHLDA2, PTGS2, PTK2, RBM15, RNMT, SNAI1, SOCS3, SOD1, TMED2, VWF]
GO_BiologicalProcess_20.03.2014_19h52	embryonic placenta development	0.0373036	[CEBPB, CYR61, E2F7, ETF1, FOXD3, GATA2, HES1, HEY1, HSF1, IL10, JUNB, LEF1, LIF, NSDHL, PDGFB, SNAI1, SOCS3]
GO_BiologicalProcess_20.03.2014_19h52	regulation of protein phosphorylation	3.80837e-16	[ACVR1, ADAM17, ADCY3, ADORA2B, ADRA2A, ADRB2, AMH, ANXA2, APLP2, ATF3, ATF4, AXIN1, AXIN2, BCL2, BIRC7, BMP2, BRAF, C19orf10, CALR, CAMKK2, CARD10, CCNC, CCNE2, CCNG1, CD3E, CD4, CDC42, CDKN1A, CHRFAM7A, CKS2, CLCF1, CRK, CSF1, CSNK1D, CTGF, CXCR4, CYR61, DDIT4, DDR2, DMD, DMTN, DNAJB11, DNAJB9, DUSP1, DUSP28, DUSP4, DUSP5, DUSP6, DUSP8, DVL1, EDNRB, EFNA1, EIF2AK3, ELANE, ENPP1, EPGN, EPHA4, ER…
GO_BiologicalProcess_20.03.2014_19h52	negative regulation of protein phosphorylation	1.62125e-05	[CDKN1A, DDIT4, DMD, DMTN, DUSP1, DUSP28, DUSP4, DUSP5, DUSP6, DUSP8, DVL1, ENPP1, ERRFI1, GADD45A, GADD45B, GMFB, GNB2L1, GSTP1, HIPK3, HMGCR, INPP5J, JUN, KIRREL2, LATS2, LAX1, MYADM, NLRP12, NOG, NPM1, PDE4D, PID1, PKIG, PPAP2B, PRKAG2, PRNP, REXO2, SIRT1, SMAD3, SMAD7, SOCS3, SPRED2, SPRY2, STRAP, TAF7, TRIB1, TRIB2, UBE2B, ZFYVE28]
GO_BiologicalProcess_20.03.2014_19h52	positive regulation of protein phosphorylation	1.87182e-11	[ACVR1, ADAM17, ADCY3, ADORA2B, ADRA2A, ADRB2, AMH, ANXA2, ATF3, ATF4, AXIN1, AXIN2, BCL2, BIRC7, BMP2, BRAF, C19orf10, CALR, CARD10, CD3E, CD4, CDC42, CDKN1A, CHRFAM7A, CLCF1, CRK, CSF1, CSNK1D, CTGF, CXCR4, CYR61, DDR2, DNAJB11, DNAJB9, EDNRB, EFNA1, EIF2AK3, ELANE, EPGN, EPHA4, FGF13, FGFR3, FLCN, FNIP1, FNIP2, FZD8, GADD45A, GADD45B, GNB2L1, HES1, HGF, HSP90AB1, HSP90B1, HSPA2, HTR2B, ICAM1, …
GO_BiologicalProcess_20.03.2014_19h52	regulation of endothelial cell proliferation	0.0229356	[BMP2, CDH13, CPAMD8, ECM1, EGFL7, F3, FGF13, FGFR3, HTR2B, JUN, LECT1, NRARP, NRP2, PDGFB, RGCC, RPTOR, VEGFA]
GO_BiologicalProcess_20.03.2014_19h52	positive regulation of endothelial cell proliferation	0.00895903	[BMP2, CDH13, CPAMD8, ECM1, EGFL7, F3, FGF13, FGFR3, HTR2B, JUN, NRARP, NRP2, PDGFB, RPTOR, VEGFA]
GO_BiologicalProcess_20.03.2014_19h52	hair follicle development	0.0422196	[BCL2, CDC42, CTNNB1, DBI, HPSE, NSDHL, PDGFA, PTGS2, RUNX1, SAV1, SNAI1, TGFB2, TGM3, TNF, TNFRSF19]
GO_BiologicalProcess_20.03.2014_19h52	vasculature development	2.02309e-05	[ACVR1, AMOT, ANGPTL4, ANXA2, ARHGAP22, CALCRL, CDC42, CDH13, CHRFAM7A, CTGF, CTNNB1, CXCR4, CYR61, E2F7, ECM1, EFNA1, EFNB2, EGFL7, EPGN, EPHB1, EPHB3, ERRFI1, F3, FGF13, FGF18, FGF9, FLVCR1, FOSL1, FOXF1, FZD7, FZD8, GATA2, GATAD2A, GJC1, GLI3, GPI, HES1, HEY1, HPSE, ID1, IGF1, IL8, ITGA5, JAG1, JUN, JUNB, KLF4, LECT1, LEF1, LIF, MAP3K7, MAPK7, MMRN2, MYH9, NRARP, NRP2, NSDHL, NUS1, PDGFA, PDGF…
GO_BiologicalProcess_20.03.2014_19h52	regulation of cell-matrix adhesion	0.043356	[BCL2, CDH13, CSF1, DMD, DMTN, PIK3R1, PLET1, PTK2, S100A10, SDC4, SERPINE1, SMAD3, VEGFA]
GO_BiologicalProcess_20.03.2014_19h52	intramembranous ossification	0.0301225	[AXIN2, FGF18, MN1]
GO_BiologicalProcess_20.03.2014_19h52	morphogenesis of an epithelium	0.00993168	[ACVR1, ADAM17, BCL2, BMP2, BTBD7, CSF1, CTNNB1, CXCR4, CYR61, DLL1, DNAAF1, DVL1, FGF13, FGFR3, FOXD3, FOXF1, GATAD2A, GLI3, HBEGF, HES1, HGF, IGF1, IL10, IRX2, ITGA5, JAG1, LEF1, LIF, MAP3K7, MPP3, MTSS1, MYCN, NOG, NR3C1, NRARP, PAX8, PDGFA, PDGFB, PLET1, PODXL, RAB10, RBM15, RDH10, RNASE1, RNMT, ROR2, RORA, RSPO2, SIX4, SKI, SLC12A2, SMAD3, SOCS3, SOX8, SPRY2, SRF, TGIF1, TNC, TNF, VEGFA, ZIC…
GO_BiologicalProcess_20.03.2014_19h52	regulation of heart rate	0.00638915	[ADA, CACNA1D, CALM1, CHRFAM7A, DMD, IRX5, KCNQ1, PDE4D, PKP2, SCN1B, SCN5A, SNTA1, SPTBN4, SREBF1, TAC1, YWHAE]
GO_BiologicalProcess_20.03.2014_19h52	regulation of sodium ion transport	0.0106212	[ADRB2, AHCYL1, DMD, DMPK, NEDD4L, PKP2, SCN1B, SCN5A, SERPINE2, SNTA1, SPTBN4, TESC]
GO_BiologicalProcess_20.03.2014_19h52	sprouting angiogenesis	0.0198663	[CDC42, CDH13, E2F7, EFNB2, FGF13, KLF4, LEF1, MMRN2, NRARP, PTGS2, SRF, VEGFA]
GO_BiologicalProcess_20.03.2014_19h52	chondrocyte differentiation	0.0161866	[AXIN2, BMP2, CTGF, CTNNB1, CYTL1, EIF2AK3, FGF18, FGF9, FGFR3, GLI3, MEX3C, OSR2, PKDCC, POR, SCXB, SMAD3, VDAC2]
GO_BiologicalProcess_20.03.2014_19h52	epithelial cell development	0.0119318	[BASP1, CDC42, CTNNB1, DHX15, DMD, FRMD6, FZD7, ICAM1, ID1, IQGAP1, LECT1, LIF, MSN, MYADM, NPHS1, PAX8, PDE2A, PDE4D, PDGFB, PODXL, RAPGEF1, RNASE1, SOD1, SOX8, STRC, XBP1]
GO_BiologicalProcess_20.03.2014_19h52	cytoplasmic translation	0.0247362	[RBM4, RPS3, RPS3A, YBX3]
GO_BiologicalProcess_20.03.2014_19h52	response to molecule of bacterial origin	0.0152371	[ABCA1, ADAM17, AMH, CCL3, CD180, CEBPB, CTSG, CXCL2, CYP1A1, EDNRB, ELANE, GNG12, GSTP1, HNRNPA0, HSF1, ICAM1, IL10, IL8, IRAK1, IRAK2, JUN, JUND, LITAF, MALT1, MAPKAPK2, NFKBIA, PDE4D, PTGER2, PTGS2, RPSA, SCGB1A1, SEPP1, SERPINE1, TAC1, TICAM1, TNF, TNIP2, TRIB1, VIMP]
GO_BiologicalProcess_20.03.2014_19h52	platelet degranulation	2.33184e-06	[ABCC4, ACTN2, ALDOA, BRPF3, CALM1, CD9, DMTN, F13A1, F3, HABP4, HGF, IGF1, ITGA2B, LAMP2, MTCH1, PDGFA, PDGFB, PPIA, PSAP, SEPP1, SERPINE1, SOD1, SRGN, TGFB2, TMSB4X, VEGFA, VWF, WDR1]
GO_BiologicalProcess_20.03.2014_19h52	peptide secretion	0.0302534	[AACS, ABCA1, ADRA2A, ANXA1, CACNA1D, CPLX1, CRHBP, EIF2AK3, FAM3D, GIPR, HMGCR, INHBB, IQGAP1, IRS2, KCNQ1, LEP, MAFA, MARCKS, NDUFAF2, PAX8, PFKL, PIM3, PSMD9, PTPN11, RAB11FIP5, SEC11C, SLC2A1, SPCS2, SPCS3, SREBF1, STX1A, TNF, VGF]
GO_BiologicalProcess_20.03.2014_19h52	negative regulation of peptide secretion	0.000100695	[ADRA2A, CRHBP, FAM3D, HMGCR, INHBB, KCNQ1, LEP, NDUFAF2, PFKL, PIM3, PSMD9, PTPN11, SREBF1]
GO_BiologicalProcess_20.03.2014_19h52	regulation of B cell apoptotic process	0.0475545	[ADA, AMH, FNIP1, IL10, IRS2]
GO_BiologicalProcess_20.03.2014_19h52	response to ischemia	0.0388986	[BCL2, CPEB4, EIF4EBP1, PANX1, PPIF]
GO_BiologicalProcess_20.03.2014_19h52	developmental process involved in reproduction	0.00109535	[ACVR1, AFF4, AMH, AREG, ARID5B, BASP1, BCL2, BCL2L2, BOK, CCNB1IP1, CSDE1, CSF1, CTNNB1, CXCR4, DAZAP1, ERCC1, FGF9, FOXL2, FOXO3, FSTL3, FZD7, FZD8, HMGCS1, HSPA2, ICAM1, IGF1, ING3, INHBB, IRX5, JUNB, KCNQ1, KIT, LEP, LIF, MTCH1, NOG, NRIP1, ODF2, PAFAH1B1, PRDX4, PSAP, PTGS2, PTPN11, RDH10, REC8, ROR2, RORA, RUNX1, SCXB, SERPINE2, SERPINF1, SF1, SIRT1, SOD1, SOX15, SOX8, TCF7, TESC, TGFB2, TI…
GO_BiologicalProcess_20.03.2014_19h52	heart morphogenesis	0.0014357	[ACVR1, BMP2, CTNNB1, CYR61, DLL1, DNAAF1, EFNA1, FGFRL1, FHL2, FOXF1, HES1, HEY1, HEYL, HTR2B, ID2, JAG1, JUN, MSX1, MYLK2, NACA, NCOR2, PKP2, POU5F1, PPP1R13L, PTK2, RBM15, RTN4, S1PR1, SAV1, SMAD3, SMAD7, SRF, TGFB2, TGFBR3, VEGFA, ZMIZ1]
GO_BiologicalProcess_20.03.2014_19h52	system process	0.0227788	[ACTN2, ADA, ADCY3, ADORA2B, ADRA2A, ADRB2, ALDOA, ALOXE3, AMN, AMOT, APLP2, AXIN1, AZU1, BCL2, BTG2, CACNA1D, CALCRL, CALM1, CCL3, CD8A, CD9, CDC42, CHRFAM7A, CHRNA10, CLIC2, CNGA1, CNN1, CNTNAP1, CPAMD8, CRHBP, CRYBB1, CRYBB2, CRYM, CTGF, CTNNB1, CTSG, CXCR4, CYB5R3, DFNB31, DHX15, DHX34, DMD, DMPK, DTNA, DVL1, ECE1, EDNRB, EIF2AK3, EMD, EPB41, EPHB1, FGF13, FGFBP3, FGFR3, FLII, FOSL1, FSCN2, G…
GO_BiologicalProcess_20.03.2014_19h52	muscle system process	0.008621	[ACTN2, ADA, ADORA2B, ADRA2A, ADRB2, ALDOA, CALCRL, CALM1, CLIC2, CNN1, CTGF, DMD, DMPK, DTNA, EDNRB, EMD, FLII, GAMT, GJC1, GSTM2, HTR2B, HTR7, IGF1, KCNQ1, KLF4, LMCD1, MAP2K3, MYL6, MYLK2, NEDD4L, NPPA, PDE4D, PIK3C2A, PKP2, PLCE1, PPP1R13L, PROK2, PTGS2, SCN1B, SCN5A, SLC6A8, SMAD7, SMTN, SNTA1, SOD1, SPHK1, SRF, TNF, VIM]
GO_BiologicalProcess_20.03.2014_19h52	circulatory system process	0.00102966	[ADA, ADORA2B, ADRA2A, ADRB2, AMOT, AZU1, CACNA1D, CALM1, CDC42, CHRFAM7A, CLIC2, CPAMD8, CTGF, CTSG, CYB5R3, DHX15, DHX34, DMD, DMPK, ECE1, EDNRB, EPB41, FGFBP3, GJC1, GSTM2, HBEGF, HMGCR, HSD11B2, HTR2B, HTR7, ICAM1, ID2, IER3, IRX5, KCNQ1, LEP, MANF, MAP2K3, MYLK2, NEDD4L, NPPA, OLR1, PDE2A, PDE4D, PDGFB, PIK3C2A, PKP2, PPP1R13L, PTGS2, RCAN1, SCN1B, SCN5A, SLC9A1, SMAD7, SNTA1, SOD1, SPTBN4, …
GO_BiologicalProcess_20.03.2014_19h52	heart process	0.00246787	[ADA, CACNA1D, CALM1, CDC42, CHRFAM7A, CLIC2, CTGF, DMD, DMPK, GJC1, GSTM2, HBEGF, IRX5, KCNQ1, MAP2K3, MYLK2, NEDD4L, PDE4D, PKP2, PPP1R13L, SCN1B, SCN5A, SLC9A1, SMAD7, SNTA1, SOD1, SPTBN4, SREBF1, TAC1, TGFB2, YWHAE]
GO_BiologicalProcess_20.03.2014_19h52	vascular process in circulatory system	0.0247808	[ADORA2B, ADRA2A, ADRB2, AMOT, AZU1, CPAMD8, DHX15, DHX34, ECE1, EDNRB, FGFBP3, HMGCR, HTR2B, HTR7, ICAM1, LEP, MANF, NPPA, PDE2A, PIK3C2A, PTGS2, SNTA1, SOD1, UTS2R, VEGFA]
GO_BiologicalProcess_20.03.2014_19h52	regulation of heart rate by chemical signal	0.0301225	[PDE4D, SREBF1, YWHAE]
GO_BiologicalProcess_20.03.2014_19h52	endothelium development	0.0155688	[ACVR1, CTNNB1, DMD, HEY1, ICAM1, ID1, JAG1, LECT1, MSN, MYADM, PDE2A, PDE4D, RAPGEF1, S1PR1, SLC40A1]
GO_BiologicalProcess_20.03.2014_19h52	heart valve development	0.00391743	[ACVR1, BMP2, CYR61, EFNA1, FGFRL1, HEY1, HEYL, JAG1, SCXB]
GO_BiologicalProcess_20.03.2014_19h52	atrioventricular valve development	0.0446786	[BMP2, CYR61, HEY1, HEYL]
GO_BiologicalProcess_20.03.2014_19h52	heart valve morphogenesis	0.00242098	[ACVR1, BMP2, CYR61, EFNA1, FGFRL1, HEY1, HEYL, JAG1, SCXB]
GO_BiologicalProcess_20.03.2014_19h52	atrioventricular valve morphogenesis	0.0247362	[BMP2, CYR61, HEY1, HEYL]
GO_BiologicalProcess_20.03.2014_19h52	endocardial cushion development	0.0105316	[ACVR1, BMP2, CRELD1, FOXF1, HEY1, HEYL, JAG1, MSX1]
GO_BiologicalProcess_20.03.2014_19h52	cardiac chamber development	0.0430426	[ACVR1, CRELD1, CYR61, FGFRL1, FHL2, FOXF1, HES1, HEY1, HEYL, ID2, JAG1, NACA, PKP2, PPP1R13L, RBM15, SAV1, SCN5A, SMAD7, SRF, TGFBR3]
GO_BiologicalProcess_20.03.2014_19h52	epithelial cell morphogenesis	0.0245774	[BASP1, CTNNB1, DHX15, FRMD6, FZD7, ID1, LECT1, LIF, PAX8, RNASE1]
GO_BiologicalProcess_20.03.2014_19h52	carbohydrate metabolic process	5.46955e-05	[ALDOA, ALDOC, ALG13, ALG5, ARF4, ATF3, ATF4, B3GNT5, B3GNT7, B4GALT4, B4GALT5, C19orf80, CALM1, CALR, CANX, CLASP2, CSGALNACT2, CYB5R3, DAD1, DDIT4, DDR2, DERL3, DHDH, DHX34, DOLK, DPM1, DSEL, ECD, EGFL7, ENO1, ENPP1, FMOD, FUCA1, GALNT3, GAPDH, GBE1, GCNT4, GGTA1P, GLA, GMPPB, GNE, GNPNAT1, GNPTG, GPCPD1, GPI, HAS1, HEXA, HPSE, HS3ST2, HYAL3, IDUA, IER3, IGF1, IRS2, KHSRP, KLB, LDHA, LEP, MAGT1…
GO_BiologicalProcess_20.03.2014_19h52	polysaccharide metabolic process	0.019617	[CALM1, CSGALNACT2, ENPP1, GBE1, GNE, HAS1, IGF1, IRS2, NANS, NFKB1, PDGFB, PGM1, PHLDA2, PPP1CB, PPP1R3C, PRKAG2, RPS27A, UBA52, UBC, VIMP]
GO_BiologicalProcess_20.03.2014_19h52	glycogen metabolic process	0.0411363	[CALM1, ENPP1, GBE1, IGF1, IRS2, PGM1, PHLDA2, PPP1CB, PPP1R3C, PRKAG2, RPS27A, UBA52, UBC, VIMP]
GO_BiologicalProcess_20.03.2014_19h52	glycogen biosynthetic process	0.0397515	[ENPP1, GBE1, IGF1, IRS2, PGM1, PPP1R3C, RPS27A, UBA52, UBC, VIMP]
GO_BiologicalProcess_20.03.2014_19h52	disaccharide metabolic process	0.0454551	[IDUA, PGM1, TREH]
GO_BiologicalProcess_20.03.2014_19h52	monosaccharide metabolic process	0.0048836	[ALDOA, ALDOC, ATF3, ATF4, C19orf80, CALM1, CYB5R3, DDIT4, DDR2, DHDH, ECD, ENO1, ENPP1, FUCA1, GAPDH, GBE1, GPI, IER3, IGF1, IRS2, KHSRP, LDHA, LEP, MAN2B1, NR3C1, PDK3, PFKFB3, PFKL, PGM1, PHLDA2, PMAIP1, PMM2, PODXL, POFUT2, PPP1R3C, PRKAG2, RORA, RPIA, RPS27A, SBDS, SIRT1, SLC25A1, SLC2A1, SLC2A3, TALDO1, TNF, TPI1, UBA52, UBC, VIMP]
GO_BiologicalProcess_20.03.2014_19h52	glucose metabolic process	0.00424936	[ALDOA, ALDOC, ATF3, ATF4, C19orf80, CALM1, DDIT4, DDR2, ECD, ENO1, ENPP1, GAPDH, GBE1, GPI, IER3, IGF1, IRS2, KHSRP, LDHA, LEP, NR3C1, PDK3, PFKFB3, PFKL, PGM1, PHLDA2, PMAIP1, PODXL, PPP1R3C, PRKAG2, RORA, RPIA, RPS27A, SBDS, SIRT1, SLC25A1, TALDO1, TNF, TPI1, UBA52, UBC, VIMP]
GO_BiologicalProcess_20.03.2014_19h52	glucose catabolic process	0.011855	[ALDOA, ALDOC, DDIT4, DDR2, ECD, ENO1, GAPDH, GPI, IER3, IGF1, LDHA, PFKFB3, PFKL, PGM1, PRKAG2, RPIA, TALDO1, TPI1]
GO_BiologicalProcess_20.03.2014_19h52	aminoglycan metabolic process	0.00649796	[B3GNT7, B4GALT4, B4GALT5, CSGALNACT2, CYTL1, DSEL, FGF13, FMOD, FUCA1, HAS1, HEXA, HGF, HPSE, HS3ST2, HYAL3, IDUA, IGF1, MAMDC2, NFKB1, PDGFB, PIM1, SDC4, SLC26A1, SLC26A2, SLC9A1, SPOCK2, ST3GAL1, ST3GAL6, VEGFA, XYLT1]
GO_BiologicalProcess_20.03.2014_19h52	UDP-N-acetylglucosamine metabolic process	0.0338175	[GNE, GNPNAT1, MOGAT1, UAP1]
GO_BiologicalProcess_20.03.2014_19h52	alcohol metabolic process	1.05992e-05	[ABCA1, ACHE, AKR1D1, ALDH1A1, ALDH3A2, APLP2, BMP2, CALM1, CYB5R2, CYB5R3, CYP1A1, CYP51A1, DHX34, DPM1, FDPS, FGF13, GPCPD1, HMGCR, HMGCS1, HSD17B7, HSD17B7P2, IDI1, IGF1, INPP1, INPP4B, INPP5A, INPP5J, INSIG1, LDLR, LEP, LGMN, LIPE, LPCAT1, LPIN1, LPIN2, LSS, MOGAT1, MSMO1, MT3, MTMR2, NFKB1, NPC1, NSDHL, NUDT10, NUDT11, NUDT4, PAFAH1B1, PLA2G16, PLCE1, PLCH2, PMPCA, PNPLA8, POR, POU1F1, PPIP5…
GO_BiologicalProcess_20.03.2014_19h52	cellular glucan metabolic process	0.0447875	[CALM1, ENPP1, GBE1, IGF1, IRS2, PGM1, PHLDA2, PPP1CB, PPP1R3C, PRKAG2, RPS27A, UBA52, UBC, VIMP]
GO_BiologicalProcess_20.03.2014_19h52	organic acid metabolic process	0.0290454	[AACS, ADIPOR1, ADIPOR2, ADSSL1, AKR1C2, AKR1D1, ALOXE3, AMH, ANXA1, ASL, ATF4, B3GNT7, B4GALT4, B4GALT5, BTD, CRYM, CSGALNACT2, CTNNB1, CYB5R3, CYP1A1, CYP26B1, CYTL1, DARS, DSEL, EGLN3, EIF2AK3, EIF5A2, ELOVL5, ENPP1, FGFR4, FMOD, FTCD, GADL1, GAMT, GATM, GCNT4, GGH, GGT1, GGT3P, GGTA1P, GLDC, GNE, GSR, GSTM2, GSTP1, HEXA, HPSE, HSD17B12, HSD17B8, IBA57, IDUA, IGF1, INSIG1, IRS2, KMO, LDHA, LDL…
GO_BiologicalProcess_20.03.2014_19h52	gluconeogenesis	0.015239	[ALDOA, ALDOC, ATF3, ATF4, ENO1, GAPDH, GPI, KHSRP, LEP, NR3C1, PGM1, PODXL, SBDS, SLC25A1, TPI1, VIMP]
GO_BiologicalProcess_20.03.2014_19h52	glycolysis	0.0155688	[ALDOA, ALDOC, DDIT4, ECD, ENO1, GAPDH, GPI, IER3, IGF1, LDHA, PFKFB3, PFKL, PGM1, PRKAG2, TPI1]
GO_BiologicalProcess_20.03.2014_19h52	energy reserve metabolic process	0.0290745	[ADCY3, ADRA2A, CACNA1D, CALM1, DDR2, ENPP1, GBE1, GNG12, IGF1, IQGAP1, IRS2, LEP, MARCKS, MT3, PGM1, PHLDA2, PID1, PPP1CB, PPP1R3C, PRKAG2, RPS27A, SLC2A1, STX1A, TALDO1, UBA52, UBC, VIMP]
[truncated: 1,656 more rows]

## Sheet: coral1
Ontology Source	GOTerm	Term PValue Corrected with Benjamini-Hochberg	Associated Genes Found
GO_BiologicalProcess_20.03.2014_19h52	ephrin receptor signaling pathway	0.00471221	[ANKS1A, CDK5R1, EPHA2]
GO_MolecularFunction_20.03.2014_19h52	SH3 domain binding	0.00535051	[ADAM10, CYBA, DOCK1, FMN1, TOM1L1]
[truncated: 13 more rows]

[truncated: 2 more sheets: magenta3, tristle1]
