# Supplementary material for: S100A12 Is Part of the Antimicrobial Network against Mycobacterium leprae in Human Macrophages
Source: PLoS Pathog. 2016 Jun 29;12(6):e1005705. doi: 10.1371/journal.ppat.1005705 (PMC4927120; doi:10.1371/journal.ppat.1005705)
Supplement: S2 Table — (XLSX) [file ppat.1005705.s002.xlsx]

## Sheet: TLRIFNG_ClueGOResults3 Function
Simplified Term	Function	Term PValue Corrected with Benjamini-Hochberg	Genes
Inflammatory Response	inflammatory response	1.83e-23	AGTR1	AIF1	APOL3	B4GALT1	C3AR1	CASP1	CASP4	CASP5	CCL13	CCL2	CCL5	CCL7	CCL8	CD14	CD40	CFB	CFH	CNR2	CXCL1	CXCL2	CXCL3	CXCL6	DUSP10	EDNRB	ELF3	FCER1G	FPR2	GGT5	HCK	IGFBP4	IL15	IL23A	IL27	IL2RA	IRG1	ITGAL	KL	KLF4	LTA	MEFV	NAIP	NCF1	NFKBIZ	NLRP3	NOD2	NOTCH1	NOTCH2
Response to other organism	response to lipopolysaccharide	2.2e-15	ANKRD1	CASP1	CCL2	CCL5	CD14	CD40	CEBPE	CMPK2	CNR2	DUSP10	EDN1	EDNRB	GCH1	HCK	ICAM1	IL10RA	IL12A	IRG1	LILRB2	LITAF	LTA	NFKBIA	NLRP3	NOD2	PDE4B	PRKCE	PTGER2	PTGER3	PTGER4	PTGES	PTGS2	RELA	RIPK2	S100A8	S100A9	SERPINA1	SOD2	TCF7L1	WNT5A	ZC3H12A
Response to other organism	response to molecule of bacterial origin	3.25e-15	ANKRD1	CASP1	CCL2	CCL5	CD14	CD40	CEBPE	CMPK2	CNR2	CXCL2	DUSP10	EDN1	EDNRB	GCH1	HCK	ICAM1	IL10RA	IL12A	IRG1	LILRB2	LITAF	LTA	NFKBIA	NLRP3	NOD2	PDE4B	PRKCE	PTGER2	PTGER3	PTGER4	PTGES	PTGS2	RELA	RIPK2	S100A8	S100A9	SERPINA1	SOD2	TCF7L1	WNT5A	ZC3H12A
Response to other organism	response to other organism	6.51e-15	ANKRD1	ANXA3	BATF	BCL2L11	CASP1	CCL2	CCL5	CCL8	CD14	CD37	CD40	CDK6	CEBPE	CLEC6A	CMPK2	CNR2	CXCL2	DUSP10	EDN1	EDNRB	FCER1G	GBP1	GBP3	GCH1	HCK	ICAM1	IFIH1	IL10RA	IL12A	IL12RB1	IL15	IL23A	IL27	IL2RA	IRF1	IRF4	IRF7	IRG1	LILRB2	LITAF	LTA	NCF1	NFKBIA	NLRP3	NOD2	PDE4B	PLD1
Defense Response	regulation of defense response	2.55e-14	AGTR1	CASP1	CASP4	CASP5	CCL5	CD14	CD37	CFB	CFH	CNR2	CTSL	DUSP10	EDNRB	FCER1G	GIMAP5	HCK	HLA-E	IFIH1	IL12A	IL12RB1	IL15	IL23A	IL27	IL2RA	IRF1	IRF4	IRF7	IRG1	KLF4	LTA	MEFV	NFKBIA	NLRP3	NOD2	PLSCR1	PRKCE	PTGER3	PTGER4	PTGS2	PTPN2	RELA	RIPK2	RIPK3	RPS6KA5	S100A12	S100A8	S100A9
Stress Response	regulation of response to stress	9.38e-14	AGTR1	ANKRD1	CASP1	CASP4	CASP5	CCL5	CD14	CD37	CDK6	CDKN2D	CFB	CFH	CNR2	CREBRF	CTSL	DUSP10	EDN1	EDNRB	ENPP4	FCER1G	FGF13	GADD45B	GIMAP5	HCK	HGF	HLA-E	IFIH1	IL12A	IL12RB1	IL15	IL23A	IL27	IL2RA	IRF1	IRF4	IRF7	IRG1	KLF4	LTA	MAGI3	MAPK8IP2	MEFV	MUC1	NFE2L2	NFKBIA	NKX3-1	NLRP3
Cytokine	regulation of cytokine production	2.49e-13	C3AR1	CASP1	CCL2	CD14	CD274	CD40	CD80	CLEC4E	CLEC6A	DLL1	EBI3	FCER1G	GIMAP5	HLA-G	IFIH1	IL12A	IL12RB1	IL15	IL23A	IL27	IRF1	IRF4	IRF7	IRG1	JAK3	KLF2	KLF4	LILRB2	LITAF	LTA	MEFV	NFKBIA	NLRP3	NOD2	PANX1	PDE4B	PTGER4	PTGS2	RELA	RIPK2	RIPK3	RPS6KA5	S100A8	S100A9	SAA1	STAT5A	TLR8
Cell Activation	regulation of cell activation	2.71e-13	AIF1	CCL2	CCL5	CD209	CD274	CD37	CD40	CD80	CNR2	EBI3	FCER1G	FES	FLT3LG	GAB2	GIMAP5	GLI3	HLA-G	IL12A	IL12RB1	IL13RA1	IL15	IL15RA	IL23A	IL27	IL2RA	IL7	IRF1	IRF4	ITGAL	JAK3	LILRB2	NOD2	PAG1	PDCD1LG2	PDGFRA	PLSCR1	PTPN2	RIPK2	RIPK3	S100A8	S100A9	SAMSN1	SLAMF7	SLC7A2	STAT5A	TCF7L1	TESPA1
Chemotaxis	cell chemotaxis	3.31e-13	AGTR1	AIF1	C3AR1	CCL13	CCL2	CCL5	CCL7	CCL8	CXCL1	CXCL16	CXCL2	CXCL3	CXCL6	DOCK4	EDN1	EDNRB	FCER1G	HGF	IL23A	KLF5	NOD2	NOTCH1	PDE4B	PDGFRA	PIK3CD	PTK2B	PTPRU	S100A12	S100A8	S100A9	SAA1	TRPM4	WNT5A
Response to other organism	response to bacterium	3.82e-13	ANKRD1	ANXA3	CASP1	CCL2	CCL5	CD14	CD40	CEBPE	CMPK2	CNR2	CXCL2	DUSP10	EDN1	EDNRB	FCER1G	GCH1	HCK	ICAM1	IL10RA	IL12A	IL23A	IL27	IRG1	LILRB2	LITAF	LTA	NCF1	NFKBIA	NLRP3	NOD2	PDE4B	PLD1	PRKCE	PTGER2	PTGER3	PTGER4	PTGES	PTGS2	RELA	RIPK2	S100A12	S100A8	S100A9	SERPINA1	SOD2	TCF7L1	WNT5A
Inflammatory Response	regulation of inflammatory response	2.07e-12	AGTR1	CASP1	CASP4	CASP5	CCL5	CFB	CFH	CNR2	DUSP10	EDNRB	FCER1G	HCK	IL15	IL23A	IL2RA	IRG1	KLF4	LTA	MEFV	NLRP3	NOD2	PTGER3	PTGER4	PTGS2	PTPN2	RELA	S100A12	S100A8	S100A9	SAA1	SBNO2	SLC7A2	STAT5A	WNT5A	ZFP36
Response to other organism	positive regulation of response to stimulus	1.48e-11	ACVR1B	AGTR1	AIF1	ANKRD1	APOL3	BCL2L11	BMF	C1RL	C3AR1	CASP1	CAV2	CCL2	CCL5	CCL7	CD14	CD40	CD80	CDKN1C	CFB	CFH	CHN1	CLEC6A	CTSL	DIRAS2	DLL1	EDN1	FCER1G	FCGR3A	FCRLB	FGF13	GAB2	GADD45B	GCSAM	GIMAP5	HCK	HGF	HLA-E	HLA-F	HLA-G	IFIH1	IGFBP4	IL12A	IL12RB1	IL15	IL23A	IRF1	IRF4
Response to other organism	regulation of response to external stimulus	4.57e-11	AGTR1	AIF1	C3AR1	CASP1	CASP4	CASP5	CCL2	CCL5	CCL7	CD37	CFB	CFH	CNR2	DUSP10	EDN1	EDNRB	ENPP4	FCER1G	FGF13	HCK	IL12RB1	IL15	IL23A	IL27	IL2RA	IRG1	KLF4	LTA	MEFV	NFE2L2	NLRP3	NOD2	NOTCH1	NPFF	PDGFRA	PLAT	PTGER3	PTGER4	PTGS2	PTK2B	PTPN2	PTPRU	RELA	RIPK2	S100A12	S100A8	S100A9
Response to other organism	cellular response to molecule of bacterial origin	5.84e-11	ANKRD1	CCL2	CCL5	CD14	CD40	CEBPE	CMPK2	EDNRB	HCK	ICAM1	IRG1	LILRB2	LITAF	NFKBIA	NLRP3	NOD2	PDE4B	PRKCE	RELA	RIPK2	S100A8	S100A9	WNT5A	ZC3H12A
Lipid	response to lipid	7.55e-11	ACSL1	ANKRD1	ARNT2	CASP1	CCL2	CCL5	CD14	CD40	CDKN2D	CEBPE	CITED4	CMPK2	CNR2	DUSP10	EDN1	EDNRB	GCH1	GLI3	HCK	HNMT	ICAM1	IL10RA	IL12A	IL15	INSIG2	IRG1	KLF4	LILRB2	LITAF	LTA	MUC1	NFKBIA	NKX3-1	NLRP3	NOD2	PDE4B	PLAT	PRKCE	PTGER2	PTGER3	PTGER4	PTGES	PTGS2	PTK2B	PTK6	PTPRU	RELA
Defense Response	positive regulation of defense response	9.07e-11	AGTR1	CCL5	CD14	CTSL	FCER1G	GIMAP5	HCK	HLA-E	IFIH1	IL12A	IL15	IL23A	IRF1	IRF4	IRF7	IRG1	LTA	NFKBIA	NOD2	PLSCR1	PRKCE	PTGER3	PTGER4	PTGS2	RELA	RIPK2	RIPK3	RPS6KA5	S100A12	S100A8	S100A9	STAT5A	TLR8	UBE2D1	WNT5A
Interferon	cellular response to interferon-gamma	1.42e-10	AIF1	CCL2	CCL5	GBP1	GBP5	HCK	HLA-E	HLA-F	HLA-G	ICAM1	IL12RB1	IRF1	IRF4	IRF6	IRF7	IRG1	PTAFR	PTPN2	SOCS1	SOCS3	WNT5A
Response to other organism	cellular response to lipopolysaccharide	1.44e-10	ANKRD1	CCL2	CCL5	CD14	CD40	CEBPE	CMPK2	EDNRB	HCK	ICAM1	IRG1	LILRB2	LITAF	NFKBIA	NLRP3	PDE4B	PRKCE	RELA	RIPK2	S100A8	S100A9	WNT5A	ZC3H12A
Cell Differentiation	T cell differentiation	4.62e-10	BATF	CD80	GIMAP5	GLI3	HLA-G	IL12A	IL12RB1	IL15	IL23A	IL27	IL2RA	IL7	IRF1	IRF4	ITK	JAK3	LILRB2	MAFB	PIK3CD	PTGER4	PTPN2	RIPK2	RIPK3	RUNX2	STAT5A	TCF7L1	TESPA1
Cell Proliferation	regulation of lymphocyte proliferation	4.66e-10	AIF1	CCL5	CD209	CD274	CD40	CD80	EBI3	HLA-G	IL12A	IL12RB1	IL13RA1	IL15	IL23A	IL27	IL2RA	IL7	IRF1	ITGAL	LILRB2	PDCD1LG2	RIPK2	RIPK3	S100A8	S100A9	STAT5A	TCF7L1
Cytokine	response to cytokine	4.97e-10	ACSL1	AIF1	ANKRD1	CCL2	CCL5	CD14	CXCL16	EBI3	EDN1	GBP1	GBP5	GCH1	HCK	HLA-E	HLA-F	HLA-G	HNMT	ICAM1	IL10RA	IL12RB1	IL15RA	IRF1	IRF4	IRF6	IRF7	IRG1	JAK3	KLF2	KLF4	KYNU	MT1X	NEDD4	NFE2L2	NKX3-1	PLSCR1	PRLR	PTAFR	PTGES	PTGS2	PTK2B	PTPN2	RELA	RIPK2	RPS6KA5	SELPLG	SERPINA1	SOCS1
Cell Proliferation	regulation of mononuclear cell proliferation	5.08e-10	AIF1	CCL5	CD209	CD274	CD40	CD80	EBI3	HLA-G	IL12A	IL12RB1	IL13RA1	IL15	IL23A	IL27	IL2RA	IL7	IRF1	ITGAL	LILRB2	PDCD1LG2	RIPK2	RIPK3	S100A8	S100A9	STAT5A	TCF7L1
Signaling	regulation of intracellular signal transduction	5.36e-10	ACAP1	AMOT	ANKRD1	APOL3	ARHGAP27	ASAP3	BCL2L11	BMF	CASP1	CCL5	CD40	CDC42EP2	CDKN2D	CHN1	CLEC6A	DENND3	DENND4A	DENND5A	DIRAS2	DOCK4	DUSP10	EDN1	EPS8L1	ERRFI1	FGD3	FGF13	GADD45B	HGF	ICAM1	IGFBP4	IL12A	IL15	IL23A	ITGAL	KL	KLF4	LITAF	LMCD1	LRRK2	MAGI3	MAPK8IP2	MEIS3	MUC1	NEDD4	NFE2L2	NFKBIA	NKX3-1
Cell Proliferation	positive regulation of lymphocyte proliferation	7.73e-10	AIF1	CCL5	CD274	CD40	CD80	EBI3	IL12A	IL12RB1	IL13RA1	IL15	IL23A	IL2RA	IL7	ITGAL	LILRB2	PDCD1LG2	RIPK2	S100A8	S100A9	STAT5A	TCF7L1
Cell Proliferation	regulation of leukocyte proliferation	8.23e-10	AIF1	CCL5	CD209	CD274	CD40	CD80	EBI3	HLA-G	IL12A	IL12RB1	IL13RA1	IL15	IL23A	IL27	IL2RA	IL7	IRF1	ITGAL	LILRB2	PDCD1LG2	RIPK2	RIPK3	S100A8	S100A9	STAT5A	TCF7L1
Cell Proliferation	positive regulation of mononuclear cell proliferation	8.49e-10	AIF1	CCL5	CD274	CD40	CD80	EBI3	IL12A	IL12RB1	IL13RA1	IL15	IL23A	IL2RA	IL7	ITGAL	LILRB2	PDCD1LG2	RIPK2	S100A8	S100A9	STAT5A	TCF7L1
Cell Proliferation	positive regulation of leukocyte proliferation	1.31e-09	AIF1	CCL5	CD274	CD40	CD80	EBI3	IL12A	IL12RB1	IL13RA1	IL15	IL23A	IL2RA	IL7	ITGAL	LILRB2	PDCD1LG2	RIPK2	S100A8	S100A9	STAT5A	TCF7L1
Cell Differentiation	regulation of T cell differentiation	1.34e-09	CD80	GIMAP5	GLI3	HLA-G	IL12A	IL12RB1	IL15	IL23A	IL27	IL2RA	IL7	IRF1	IRF4	JAK3	LILRB2	PTPN2	RIPK2	STAT5A	TESPA1
Cell Differentiation	regulation of lymphocyte differentiation	2.43e-09	CD80	FLT3LG	GIMAP5	GLI3	HLA-G	IL12A	IL12RB1	IL15	IL15RA	IL23A	IL27	IL2RA	IL7	IRF1	IRF4	JAK3	LILRB2	PTPN2	RIPK2	STAT5A	TESPA1
Cell Activation	positive regulation of cell activation	2.82e-09	AIF1	CCL2	CCL5	CD274	CD40	CD80	EBI3	FCER1G	FLT3LG	GAB2	GIMAP5	GLI3	HLA-G	IL12A	IL12RB1	IL13RA1	IL15	IL15RA	IL23A	IL2RA	IL7	ITGAL	LILRB2	NOD2	PDCD1LG2	RIPK2	S100A8	S100A9	STAT5A	TCF7L1	TESPA1	WNT5A
Cell Movement	cell motility	3.64e-09	ACVR1B	AGTR1	AIF1	AMOT	ANXA3	ASAP3	B4GALT1	C3AR1	CCL13	CCL2	CCL5	CCL7	CCL8	CDK6	CEMIP	CXCL1	CXCL16	CXCL2	CXCL3	CXCL6	DACH1	DNAH2	DOCK4	EDN1	EDNRB	ENPP2	EPB41L5	FCER1G	FES	FGF13	GAS8	GCNT1	GCSAM	GLI3	HCK	HGF	ICAM1	IL12A	IL23A	ITGAL	KLF4	KLF5	LAMA4	LRRK2	MCC	NOD2	NOTCH1
Cell Movement	cell migration	3.77e-09	ACVR1B	AGTR1	AIF1	AMOT	ANXA3	ASAP3	B4GALT1	C3AR1	CCL13	CCL2	CCL5	CCL7	CCL8	CEMIP	CXCL1	CXCL16	CXCL2	CXCL3	CXCL6	DACH1	DOCK4	EDN1	EDNRB	ENPP2	EPB41L5	FCER1G	FGF13	GCNT1	GCSAM	GLI3	HCK	HGF	ICAM1	IL12A	IL23A	ITGAL	KLF4	KLF5	LAMA4	LRRK2	MCC	NOD2	NOTCH1	P2RY6	PARD3	PDE4B	PDGFRA
Chemotaxis	granulocyte chemotaxis	5.03e-09	C3AR1	CCL13	CCL2	CCL5	CCL7	CXCL3	EDN1	FCER1G	IL23A	KLF5	NOD2	PDE4B	PIK3CD	S100A12	S100A8	S100A9	SAA1
Chemotaxis	chemotaxis	7.44e-09	AGTR1	AIF1	AMOT	C3AR1	CCL13	CCL2	CCL5	CCL7	CCL8	CHN1	CXCL1	CXCL16	CXCL2	CXCL3	CXCL6	DOCK4	EDN1	EDNRB	ENPP2	FCER1G	FES	FEZ1	FGF13	FPR2	GLI3	HGF	IL23A	KLF5	NOD2	NOTCH1	PDE4B	PDGFRA	PIK3CD	PLD1	PTAFR	PTK2B	PTPN2	PTPRU	RGMA	RND1	RPS6KA5	RRAS	RUNX3	S100A12	S100A8	S100A9	SAA1
Cell Differentiation	positive regulation of lymphocyte differentiation	8.02e-09	CD80	FLT3LG	GIMAP5	GLI3	HLA-G	IL12A	IL12RB1	IL15	IL15RA	IL23A	IL2RA	IL7	LILRB2	RIPK2	STAT5A	TESPA1
Cell Differentiation	regulation of cell differentiation	9.88e-09	AAMDC	ACVR1B	AGTR1	ANKRD1	AVIL	B4GALT1	BBS12	CD80	CDK6	CETP	CHN1	DLL1	DUSP10	EDN1	EDNRB	EPB41L5	ERRFI1	FES	FEZ1	FGF13	FLT3LG	FOXP4	GIMAP5	GLI3	HGF	HLA-G	IL12A	IL12RB1	IL15	IL15RA	IL23A	IL27	IL2RA	IL7	IRF1	IRF4	IRF7	JAK3	JDP2	KLF4	LILRB2	LRRK2	MAFB	MST4	NEDD4	NFKBIA	NOTCH1
Cell Activation	positive regulation of lymphocyte activation	1.01e-08	AIF1	CCL2	CCL5	CD274	CD40	CD80	EBI3	FLT3LG	GIMAP5	GLI3	HLA-G	IL12A	IL12RB1	IL13RA1	IL15	IL15RA	IL23A	IL2RA	IL7	ITGAL	LILRB2	NOD2	PDCD1LG2	RIPK2	S100A8	S100A9	STAT5A	TCF7L1	TESPA1
Cell Proliferation	regulation of T cell proliferation	1.05e-08	AIF1	CCL5	CD209	CD274	CD80	EBI3	HLA-G	IL12A	IL12RB1	IL15	IL23A	IL27	IL2RA	IRF1	ITGAL	LILRB2	PDCD1LG2	RIPK2	RIPK3	STAT5A
Cell Activation	regulation of T cell activation	1.06e-08	AIF1	CCL2	CCL5	CD209	CD274	CD80	EBI3	GIMAP5	GLI3	HLA-G	IL12A	IL12RB1	IL15	IL23A	IL27	IL2RA	IL7	IRF1	IRF4	ITGAL	JAK3	LILRB2	NOD2	PAG1	PDCD1LG2	PTPN2	RIPK2	RIPK3	STAT5A	TESPA1
Cell Differentiation	lymphocyte differentiation	2.25e-08	BATF	CD80	FLT3LG	GIMAP5	GLI3	HLA-G	IL12A	IL12RB1	IL15	IL15RA	IL23A	IL27	IL2RA	IL7	IRF1	IRF4	ITK	JAK3	LILRB2	MAFB	PIK3CD	PTGER4	PTK2B	PTPN2	RIPK2	RIPK3	RUNX2	STAT5A	TCF7L1	TESPA1
Lipid	cellular response to lipid	3.67e-08	ANKRD1	CCL2	CCL5	CD14	CD40	CEBPE	CMPK2	EDNRB	HCK	ICAM1	IL15	IRG1	LILRB2	LITAF	MUC1	NFKBIA	NKX3-1	NLRP3	PDE4B	PRKCE	PTGER2	PTK2B	PTK6	RELA	RIPK2	S100A8	S100A9	SERPINB9	WNT5A	ZC3H12A
Cell Movement	neutrophil migration	5.39e-08	C3AR1	CCL2	CXCL3	EDN1	FCER1G	IL23A	KLF5	NOD2	PDE4B	PIK3CD	S100A12	S100A8	S100A9	SAA1
Chemotaxis	neutrophil chemotaxis	5.39e-08	C3AR1	CCL2	CXCL3	EDN1	FCER1G	IL23A	KLF5	NOD2	PDE4B	PIK3CD	S100A12	S100A8	S100A9	SAA1
Cytokine	cellular response to cytokine stimulus	5.71e-08	ACSL1	AIF1	ANKRD1	CCL2	CCL5	EBI3	EDN1	GBP1	GBP5	HCK	HLA-E	HLA-F	HLA-G	ICAM1	IL10RA	IL12RB1	IL15RA	IRF1	IRF4	IRF6	IRF7	IRG1	JAK3	KLF2	MT1X	NEDD4	NFE2L2	NKX3-1	PRLR	PTAFR	PTK2B	PTPN2	RELA	RIPK2	RPS6KA5	SELPLG	SOCS1	SOCS3	STAT3	STAT4	STAT5A	WNT5A
Apoptosis	leukocyte apoptotic process	5.99e-08	BCL2L11	CCL5	CTSL	FCER1G	GLI3	HCAR2	IL2RA	IRF7	JAK3	NOD2	RAPGEF2	RIPK3	S100A8	S100A9	STAT5A	TSC22D3	WNT5A
Cytokine	cytokine activity	6.04e-08	CCL13	CCL2	CCL5	CCL7	CCL8	CXCL1	CXCL16	CXCL2	CXCL3	CXCL6	EBI3	EDN1	FGF13	FLT3LG	IL12A	IL15	IL23A	IL27	IL7	KLF5	LTA	NAMPT	S100A8	S100A9	SECTM1	WNT5A
Interferon	interferon-gamma production	9.03e-08	EBI3	GIMAP5	IL12A	IL12RB1	IL23A	IL27	ITK	LTA	NOD2	PDE4B	RIPK2	RIPK3	RNF19B	RUNX3	TLR8	WNT5A
Signaling	positive regulation of signaling	9.18e-08	ACVR1B	ANKRD1	APOL3	BCL2L11	BMF	CASP1	CAV2	CCL2	CCL5	CD40	CD80	CDKN1C	CHN1	CLEC6A	DIRAS2	DLL1	EDN1	FCRLB	FGF13	GAB2	GADD45B	GLUL	GRIK1	HGF	IGFBP4	IL12A	IL15	IL23A	IRF7	ITGAL	JAK3	KL	LITAF	LMCD1	LRRK2	MAGI3	MAPK8IP2	MEIS3	NEDD4	NKX3-1	NOD2	NOTCH1	NOTCH2	P2RX4	PAG1	PDGFRA	PMAIP1
Cytokine	positive regulation of cytokine production	9.81e-08	C3AR1	CASP1	CD14	CD40	FCER1G	GIMAP5	HLA-G	IFIH1	IL12A	IL12RB1	IL15	IL23A	IRF1	IRF7	LILRB2	LTA	NFKBIA	NLRP3	NOD2	PANX1	PDE4B	PTGS2	RELA	RIPK2	RIPK3	S100A8	S100A9	SAA1	WNT5A
Cytokine	positive regulation of cell communication	9.97e-08	ACVR1B	ANKRD1	APOL3	BCL2L11	BMF	CASP1	CAV2	CCL2	CCL5	CD40	CD80	CDKN1C	CHN1	CLEC6A	DIRAS2	DLL1	EDN1	FCRLB	FGF13	GAB2	GADD45B	GLUL	GRIK1	HGF	IGFBP4	IL12A	IL15	IL23A	IRF7	ITGAL	JAK3	KL	LITAF	LMCD1	LRRK2	MAGI3	MAPK8IP2	MEIS3	NEDD4	NKX3-1	NOD2	NOTCH1	NOTCH2	P2RX4	PAG1	PDGFRA	PMAIP1
Signaling	peptidyl-tyrosine phosphorylation	1.02e-07	CCL13	CCL5	CD40	CD80	ERRFI1	FES	HCK	HGF	ICAM1	IL12A	IL12RB1	IL15	IL23A	ITK	JAK3	NOD2	PDGFRA	PRKCE	PRLR	PTK2B	PTK6	PTPN2	RIPK2	S100A8	S100A9	SAMSN1	SEMA4D	SOCS1	STAT5A
Cell Proliferation	positive regulation of T cell proliferation	1.08e-07	AIF1	CCL5	CD274	CD80	EBI3	IL12A	IL12RB1	IL15	IL23A	IL2RA	ITGAL	LILRB2	PDCD1LG2	RIPK2	STAT5A
Signaling	peptidyl-tyrosine modification	1.15e-07	CCL13	CCL5	CD40	CD80	ERRFI1	FES	HCK	HGF	ICAM1	IL12A	IL12RB1	IL15	IL23A	ITK	JAK3	NOD2	PDGFRA	PRKCE	PRLR	PTK2B	PTK6	PTPN2	RIPK2	S100A8	S100A9	SAMSN1	SEMA4D	SOCS1	STAT5A
Cell Proliferation	mononuclear cell proliferation	1.42e-07	AIF1	CCL5	CD209	CD274	CD40	CD80	EBI3	HLA-G	IL12A	IL12RB1	IL13RA1	IL15	IL23A	IL27	IL2RA	IL7	IRF1	ITGAL	LILRB2	PDCD1LG2	RIPK2	RIPK3	S100A8	S100A9	STAT5A	TCF7L1
Cell Movement	regulation of cellular component movement	1.52e-07	ACVR1B	AIF1	AMOT	ANXA3	B4GALT1	C3AR1	CCL2	CCL5	CCL7	CDK6	CEMIP	CXCL16	DACH1	DNAAF1	EDN1	ENPP2	EPB41L5	FES	FGF13	GCSAM	HGF	ICAM1	IL23A	KCNE1L	KLF4	LAMA4	MCC	NOD2	NOTCH1	P2RY6	PDE4B	PDGFRA	PRKCE	PTGER4	PTGS2	PTK2B	PTPRK	PTPRU	RAPGEF2	RIPK3	RRAS	SCN1B	SEMA4D	STAT3	TFAP2A	WNT5A
Other	positive regulation of multicellular organismal process	2.01e-07	B4GALT1	C3AR1	CASP1	CD14	CD40	CLIC5	EDN1	EDNRB	ENPP4	FCER1G	FGF13	GIMAP5	HLA-G	ICAM1	IFIH1	IL12A	IL12RB1	IL15	IL23A	IL7	IRF1	IRF7	KL	LILRB2	LTA	NFE2L2	NFKBIA	NLRP3	NOD2	NOTCH1	P2RY2	PANX1	PDE4B	PLAT	PRKCE	PTGER3	PTGS2	RELA	RIPK2	RIPK3	S100A8	S100A9	SAA1	STAT5A	TFAP2A	WNT5A
Adaptive Immune Response	regulation of adaptive immune response based on somatic recombination of immune receptors built from immunoglobulin superfamily domains	2.57e-07	CD40	CD80	FCER1G	GIMAP5	HLA-E	HLA-F	HLA-G	IL12A	IL12RB1	IL23A	IL27	JAK3	LTA	NOD2	RIPK2	RIPK3	TRPM4
Cell Proliferation	T cell proliferation	2.58e-07	AIF1	CCL5	CD209	CD274	CD80	EBI3	HLA-G	IL12A	IL12RB1	IL15	IL23A	IL27	IL2RA	IRF1	ITGAL	LILRB2	PDCD1LG2	RIPK2	RIPK3	STAT5A
Cell Differentiation	positive regulation of T cell differentiation	2.96e-07	CD80	GIMAP5	GLI3	HLA-G	IL12A	IL12RB1	IL23A	IL2RA	IL7	LILRB2	RIPK2	STAT5A	TESPA1
Cell Activation	alpha-beta T cell activation	3.57e-07	BATF	CD80	EBI3	GIMAP5	GLI3	IL12A	IL12RB1	IL15	IL23A	IL27	IRF1	IRF4	ITK	JAK3	PTGER4	RIPK2
Defense Response	defense response to other organism	3.59e-07	ANXA3	BATF	CD37	CD40	CEBPE	CLEC6A	FCER1G	GBP1	GBP3	HCK	IFIH1	IL12A	IL12RB1	IL15	IL23A	IL27	IL2RA	IRF1	IRF4	IRF7	LTA	NCF1	NLRP3	NOD2	PLD1	PLSCR1	PMAIP1	RELA	RIPK2	S100A12	S100A8	S100A9	TLR8	TRIM25
Transport	positive regulation of secretion	3.82e-07	ANKRD1	CASP1	CD14	CD274	CLEC4E	CLEC6A	EDN1	EDNRB	FCER1G	GAB2	GLUL	GRIK1	HCAR2	NKX3-1	NLRP3	NOD2	P2RX4	P2RY2	PANX1	PRKCE	PTGER4	RAB27A	S100A8	S100A9	SAA1	SYTL4	WNT5A
Signaling	JAK-STAT cascade	5.55e-07	CCL2	CCL5	CD40	CISH	IL12A	IL15	IL15RA	IL23A	JAK3	NOTCH1	PRLR	PTK2B	PTK6	PTPN2	SOCS1	SOCS3	STAT3	STAT4	STAT5A
Interferon	interferon-gamma-mediated signaling pathway	5.73e-07	GBP1	HCK	HLA-E	HLA-F	HLA-G	ICAM1	IRF1	IRF4	IRF6	IRF7	PTAFR	PTPN2	SOCS1	SOCS3
Cytokine	cytokine-mediated signaling pathway	5.74e-07	ACSL1	CCL2	CCL5	EBI3	EDN1	GBP1	HCK	HLA-E	HLA-F	HLA-G	ICAM1	IL10RA	IL12RB1	IL15RA	IRF1	IRF4	IRF6	IRF7	JAK3	NEDD4	PRLR	PTAFR	PTK2B	PTPN2	RELA	RIPK2	RPS6KA5	SOCS1	SOCS3	STAT3	STAT4	STAT5A	WNT5A
Cell Movement	regulation of cell motility	6.09e-07	ACVR1B	AIF1	AMOT	ANXA3	C3AR1	CCL2	CCL5	CCL7	CDK6	CEMIP	CXCL16	DACH1	EDN1	ENPP2	EPB41L5	FES	FGF13	GCSAM	HGF	ICAM1	IL23A	KLF4	LAMA4	MCC	NOD2	NOTCH1	P2RY6	PDGFRA	PRKCE	PTGER4	PTGS2	PTK2B	PTPRK	PTPRU	RAPGEF2	RIPK3	RRAS	SEMA4D	STAT3	TFAP2A	WNT5A
Signaling	positive regulation of signal transduction	6.44e-07	ACVR1B	ANKRD1	APOL3	BCL2L11	BMF	CASP1	CAV2	CCL5	CD40	CD80	CDKN1C	CHN1	CLEC6A	DIRAS2	DLL1	EDN1	FCRLB	FGF13	GAB2	GADD45B	HGF	IGFBP4	IL12A	IL15	IL23A	IRF7	ITGAL	JAK3	KL	LITAF	LMCD1	LRRK2	MAGI3	MAPK8IP2	MEIS3	NEDD4	NKX3-1	NOD2	NOTCH1	NOTCH2	P2RX4	PAG1	PDGFRA	PMAIP1	PRKCE	PRLR	PTK2B
Signaling	positive regulation of intracellular signal transduction	6.55e-07	ANKRD1	APOL3	BCL2L11	BMF	CASP1	CCL5	CD40	CLEC6A	DIRAS2	EDN1	FGF13	GADD45B	HGF	IGFBP4	IL12A	IL15	IL23A	ITGAL	KL	LITAF	LMCD1	LRRK2	MAGI3	MAPK8IP2	MEIS3	NEDD4	NKX3-1	NOD2	NOTCH1	NOTCH2	P2RX4	PDGFRA	PMAIP1	PRKCE	PRLR	PTK2B	RAPGEF2	RASGRP4	RELA	RIPK2	RIPK3	S100A12	S100A8	S100A9	SECTM1	SEMA4D	TRAF1
Stimulus Response	cellular response to oxygen-containing compound	6.65e-07	ANKRD1	CCL2	CCL5	CCL7	CD14	CD40	CEBPE	CISH	CMPK2	EDNRB	FGF13	HCK	HGF	ICAM1	IL15	IRG1	JAK3	KL	KLF2	KLF4	KLF5	LILRB2	LITAF	MUC1	NAMPT	NFE2L2	NFKBIA	NLRP3	NOD2	P2RX4	PDE4B	PDGFRA	PRKCE	PRLR	PTGER2	PTGS2	PTK2B	PTK6	PTPN2	PTPRK	RAPGEF2	RELA	RIPK2	S100A8	S100A9	SOCS1	SOCS3
Cytokine	positive regulation of cytokine secretion	6.74e-07	CASP1	CD14	CD274	CLEC4E	CLEC6A	NLRP3	NOD2	PANX1	PTGER4	S100A8	S100A9	SAA1	WNT5A
Signaling	regulation of GTPase activity	7.07e-07	ACAP1	AMOT	ARHGAP27	ASAP3	CD40	CDC42EP2	CHN1	DENND3	DENND4A	DENND5A	DOCK4	EPS8L1	ERRFI1	FGD3	ICAM1	LRRK2	PREX1	PTK2B	RAPGEF2	RASAL3	RASGRP2	RASGRP4	RGS14	RGS16	RGS3	RINL	S100A10	SEMA4D	SIPA1L1	SMAP2	SNX18	STMN3
Cell Activation	positive regulation of T cell activation	7.19e-07	AIF1	CCL2	CCL5	CD274	CD80	EBI3	GIMAP5	GLI3	HLA-G	IL12A	IL12RB1	IL15	IL23A	IL2RA	IL7	ITGAL	LILRB2	NOD2	PDCD1LG2	RIPK2	STAT5A	TESPA1
obsolete term	regulation of GTP catabolic process	7.32e-07	ACAP1	AMOT	ARHGAP27	ASAP3	CD40	CDC42EP2	CHN1	DENND3	DENND4A	DENND5A	DOCK4	EPS8L1	ERRFI1	FGD3	ICAM1	LRRK2	PREX1	PTK2B	RAPGEF2	RASAL3	RASGRP2	RASGRP4	RGS14	RGS16	RGS3	RINL	S100A10	SEMA4D	SIPA1L1	SMAP2	SNX18	STMN3
Cytokine	cytokine secretion	8.68e-07	CASP1	CD14	CD274	CLEC4E	CLEC6A	NLRP3	NOD2	NOTCH1	NOTCH2	PANX1	PTGER4	RNF19B	S100A12	S100A8	S100A9	SAA1	WNT5A
Cell Differentiation	leukocyte differentiation	9.11e-07	BATF	CD80	CEBPE	FLT3LG	GAB2	GIMAP5	GLI3	HLA-G	IL12A	IL12RB1	IL15	IL15RA	IL23A	IL27	IL2RA	IL7	IRF1	IRF4	IRF7	ITK	JAK3	LILRB2	MAFB	PIK3CD	PTGER4	PTK2B	PTPN2	RIPK2	RIPK3	RUNX2	SNX10	STAT5A	TCF7L1	TESPA1
Cell Movement	regulation of cell migration	1.06e-06	ACVR1B	AIF1	AMOT	ANXA3	C3AR1	CCL2	CCL5	CCL7	CEMIP	CXCL16	DACH1	EDN1	ENPP2	EPB41L5	FGF13	GCSAM	HGF	ICAM1	IL23A	KLF4	LAMA4	MCC	NOD2	NOTCH1	P2RY6	PDGFRA	PRKCE	PTGER4	PTGS2	PTK2B	PTPRK	PTPRU	RAPGEF2	RIPK3	RRAS	SEMA4D	STAT3	TFAP2A	WNT5A
Stimulus Response	positive regulation of response to external stimulus	1.07e-06	AGTR1	AIF1	C3AR1	CCL2	CCL5	CCL7	EDN1	FCER1G	IL15	IL23A	IRG1	LTA	PTGER3	PTGER4	PTGS2	PTK2B	S100A12	S100A8	S100A9	SCARF1	STAT5A	WNT5A
Signaling	G-protein coupled receptor binding	1.47e-06	AGTR1	CAV2	CCL13	CCL2	CCL5	CCL7	CCL8	CXCL1	CXCL16	CXCL2	CXCL3	CXCL6	EDN1	EDNRB	KLF5	MAGI3	NEDD4	NLRP3	NPFF	PARD3	RAPGEF2	SAA1	STAT3	WNT5A
Chemokine	chemokine activity	1.48e-06	CCL13	CCL2	CCL5	CCL7	CCL8	CXCL1	CXCL16	CXCL2	CXCL3	CXCL6	KLF5
Innate Immune Response	positive regulation of innate immune response	1.54e-06	CCL5	CD14	CTSL	GIMAP5	HCK	HLA-E	IFIH1	IL12A	IRF1	IRF4	IRF7	IRG1	NFKBIA	NOD2	PLSCR1	PRKCE	RELA	RIPK2	RIPK3	RPS6KA5	STAT5A	TLR8	UBE2D1
Nucleic Acid	GTP metabolic process	1.57e-06	ACAP1	AK4	AMOT	ARHGAP27	ARL4C	ASAP3	CD40	CDC42EP2	CHN1	DENND3	DENND4A	DENND5A	DIRAS2	DOCK4	EPS8L1	ERRFI1	FGD3	GCH1	GIMAP7	ICAM1	LRRK2	PREX1	PTK2B	RAPGEF2	RASAL3	RASGRP2	RASGRP4	RGS14	RGS16	RGS3	RHEBL1	RINL	RND1	S100A10	SEMA4D	SIPA1L1	SMAP2	SNX18	STMN3
Chemokine	chemokine receptor binding	1.84e-06	CCL13	CCL2	CCL5	CCL7	CCL8	CXCL1	CXCL16	CXCL2	CXCL3	CXCL6	KLF5	STAT3
Nucleic Acid	regulation of purine nucleotide catabolic process	1.89e-06	ACAP1	AMOT	ARHGAP27	ASAP3	CD40	CDC42EP2	CHN1	DENND3	DENND4A	DENND5A	DOCK4	EPS8L1	ERRFI1	FGD3	ICAM1	LRRK2	PLSCR1	PREX1	PTK2B	RAPGEF2	RASAL3	RASGRP2	RASGRP4	RGS14	RGS16	RGS3	RINL	S100A10	SEMA4D	SIPA1L1	SMAP2	SNX18	STMN3
Nucleic Acid	positive regulation of hydrolase activity	1.98e-06	AGTR1	ARHGAP27	ASAP3	BCL2L11	CASP1	CCL2	CCL5	CD40	CDC42EP2	DOCK4	ERRFI1	FGF13	ICAM1	IFT57	ITK	LRRK2	MEFV	NKX3-1	NLRP3	PDGFRA	PLSCR1	PMAIP1	PREX1	PRKCE	PTK2B	RAPGEF2	RASAL3	RASGRP4	RGS14	RGS16	RGS3	RIPK2	RIPK3	S100A10	S100A8	S100A9	SEMA4D	SIPA1L1	SNX18
Nucleic Acid	regulation of nucleoside metabolic process	1.98e-06	ACAP1	AMOT	ARHGAP27	ASAP3	CD40	CDC42EP2	CHN1	DENND3	DENND4A	DENND5A	DOCK4	EPS8L1	ERRFI1	FGD3	ICAM1	LRRK2	PLSCR1	PREX1	PTK2B	RAPGEF2	RASAL3	RASGRP2	RASGRP4	RGS14	RGS16	RGS3	RINL	S100A10	SEMA4D	SIPA1L1	SMAP2	SNX18	STMN3
Nucleic Acid	regulation of nucleotide catabolic process	1.98e-06	ACAP1	AMOT	ARHGAP27	ASAP3	CD40	CDC42EP2	CHN1	DENND3	DENND4A	DENND5A	DOCK4	EPS8L1	ERRFI1	FGD3	ICAM1	LRRK2	PLSCR1	PREX1	PTK2B	RAPGEF2	RASAL3	RASGRP2	RASGRP4	RGS14	RGS16	RGS3	RINL	S100A10	SEMA4D	SIPA1L1	SMAP2	SNX18	STMN3
Cell Differentiation	positive regulation of leukocyte differentiation	2e-06	CD80	FLT3LG	GIMAP5	GLI3	HLA-G	IL12A	IL12RB1	IL15	IL15RA	IL23A	IL2RA	IL7	LILRB2	RIPK2	STAT5A	TESPA1
Nucleic Acid	GTP catabolic process	2.01e-06	ACAP1	AMOT	ARHGAP27	ARL4C	ASAP3	CD40	CDC42EP2	CHN1	DENND3	DENND4A	DENND5A	DIRAS2	DOCK4	EPS8L1	ERRFI1	FGD3	GCH1	GIMAP7	ICAM1	LRRK2	PREX1	PTK2B	RAPGEF2	RASAL3	RASGRP2	RASGRP4	RGS14	RGS16	RGS3	RHEBL1	RINL	RND1	S100A10	SEMA4D	SIPA1L1	SMAP2	SNX18	STMN3
Cell Differentiation	alpha-beta T cell differentiation	2.19e-06	BATF	CD80	GIMAP5	GLI3	IL12RB1	IL23A	IL27	IRF1	IRF4	ITK	JAK3	PTGER4	RIPK2
Cell Differentiation	regulation of leukocyte differentiation	2.22e-06	CD80	FLT3LG	GIMAP5	GLI3	HLA-G	IL12A	IL12RB1	IL15	IL15RA	IL23A	IL27	IL2RA	IL7	IRF1	IRF4	IRF7	JAK3	LILRB2	PTPN2	RIPK2	STAT5A	TESPA1
Nucleic Acid	guanosine-containing compound catabolic process	2.26e-06	ACAP1	AMOT	ARHGAP27	ARL4C	ASAP3	CD40	CDC42EP2	CHN1	DENND3	DENND4A	DENND5A	DIRAS2	DOCK4	EPS8L1	ERRFI1	FGD3	GCH1	GIMAP7	ICAM1	LRRK2	PREX1	PTK2B	RAPGEF2	RASAL3	RASGRP2	RASGRP4	RGS14	RGS16	RGS3	RHEBL1	RINL	RND1	S100A10	SEMA4D	SIPA1L1	SMAP2	SNX18	STMN3
Protein Secretion	positive regulation of protein secretion	2.29e-06	ANKRD1	CASP1	CD14	CD274	CLEC4E	CLEC6A	NLRP3	NOD2	PANX1	PTGER4	S100A8	S100A9	SAA1	SYTL4	WNT5A
Nucleic Acid	guanosine-containing compound metabolic process	2.47e-06	ACAP1	AK4	AMOT	ARHGAP27	ARL4C	ASAP3	CD40	CDC42EP2	CHN1	DENND3	DENND4A	DENND5A	DIRAS2	DOCK4	EPS8L1	ERRFI1	FGD3	GCH1	GIMAP7	ICAM1	LRRK2	PREX1	PTK2B	RAPGEF2	RASAL3	RASGRP2	RASGRP4	RGS14	RGS16	RGS3	RHEBL1	RINL	RND1	S100A10	SEMA4D	SIPA1L1	SMAP2	SNX18	STMN3
Cell Activation	regulation of alpha-beta T cell activation	2.81e-06	CD80	EBI3	GIMAP5	GLI3	IL12A	IL12RB1	IL23A	IL27	IRF1	IRF4	JAK3	RIPK2
Apoptosis	regulation of leukocyte apoptotic process	2.83e-06	CCL5	FCER1G	HCAR2	IRF7	JAK3	NOD2	RAPGEF2	RIPK3	S100A8	S100A9	STAT5A	TSC22D3	WNT5A
Interferon	regulation of interferon-gamma production	3.27e-06	EBI3	GIMAP5	IL12A	IL12RB1	IL23A	IL27	LTA	NOD2	PDE4B	RIPK2	RIPK3	TLR8	WNT5A
Signaling	regulation of Ras GTPase activity	3.29e-06	ACAP1	ARHGAP27	ASAP3	CD40	CDC42EP2	CHN1	DENND3	DENND4A	DENND5A	DOCK4	EPS8L1	ERRFI1	FGD3	ICAM1	PREX1	PTK2B	RAPGEF2	RASAL3	RASGRP4	S100A10	SEMA4D	SIPA1L1	SMAP2	STMN3
Apoptosis	myeloid cell apoptotic process	3.42e-06	CCL5	CTSL	FCER1G	HCAR2	IRF7	NOD2	S100A8	S100A9	STAT5A
Signaling	small GTPase mediated signal transduction	3.45e-06	ACAP1	AGTR1	AIF1	AMOT	ARHGAP27	ARL4C	ARL5B	ASAP3	CD40	CDC42EP2	CDC42EP4	CHN1	DENND3	DENND4A	DENND5A	DIRAS2	DOCK4	EPS8L1	ERRFI1	FGD3	FGF13	ICAM1	LRRK2	NOTCH2	PLD1	PLEKHG2	PREX1	PTK2B	RAB12	RAB24	RAB27A	RALGDS	RAPGEF2	RASAL3	RASGRP2	RASGRP4	RHEBL1	RHOBTB3	RHOU	RND1	RRAS	S100A10	SEMA4D	SIPA1L1	SMAP2	STMN3	TAGAP
Transport	positive regulation of transport	4.24e-06	ANKRD1	CASP1	CCL2	CCL5	CD14	CD274	CEMIP	CFH	CLEC4E	CLEC6A	CREBRF	EDN1	EDNRB	FCER1G	GAB2	GIMAP5	GLI3	GLUL	GRIK1	HCAR2	IL23A	KCNE1L	NEDD4	NFKBIA	NKX3-1	NLRP3	NOD2	P2RX4	P2RY2	PANX1	PRKCE	PTGER4	PTGS2	RAB27A	S100A1	S100A8	S100A9	SAA1	SCN1B	SYCP2	SYTL4	WNT5A
Apoptosis	negative regulation of myeloid cell apoptotic process	4.98e-06	CCL5	FCER1G	IRF7	NOD2	S100A8	S100A9	STAT5A
Inflammatory Response	acute inflammatory response	4.98e-06	B4GALT1	CFB	CFH	EDNRB	FCER1G	KL	NLRP3	NPFF	PLSCR1	PTGER3	PTGES	PTGS2	S100A8	SAA1	SAA2	SERPINA1	STAT3
Cell Proliferation	negative regulation of cell proliferation	4.99e-06	AIF1	B4GALT1	CAV2	CD274	CD37	CDH5	CDK6	CDKN1C	CDKN2D	CXCL1	DACH1	FGF13	GAS8	GLI3	HLA-G	IL12A	IL15	IL2RA	IRF1	IRF6	KLF4	LILRB2	LTA	MCC	NKX3-1	NOTCH1	NOTCH2	PDCD1LG2	PMAIP1	PTGES	PTGS2	PTK2B	PTPN2	PTPRK	PTPRU	RAPGEF2	RUNX3	SAV1	SOD2	TFAP2A	WNT5A	XIRP1
Homeostasis	homeostasis of number of cells	5.08e-06	ACVR1B	BCL2L11	CDK6	CFH	FCER1G	GIMAP5	HCAR2	IL2RA	IL7	JAK3	KLF2	MAFB	PDE4B	PIK3CD	PMAIP1	PTPN2	RIPK3	S100A8	S100A9	STAT5A	TSC22D3	ZBTB18
Inflammatory Response	positive regulation of inflammatory response	5.45e-06	AGTR1	FCER1G	IL15	IL23A	LTA	PTGER3	PTGER4	PTGS2	S100A12	S100A8	S100A9	STAT5A	WNT5A
Signaling	Ras protein signal transduction	5.46e-06	ACAP1	AGTR1	AIF1	ARHGAP27	ASAP3	CD40	CDC42EP2	CDC42EP4	CHN1	DENND3	DENND4A	DENND5A	DOCK4	EPS8L1	ERRFI1	FGD3	FGF13	ICAM1	NOTCH2	PLD1	PREX1	PTK2B	RALGDS	RAPGEF2	RASAL3	RASGRP2	RASGRP4	RHOU	RRAS	S100A10	SEMA4D	SIPA1L1	SMAP2	STMN3
Cytokine	response to tumor necrosis factor	5.85e-06	ANKRD1	CCL2	CCL5	CD14	CXCL16	EDN1	GCH1	ICAM1	IRG1	KLF2	NFE2L2	NKX3-1	PTGS2	PTK2B	PTPN2	RELA
Cell Differentiation	CD4-positive, alpha-beta T cell differentiation involved in immune response	6.7e-06	BATF	CD80	IL12RB1	IL23A	IL27	IRF4	JAK3	PTGER4	RIPK2
Cell Differentiation	T-helper cell differentiation	6.7e-06	BATF	CD80	IL12RB1	IL23A	IL27	IRF4	JAK3	PTGER4	RIPK2
Cell Movement	positive regulation of cell migration	6.72e-06	ACVR1B	AIF1	AMOT	ANXA3	C3AR1	CCL2	CCL5	CCL7	CEMIP	CXCL16	EDN1	EPB41L5	FGF13	HGF	ICAM1	IL23A	NOTCH1	P2RY6	PDGFRA	PRKCE	PTGS2	PTK2B	RAPGEF2	SEMA4D	TFAP2A	WNT5A
Cell Differentiation	CD4-positive, alpha-beta T cell differentiation	7.92e-06	BATF	CD80	GIMAP5	IL12RB1	IL23A	IL27	IRF4	JAK3	PTGER4	RIPK2
Nucleic Acid	regulation of purine nucleotide metabolic process	8.28e-06	ACAP1	AMOT	ARHGAP27	ASAP3	CD40	CDC42EP2	CHN1	DENND3	DENND4A	DENND5A	DOCK4	EDN1	EDNRB	EPS8L1	ERRFI1	FGD3	GABBR1	ICAM1	LRRK2	NLRP3	PLSCR1	PREX1	PTK2B	RAPGEF2	RASAL3	RASGRP2	RASGRP4	RGS14	RGS16	RGS3	RINL	S100A10	SEMA4D	SIPA1L1	SMAP2	SNX18	STMN3	WNT5A
Adaptive Immune Response	regulation of lymphocyte mediated immunity	8.4e-06	CD40	FCER1G	GIMAP5	HLA-E	HLA-F	HLA-G	IL12A	IL12RB1	IL23A	LTA	NOD2	RIPK3	STAT5A	TRPM4
Cell Activation	T cell activation involved in immune response	8.72e-06	BATF	CD80	ICAM1	IL12RB1	IL23A	IL27	IRF4	ITGAL	JAK3	PTGER4	RAB27A	RIPK2
Apoptosis	regulation of myeloid cell apoptotic process	8.93e-06	CCL5	FCER1G	HCAR2	IRF7	NOD2	S100A8	S100A9	STAT5A
Stimulus Response	negative regulation of response to external stimulus	9.09e-06	AIF1	CCL2	CNR2	DUSP10	FGF13	IL2RA	IRG1	KLF4	MEFV	NLRP3	NOD2	NOTCH1	NPFF	PTGER4	PTPN2	RIPK2	SAA1	WNT5A	ZFP36
Cell Movement	positive regulation of cell motility	9.13e-06	ACVR1B	AIF1	AMOT	ANXA3	C3AR1	CCL2	CCL5	CCL7	CEMIP	CXCL16	EDN1	EPB41L5	FGF13	HGF	ICAM1	IL23A	NOTCH1	P2RY6	PDGFRA	PRKCE	PTGS2	PTK2B	RAPGEF2	SEMA4D	TFAP2A	WNT5A
Nucleic Acid	regulation of nucleotide metabolic process	9.37e-06	ACAP1	AMOT	ARHGAP27	ASAP3	CD40	CDC42EP2	CHN1	DENND3	DENND4A	DENND5A	DOCK4	EDN1	EDNRB	EPS8L1	ERRFI1	FGD3	GABBR1	ICAM1	LRRK2	NLRP3	PLSCR1	PREX1	PTK2B	RAPGEF2	RASAL3	RASGRP2	RASGRP4	RGS14	RGS16	RGS3	RINL	S100A10	SEMA4D	SIPA1L1	SMAP2	SNX18	STMN3	WNT5A
Cell Activation	alpha-beta T cell activation involved in immune response	9.97e-06	BATF	CD80	IL12RB1	IL23A	IL27	IRF4	JAK3	PTGER4	RIPK2
Cell Differentiation	alpha-beta T cell differentiation involved in immune response	9.97e-06	BATF	CD80	IL12RB1	IL23A	IL27	IRF4	JAK3	PTGER4	RIPK2
Adaptive Immune Response	positive regulation of adaptive immune response based on somatic recombination of immune receptors built from immunoglobulin superfamily domains	1e-05	FCER1G	GIMAP5	HLA-E	HLA-F	HLA-G	IL12A	IL12RB1	IL23A	LTA	NOD2	RIPK2
Signaling	positive regulation of GTPase activity	1.03e-05	ARHGAP27	ASAP3	CD40	CDC42EP2	DOCK4	ERRFI1	ICAM1	LRRK2	PREX1	PTK2B	RAPGEF2	RASAL3	RGS14	RGS16	RGS3	S100A10	SEMA4D	SIPA1L1	SNX18
Signaling	regulation of peptidyl-tyrosine phosphorylation	1.05e-05	CCL5	CD40	CD80	ERRFI1	HGF	ICAM1	IL12A	IL15	IL23A	NOD2	PRKCE	PTK2B	PTK6	PTPN2	RIPK2	S100A8	S100A9	SAMSN1	SEMA4D	SOCS1
Cytotoxcity	regulation of leukocyte mediated cytotoxicity	1.06e-05	GIMAP5	HLA-E	HLA-F	HLA-G	ICAM1	IL12A	IL12RB1	IL23A	RIPK3	STAT5A
Cytokine	cellular response to interleukin-1	1.06e-05	ANKRD1	CCL2	CCL5	EDN1	ICAM1	IRG1	KLF2	NKX3-1	RELA	RPS6KA5
Cell Differentiation	regulation of CD4-positive, alpha-beta T cell differentiation	1.1e-05	CD80	GIMAP5	IL12RB1	IL23A	IL27	IRF4	JAK3	RIPK2
Homeostasis	regulation of homeostatic process	1.22e-05	ACVR1B	AGTR1	CDK6	CEMIP	CFH	EDN1	EDNRB	FCER1G	FGF13	GIMAP5	HCAR2	IL2RA	MAFB	NLRP3	NPFF	P2RX4	PRKCE	PTGER3	PTGS2	PTK2B	RIPK2	RIPK3	S100A8	S100A9	SCN1B	STAT5A	TSC22D3
Transport	positive regulation of cellular component movement	1.22e-05	ACVR1B	AIF1	AMOT	ANXA3	C3AR1	CCL2	CCL5	CCL7	CEMIP	CXCL16	EDN1	EPB41L5	FGF13	HGF	ICAM1	IL23A	NOTCH1	P2RY6	PDGFRA	PRKCE	PTGS2	PTK2B	RAPGEF2	SEMA4D	TFAP2A	WNT5A
Adaptive Immune Response	positive regulation of lymphocyte mediated immunity	1.31e-05	FCER1G	GIMAP5	HLA-E	HLA-F	HLA-G	IL12A	IL12RB1	IL23A	LTA	NOD2	STAT5A
Signaling	positive regulation of NF-kappaB transcription factor activity	1.4e-05	CD40	ICAM1	NFKBIA	NLRP3	NOD2	RELA	RHEBL1	RIPK2	RIPK3	RPS6KA5	S100A12	S100A8	S100A9	TRAF1	TRIM25	WNT5A
Cell Differentiation	T cell differentiation involved in immune response	1.44e-05	BATF	CD80	IL12RB1	IL23A	IL27	IRF4	JAK3	PTGER4	RIPK2
Cell Activation	CD4-positive, alpha-beta T cell activation	1.46e-05	BATF	CD80	GIMAP5	IL12RB1	IL23A	IL27	IRF4	JAK3	PTGER4	RIPK2
Adaptive Immune Response	positive regulation of adaptive immune response	1.5e-05	FCER1G	GIMAP5	HLA-E	HLA-F	HLA-G	IL12A	IL12RB1	IL23A	LTA	NOD2	RIPK2
Cytokine	response to interleukin-1	1.56e-05	ANKRD1	CCL2	CCL5	EDN1	HNMT	ICAM1	IRG1	KLF2	NKX3-1	RELA	RIPK2	RPS6KA5
Nucleic Acid	nucleoside catabolic process	1.7e-05	ACAP1	AMOT	ARHGAP27	ARL4C	ASAP3	ATP8B3	CD40	CDC42EP2	CHN1	DDX43	DENND3	DENND4A	DENND5A	DIRAS2	DOCK4	DPYS	ENPP4	EPS8L1	ERRFI1	FGD3	GCH1	GIMAP7	ICAM1	LRRK2	PREX1	PTK2B	RAPGEF2	RASAL3	RASGRP2	RASGRP4	RGS14	RGS16	RGS3	RHEBL1	RHOBTB3	RINL	RND1	S100A10	SEMA4D	SIPA1L1	SMAP2	SNX18	STMN3	TYMP
Cytokine	cytokine receptor binding	1.72e-05	CCL13	CCL2	CCL5	CCL7	CCL8	CXCL1	CXCL16	CXCL2	CXCL3	CXCL6	EBI3	IL12A	IL12RB1	IL15	IL23A	IL27	IL7	KLF5	LTA	S100A8	S100A9	STAT3
Cell Proliferation	positive regulation of cell proliferation	1.81e-05	AIF1	ARNT2	B4GALT1	CAV2	CCL2	CCL5	CD274	CD40	CD80	CDK6	EBI3	EDN1	EDNRB	FGF13	FLT3LG	GAB2	GLI3	GLUL	HCK	IL12A	IL12RB1	IL13RA1	IL15	IL23A	IL2RA	IL7	ITGAL	KLF5	LILRB2	NAMPT	NKX3-1	NLRP3	NOD2	NOTCH1	PDCD1LG2	PDGFRA	PTGS2	PTK2B	RELA	RIPK2	RUNX2	S100A8	S100A9	SMARCD3	STAT5A	TCF7L1	TRPM4
Other	negative regulation of multicellular organismal process	1.81e-05	DLL1	DUSP10	EDN1	GIMAP5	IFIH1	IL12A	IL23A	IRG1	JAK3	KLF2	KLF4	MEFV	MYLIP	NCF1	NLRP3	NOD2	NOTCH1	NPFF	P2RX4	PDE4B	PDGFRA	PLAT	PTGS2	PTK2B	PTPRU	RPS6KA5	SAV1	TNNT1	TRIM25	ZC3H12A
Adaptive Immune Response	lymphocyte activation involved in immune response	1.82e-05	BATF	CD40	CD80	ICAM1	IL12RB1	IL23A	IL27	IRF4	ITGAL	JAK3	NBN	PTGER4	PTK2B	RAB27A	RIPK2
Cell Movement	positive regulation of locomotion	1.9e-05	ACVR1B	AIF1	AMOT	ANXA3	C3AR1	CCL2	CCL5	CCL7	CEMIP	CXCL16	EDN1	EPB41L5	FGF13	HGF	ICAM1	IL23A	NOTCH1	P2RY6	PDGFRA	PRKCE	PTGS2	PTK2B	RAPGEF2	SEMA4D	TFAP2A	WNT5A
Adaptive Immune Response	positive regulation of leukocyte mediated immunity	1.92e-05	FCER1G	GIMAP5	HLA-E	HLA-F	HLA-G	IL12A	IL12RB1	IL23A	LTA	NOD2	STAT5A
Cell Activation	regulation of CD4-positive, alpha-beta T cell activation	2.12e-05	CD80	GIMAP5	IL12RB1	IL23A	IL27	IRF4	JAK3	RIPK2
Other	positive regulation of production of molecular mediator of immune response	2.12e-05	CD37	FCER1G	GIMAP5	IL13RA1	NOD2	S100A8	S100A9	WNT5A
Cell Differentiation	regulation of T-helper cell differentiation	2.15e-05	CD80	IL12RB1	IL23A	IL27	IRF4	JAK3	RIPK2
Other	glycosyl compound catabolic process	2.15e-05	ACAP1	AMOT	ARHGAP27	ARL4C	ASAP3	ATP8B3	CD40	CDC42EP2	CHN1	DDX43	DENND3	DENND4A	DENND5A	DIRAS2	DOCK4	DPYS	ENPP4	EPS8L1	ERRFI1	FGD3	GCH1	GIMAP7	ICAM1	LRRK2	PREX1	PTK2B	RAPGEF2	RASAL3	RASGRP2	RASGRP4	RGS14	RGS16	RGS3	RHEBL1	RHOBTB3	RINL	RND1	S100A10	SEMA4D	SIPA1L1	SMAP2	SNX18	STMN3	TYMP
Signaling	JAK-STAT cascade involved in growth hormone signaling pathway	2.15e-05	CISH	JAK3	PRLR	SOCS1	SOCS3	STAT3	STAT5A
Apoptosis	negative regulation of leukocyte apoptotic process	2.39e-05	CCL5	FCER1G	IRF7	JAK3	NOD2	S100A8	S100A9	STAT5A	TSC22D3
Cell Adhesion	leukocyte cell-cell adhesion	2.39e-05	CCL5	CD209	GCNT1	ICAM1	ITGAL	S100A8	S100A9	SELPLG	SEMA4D
Cell Differentiation	regulation of alpha-beta T cell differentiation	2.39e-05	CD80	GIMAP5	GLI3	IL12RB1	IL23A	IL27	IRF4	JAK3	RIPK2
Protein Secretion	protein secretion	2.4e-05	ANKRD1	CASP1	CD14	CD274	CD40	CLEC4E	CLEC6A	NLRP3	NOD2	NOTCH1	NOTCH2	PANX1	PTGER4	RNF19B	S100A12	S100A8	S100A9	SAA1	SYTL4	WNT5A
Cytokine	regulation of cytokine secretion	2.8e-05	CASP1	CD14	CD274	CLEC4E	CLEC6A	NLRP3	NOD2	PANX1	PTGER4	S100A8	S100A9	SAA1	WNT5A
Cytokine	regulation of interleukin-12 production	2.87e-05	CD40	HLA-G	IL23A	IRF1	JAK3	MEFV	NOD2	RELA	RIPK2
Cytokine	interleukin-12 production	3.45e-05	CD40	HLA-G	IL23A	IRF1	JAK3	MEFV	NOD2	RELA	RIPK2
Nucleic Acid	purine nucleoside catabolic process	3.6e-05	ACAP1	AMOT	ARHGAP27	ARL4C	ASAP3	ATP8B3	CD40	CDC42EP2	CHN1	DDX43	DENND3	DENND4A	DENND5A	DIRAS2	DOCK4	ENPP4	EPS8L1	ERRFI1	FGD3	GCH1	GIMAP7	ICAM1	LRRK2	PREX1	PTK2B	RAPGEF2	RASAL3	RASGRP2	RASGRP4	RGS14	RGS16	RGS3	RHEBL1	RHOBTB3	RINL	RND1	S100A10	SEMA4D	SIPA1L1	SMAP2	SNX18	STMN3
Nucleic Acid	purine ribonucleoside catabolic process	3.6e-05	ACAP1	AMOT	ARHGAP27	ARL4C	ASAP3	ATP8B3	CD40	CDC42EP2	CHN1	DDX43	DENND3	DENND4A	DENND5A	DIRAS2	DOCK4	ENPP4	EPS8L1	ERRFI1	FGD3	GCH1	GIMAP7	ICAM1	LRRK2	PREX1	PTK2B	RAPGEF2	RASAL3	RASGRP2	RASGRP4	RGS14	RGS16	RGS3	RHEBL1	RHOBTB3	RINL	RND1	S100A10	SEMA4D	SIPA1L1	SMAP2	SNX18	STMN3
Other	regulation of catabolic process	3.83e-05	ACAP1	AMOT	ARHGAP27	ASAP3	CD40	CDC42EP2	CHN1	CREBRF	DENND3	DENND4A	DENND5A	DOCK4	EPS8L1	ERRFI1	FGD3	GIMAP5	HCAR2	ICAM1	LRRK2	MYLIP	N4BP1	NEDD4	PLSCR1	PREX1	PRKCE	PTK2B	RAPGEF2	RASAL3	RASGRP2	RASGRP4	RELA	RGS14	RGS16	RGS3	RINL	S100A10	SEMA4D	SIPA1L1	SMAP2	SNX18	STMN3	TP53INP2	WNT5A	ZC3H12A	ZFP36
Cytokine	positive regulation of interleukin-1 secretion	4.12e-05	CASP1	NLRP3	NOD2	PANX1	SAA1	WNT5A
Signaling	regulation of small GTPase mediated signal transduction	4.13e-05	ACAP1	AMOT	ARHGAP27	ASAP3	CD40	CDC42EP2	CHN1	DENND3	DENND4A	DENND5A	DOCK4	EPS8L1	ERRFI1	FGD3	ICAM1	NOTCH2	PLEKHG2	PREX1	PTK2B	RALGDS	RAPGEF2	RASAL3	RASGRP2	RASGRP4	RHOU	S100A10	SEMA4D	SIPA1L1	SMAP2	STMN3	TAGAP
Inflammatory Response	negative regulation of inflammatory response	4.38e-05	CNR2	DUSP10	IL2RA	IRG1	KLF4	MEFV	NLRP3	NOD2	PTGER4	PTPN2	SAA1	ZFP36
Nucleic Acid	ribonucleoside catabolic process	4.7e-05	ACAP1	AMOT	ARHGAP27	ARL4C	ASAP3	ATP8B3	CD40	CDC42EP2	CHN1	DDX43	DENND3	DENND4A	DENND5A	DIRAS2	DOCK4	ENPP4	EPS8L1	ERRFI1	FGD3	GCH1	GIMAP7	ICAM1	LRRK2	PREX1	PTK2B	RAPGEF2	RASAL3	RASGRP2	RASGRP4	RGS14	RGS16	RGS3	RHEBL1	RHOBTB3	RINL	RND1	S100A10	SEMA4D	SIPA1L1	SMAP2	SNX18	STMN3
Other	nitric oxide biosynthetic process	4.7e-05	EDN1	GCH1	GIMAP5	ICAM1	P2RX4	PTGS2	PTK2B	SLC7A2	SOD2	ZC3H12A
Cytotoxcity	positive regulation of cell killing	4.71e-05	BCL2L11	GIMAP5	HLA-E	HLA-F	HLA-G	IL12A	IL12RB1	IL23A	STAT5A
Cell Activation	regulation of natural killer cell activation	4.73e-05	FLT3LG	IL12A	IL15	IL15RA	IL23A	SLAMF7	STAT5A
Nucleic Acid	purine ribonucleoside triphosphate catabolic process	4.82e-05	ACAP1	AMOT	ARHGAP27	ARL4C	ASAP3	ATP8B3	CD40	CDC42EP2	CHN1	DDX43	DENND3	DENND4A	DENND5A	DIRAS2	DOCK4	EPS8L1	ERRFI1	FGD3	GCH1	GIMAP7	ICAM1	LRRK2	PREX1	PTK2B	RAPGEF2	RASAL3	RASGRP2	RASGRP4	RGS14	RGS16	RGS3	RHEBL1	RHOBTB3	RINL	RND1	S100A10	SEMA4D	SIPA1L1	SMAP2	SNX18	STMN3
Nucleic Acid	ribonucleoside triphosphate catabolic process	4.82e-05	ACAP1	AMOT	ARHGAP27	ARL4C	ASAP3	ATP8B3	CD40	CDC42EP2	CHN1	DDX43	DENND3	DENND4A	DENND5A	DIRAS2	DOCK4	EPS8L1	ERRFI1	FGD3	GCH1	GIMAP7	ICAM1	LRRK2	PREX1	PTK2B	RAPGEF2	RASAL3	RASGRP2	RASGRP4	RGS14	RGS16	RGS3	RHEBL1	RHOBTB3	RINL	RND1	S100A10	SEMA4D	SIPA1L1	SMAP2	SNX18	STMN3
Response to other organism	response to virus	4.85e-05	BCL2L11	CCL5	CCL8	CD37	CD40	CDK6	GBP1	GBP3	HCK	IFIH1	IL12A	IL12RB1	IL15	IL23A	IL27	IL2RA	IRF1	IRF7	NLRP3	PLSCR1	PMAIP1	RELA	TLR8	TRIM25
Nucleic Acid	purine nucleoside triphosphate catabolic process	5.29e-05	ACAP1	AMOT	ARHGAP27	ARL4C	ASAP3	ATP8B3	CD40	CDC42EP2	CHN1	DDX43	DENND3	DENND4A	DENND5A	DIRAS2	DOCK4	EPS8L1	ERRFI1	FGD3	GCH1	GIMAP7	ICAM1	LRRK2	PREX1	PTK2B	RAPGEF2	RASAL3	RASGRP2	RASGRP4	RGS14	RGS16	RGS3	RHEBL1	RHOBTB3	RINL	RND1	S100A10	SEMA4D	SIPA1L1	SMAP2	SNX18	STMN3
Other	regulation of cell shape	5.38e-05	BRWD3	CCL13	CCL2	CCL7	CDC42EP2	CDC42EP4	EPB41L3	FES	FGD3	HCK	ICAM1	PTK2B	RHOU	SEMA4D
Cell Activation	negative regulation of cell activation	5.4e-05	CD274	CD37	CNR2	GIMAP5	GLI3	HLA-G	IL2RA	IRF1	JAK3	LILRB2	PAG1	PDCD1LG2	PDGFRA	SAMSN1	ZC3H12A
Nucleic Acid	nucleotide-binding domain, leucine rich repeat containing receptor signaling pathway	5.41e-05	CASP1	MEFV	NFKBIA	NLRP3	NOD2	PANX1	RELA	RIPK2	TXN
Nucleic Acid	purine ribonucleotide catabolic process	5.54e-05	ACAP1	AMOT	ARHGAP27	ARL4C	ASAP3	ATP8B3	CD40	CDC42EP2	CHN1	DDX43	DENND3	DENND4A	DENND5A	DIRAS2	DOCK4	EPS8L1	ERRFI1	FGD3	GCH1	GIMAP7	ICAM1	LRRK2	PDE4B	PREX1	PTK2B	RAPGEF2	RASAL3	RASGRP2	RASGRP4	RGS14	RGS16	RGS3	RHEBL1	RHOBTB3	RINL	RND1	S100A10	SEMA4D	SIPA1L1	SMAP2	SNX18	STMN3
Transport	positive regulation of protein transport	5.54e-05	ANKRD1	CASP1	CD14	CD274	CEMIP	CLEC4E	CLEC6A	CREBRF	GLI3	IL23A	NLRP3	NOD2	PANX1	PTGER4	PTGS2	S100A8	S100A9	SAA1	SYTL4	WNT5A
Nucleic Acid	nucleoside triphosphate catabolic process	5.6e-05	ACAP1	AMOT	ARHGAP27	ARL4C	ASAP3	ATP8B3	CD40	CDC42EP2	CHN1	DDX43	DENND3	DENND4A	DENND5A	DIRAS2	DOCK4	EPS8L1	ERRFI1	FGD3	GCH1	GIMAP7	ICAM1	LRRK2	PREX1	PTK2B	RAPGEF2	RASAL3	RASGRP2	RASGRP4	RGS14	RGS16	RGS3	RHEBL1	RHOBTB3	RINL	RND1	S100A10	SEMA4D	SIPA1L1	SMAP2	SNX18	STMN3
Nucleic Acid	ribonucleotide catabolic process	5.63e-05	ACAP1	AMOT	ARHGAP27	ARL4C	ASAP3	ATP8B3	CD40	CDC42EP2	CHN1	DDX43	DENND3	DENND4A	DENND5A	DIRAS2	DOCK4	EPS8L1	ERRFI1	FGD3	GCH1	GIMAP7	ICAM1	LRRK2	PDE4B	PREX1	PTK2B	RAPGEF2	RASAL3	RASGRP2	RASGRP4	RGS14	RGS16	RGS3	RHEBL1	RHOBTB3	RINL	RND1	S100A10	SEMA4D	SIPA1L1	SMAP2	SNX18	STMN3
Signaling	transmembrane receptor protein tyrosine kinase signaling pathway	5.63e-05	APH1B	BCL2L11	CCL2	CD80	CHN1	CISH	ERRFI1	FGD3	FGF13	GAB2	HGF	IGFBP4	JAK3	KL	NAMPT	NEDD4	NFKBIA	NKX3-1	PAG1	PDGFRA	PIK3CD	PLAT	PLEKHG2	PRKCE	PRLR	PTK2B	PTPN2	RALGDS	RAPGEF2	RASGRP4	RELA	RGS14	RIPK2	RPS6KA5	RUNX2	SIPA1L1	SOCS1	SOCS3	STAT3	STAT5A	TFAP2A	TRIB3	WNT5A
Response to other organism	response to muramyl dipeptide	5.93e-05	NFKBIA	NOD2	NOTCH1	RELA	RIPK2
Protein Secretion	regulation of protein secretion	5.95e-05	ANKRD1	CASP1	CD14	CD274	CD40	CLEC4E	CLEC6A	NLRP3	NOD2	PANX1	PTGER4	S100A8	S100A9	SAA1	SYTL4	WNT5A
Adaptive Immune Response	T cell mediated immunity	6.34e-05	HLA-E	HLA-F	HLA-G	ICAM1	IL12A	IL12RB1	IL23A	NOD2	RAB27A	RIPK3	TRPM4
Defense Response	negative regulation of defense response	7.06e-05	CNR2	DUSP10	HLA-E	IL2RA	IRG1	KLF4	MEFV	NLRP3	NOD2	PTGER4	PTPN2	SAA1	ZFP36
Signaling	lipopolysaccharide-mediated signaling pathway	7.09e-05	CCL2	CCL5	HCK	IRG1	NFKBIA	PRKCE	RIPK2	S100A8	S100A9
Adaptive Immune Response	T cell mediated cytotoxicity	7.84e-05	HLA-E	HLA-F	HLA-G	IL12A	IL12RB1	IL23A	RAB27A	RIPK3
Interferon	type I interferon signaling pathway	7.92e-05	HLA-E	HLA-F	HLA-G	IRF1	IRF4	IRF6	IRF7	PTPN2	SOCS1	SOCS3	WNT5A
Signaling	regulation of Ras protein signal transduction	7.93e-05	ACAP1	ARHGAP27	ASAP3	CD40	CDC42EP2	CHN1	DENND3	DENND4A	DENND5A	DOCK4	EPS8L1	ERRFI1	FGD3	ICAM1	NOTCH2	PREX1	PTK2B	RAPGEF2	RASAL3	RASGRP4	S100A10	SEMA4D	SIPA1L1	SMAP2	STMN3
Signaling	positive regulation of Ras GTPase activity	7.95e-05	ARHGAP27	ASAP3	CD40	CDC42EP2	DOCK4	ERRFI1	ICAM1	PREX1	PTK2B	RAPGEF2	RASAL3	S100A10	SEMA4D	SIPA1L1
Interferon	cellular response to type I interferon	8.84e-05	HLA-E	HLA-F	HLA-G	IRF1	IRF4	IRF6	IRF7	PTPN2	SOCS1	SOCS3	WNT5A
Cell Differentiation	T-helper 17 cell lineage commitment	9.09e-05	BATF	IL12RB1	IL23A	IRF4
NLR	NLRP3 inflammasome complex	9.09e-05	CASP1	CASP4	CASP5	NLRP3
Nucleic Acid	nucleotide-binding oligomerization domain containing 2 signaling pathway	9.09e-05	NFKBIA	NOD2	RELA	RIPK2
Cell Activation	positive regulation of natural killer cell activation	9.37e-05	FLT3LG	IL12A	IL15	IL15RA	IL23A	STAT5A
Cytokine	regulation of interleukin-1 secretion	9.37e-05	CASP1	NLRP3	NOD2	PANX1	SAA1	WNT5A
Cytotoxcity	regulation of T cell mediated cytotoxicity	0.000107	HLA-E	HLA-F	HLA-G	IL12A	IL12RB1	IL23A	RIPK3
Adaptive Immune Response	regulation of T cell mediated immunity	0.000108	HLA-E	HLA-F	HLA-G	IL12A	IL12RB1	IL23A	NOD2	RIPK3	TRPM4
signaling	regulation of Rho GTPase activity	0.000109	ARHGAP27	CD40	CDC42EP2	CHN1	DOCK4	EPS8L1	ERRFI1	FGD3	ICAM1	PREX1	PTK2B	S100A10	SEMA4D	STMN3
Protein Secretion	regulation of secretion	0.000113	AGTR1	ANKRD1	B4GALT1	CASP1	CD14	CD274	CD40	CLEC4E	CLEC6A	EDN1	EDNRB	FCER1G	FES	GAB2	GLUL	GRIK1	HCAR2	MARCKS	NKX3-1	NLRP3	NOD2	NOTCH1	NPFF	P2RX4	P2RY2	PANX1	PRKCE	PTGER4	RAB27A	S100A8	S100A9	SAA1	SYTL4	WNT5A
Signaling	innate immune response-activating signal transduction	0.000114	CD14	CTSL	HCK	IFIH1	IRF1	IRF4	IRF7	IRG1	NFKBIA	NOD2	PRKCE	RELA	RIPK2	RIPK3	RPS6KA5	TLR8	UBE2D1
Adaptive Immune Response	regulation of T-helper 1 type immune response	0.000121	CD80	IL12RB1	IL23A	IL27	JAK3	RIPK2
Apoptosis	lymphocyte apoptotic process	0.000121	BCL2L11	CCL5	GLI3	IL2RA	JAK3	RIPK3	S100A8	S100A9	TSC22D3	WNT5A
Cytotoxcity	positive regulation of leukocyte mediated cytotoxicity	0.000126	GIMAP5	HLA-E	HLA-F	HLA-G	IL12A	IL12RB1	IL23A	STAT5A
Signaling	growth hormone receptor signaling pathway	0.000127	CISH	JAK3	PRLR	SOCS1	SOCS3	STAT3	STAT5A
Signaling	I-kappaB kinase/NF-kappaB signaling	0.000139	APOL3	CASP1	CD14	CD40	CLEC6A	IL23A	LITAF	NFKBIA	NLRP3	NOD2	PRKCE	PTGS2	RELA	RIPK2	RIPK3	S100A12	SECTM1	TLR8	TRAF1	TRIM25
Chemotaxis	regulation of chemotaxis	0.000147	AIF1	C3AR1	CCL2	CCL5	CCL7	EDN1	IL23A	NOD2	NOTCH1	PDGFRA	PTK2B	PTPN2	PTPRU	WNT5A
Nucleic Acid	positive regulation of transcription from RNA polymerase II promoter in response to stress	0.000165	KLF2	MUC1	NFE2L2	NOTCH1
Cell Differentiation	positive regulation of cell differentiation	0.00017	AAMDC	ACVR1B	AGTR1	CD80	EPB41L5	FES	FEZ1	FGF13	FLT3LG	GIMAP5	GLI3	HGF	HLA-G	IL12A	IL12RB1	IL15	IL15RA	IL23A	IL2RA	IL7	LILRB2	NOTCH1	PTGS2	RAPGEF2	RELA	RGS14	RIPK2	RUNX2	S100A10	SEMA4D	SMARCD3	SOCS3	STAT5A	TCF7L1	TESPA1	TSHZ3	ZC3H12A
other	regulation of establishment of protein localization	0.000174	ANKRD1	BCL2L11	BMF	CASP1	CD14	CD274	CD40	CEMIP	CLEC4E	CLEC6A	CREBRF	EPB41L5	GLI3	IL23A	LITAF	NFKBIA	NLRP3	NOD2	PANX1	PMAIP1	PPP3CC	PTGER4	PTGS2	S100A8	S100A9	SAA1	SYTL4	TXN	WNT5A
Innate Immune Response	activation of innate immune response	0.000175	CD14	CTSL	HCK	IFIH1	IRF1	IRF4	IRF7	IRG1	NFKBIA	NOD2	PRKCE	RELA	RIPK2	RIPK3	RPS6KA5	TLR8	UBE2D1
Cytokine	cellular response to tumor necrosis factor	0.000176	ANKRD1	CCL2	CCL5	EDN1	ICAM1	IRG1	KLF2	NFE2L2	NKX3-1	PTK2B	PTPN2	RELA
Chemotaxis	regulation of lymphocyte chemotaxis	0.000179	CCL2	CCL5	CCL7	PTK2B	WNT5A
TLR	toll-like receptor signaling pathway	0.000181	CD14	CTSL	IRF1	IRF4	IRF7	IRG1	NFKBIA	NOD2	PRKCE	RELA	RIPK2	RIPK3	RPS6KA5	TLR8	UBE2D1
Cytokine	regulation of interleukin-10 production	0.000183	CD274	DLL1	FCER1G	IL23A	IRF4	JAK3	NOD2
Cell Differentiation	natural killer cell differentiation	0.000193	FLT3LG	IL15	IL15RA	PIK3CD	STAT5A	TCF7L1
Cell Proliferation	alpha-beta T cell proliferation	0.000193	CD80	EBI3	IL15	IL23A	IRF1	RIPK2
Cytokine	negative regulation of cytokine production	0.000193	DLL1	GIMAP5	IFIH1	IL12A	IL23A	IRG1	JAK3	KLF2	KLF4	MEFV	NLRP3	NOD2	RPS6KA5	TRIM25	ZC3H12A
Apoptosis	cell-type specific apoptotic process	0.000194	BCL2L11	CCL2	CCL5	CD40	CTSL	EDN1	ERC2	FCER1G	GLI3	HCAR2	IL12A	IL2RA	IRF7	JAK3	NAIP	NFE2L2	NOD2	PMAIP1	PTK2B	RAPGEF2	RIPK3	S100A8	S100A9	SOD2	STAT5A	TFAP2A	TSC22D3	WNT5A
biosynthesis	regulation of nitric oxide biosynthetic process	0.000194	EDN1	GIMAP5	ICAM1	P2RX4	PTGS2	PTK2B	SOD2	ZC3H12A
Cell Activation	negative regulation of T cell activation	0.000205	CD274	GIMAP5	GLI3	HLA-G	IL2RA	IRF1	JAK3	LILRB2	PAG1	PDCD1LG2
hormone	cellular response to growth hormone stimulus	0.000216	CISH	JAK3	PRLR	SOCS1	SOCS3	STAT3	STAT5A
Homeostasis	divalent inorganic cation homeostasis	0.000218	AGTR1	C3AR1	CCL13	CCL2	CCL5	CCL7	CCL8	CD40	CEMIP	EDN1	EDNRB	FGF13	GIMAP5	KL	NLRP3	NPFF	P2RX4	PDGFRA	PRKCE	PTGER3	PTK2B	S100A8	S100A9	SAA1	TRPV4
Chemotaxis	positive regulation of leukocyte chemotaxis	0.000225	AIF1	C3AR1	CCL2	CCL5	CCL7	EDN1	IL23A	PTK2B	WNT5A
Cytokine	interleukin-1 secretion	0.000238	CASP1	NLRP3	NOD2	PANX1	SAA1	WNT5A
Cytokine	positive regulation of interleukin-1 production	0.000238	CASP1	NLRP3	NOD2	PANX1	SAA1	WNT5A
Cell Differentiation	T cell lineage commitment	0.000239	BATF	IL12RB1	IL23A	IL7	IRF4
Apoptosis	T cell apoptotic process	0.000253	BCL2L11	CCL5	GLI3	IL2RA	JAK3	RIPK3	TSC22D3	WNT5A
Cell Activation	myeloid cell activation involved in immune response	0.000253	ANXA3	FCER1G	FES	GAB2	NOD2	PIK3CD	PRKCE	SBNO2	TLR8
Cytokine	interleukin-10 production	0.000254	CD274	DLL1	FCER1G	IL23A	IRF4	JAK3	NOD2
Cell Differentiation	positive regulation of natural killer cell differentiation	0.000261	FLT3LG	IL15	IL15RA	STAT5A
Cell Differentiation	regulation of regulatory T cell differentiation	0.000261	GIMAP5	HLA-G	IRF1	LILRB2
Chemotaxis	natural killer cell chemotaxis	0.000261	CCL2	CCL5	CCL7	PIK3CD
Chemotaxis	regulation of macrophage chemotaxis	0.000261	C3AR1	CCL2	CCL5	PTK2B
Signaling	pattern recognition receptor signaling pathway	0.000279	CD14	CTSL	IFIH1	IRF1	IRF4	IRF7	IRG1	NFKBIA	NOD2	PRKCE	RELA	RIPK2	RIPK3	RPS6KA5	TLR8	UBE2D1
Homeostasis	cellular divalent inorganic cation homeostasis	0.000288	AGTR1	C3AR1	CCL13	CCL2	CCL5	CCL7	CCL8	CD40	CEMIP	EDN1	EDNRB	FGF13	GIMAP5	NLRP3	NPFF	P2RX4	PDGFRA	PRKCE	PTGER3	PTK2B	S100A8	S100A9	SAA1	TRPV4
Cytokine	positive regulation of cytokine production involved in immune response	0.00029	FCER1G	GIMAP5	NOD2	S100A8	S100A9	WNT5A
Adaptive Immune Response	T-helper 1 type immune response	0.000296	CD80	EBI3	IL12RB1	IL23A	IL27	JAK3	RIPK2
Interferon	positive regulation of interferon-gamma production	0.000296	IL12A	IL12RB1	IL23A	LTA	PDE4B	RIPK2	WNT5A
Cytokine	positive regulation of interleukin-1 beta secretion	0.000315	CASP1	NLRP3	NOD2	PANX1	WNT5A
Signaling	tyrosine phosphorylation of STAT protein	0.000315	CCL5	CD40	IL12A	IL15	IL23A	JAK3	PTK6	PTPN2	SOCS1
phosphorylation	positive regulation of peptidyl-tyrosine phosphorylation	0.000332	CCL5	CD40	CD80	HGF	ICAM1	IL12A	IL15	IL23A	NOD2	PTK2B	RIPK2	S100A8	S100A9	SEMA4D
Cytotoxcity	positive regulation of T cell mediated cytotoxicity	0.000355	HLA-E	HLA-F	HLA-G	IL12A	IL12RB1	IL23A
signaling	positive regulation of Rho GTPase activity	0.00037	ARHGAP27	CD40	CDC42EP2	DOCK4	ERRFI1	ICAM1	PREX1	PTK2B	S100A10	SEMA4D
Cytokine	regulation of cytokine production involved in immune response	0.000375	FCER1G	GIMAP5	JAK3	NOD2	S100A8	S100A9	TRPM4	WNT5A
Apoptosis	macrophage apoptotic process	0.000403	CCL5	CTSL	IRF7	NOD2
Cell Differentiation	T-helper 17 cell differentiation	0.000403	BATF	IL12RB1	IL23A	IRF4
Cell Differentiation	T-helper cell lineage commitment	0.000403	BATF	IL12RB1	IL23A	IRF4
Cell Differentiation	CD4-positive, alpha-beta T cell lineage commitment	0.000403	BATF	IL12RB1	IL23A	IRF4
other	positive regulation of neuron projection development	0.000406	ANKRD1	AVIL	FES	FEZ1	PTK2B	PTK6	RAPGEF2	SCARF1	SCN1B	WNT5A
Apoptosis	inflammatory cell apoptotic process	0.000412	CCL5	CTSL	HCAR2	IRF7	NOD2
cell development	T cell selection	0.000473	BATF	GLI3	IL12RB1	IL15	IL23A	IRF4	PTPN2
transcription	positive regulation of sequence-specific DNA binding transcription factor activity	0.000481	ANXA3	CD40	ICAM1	NFKBIA	NLRP3	NOD2	RELA	RHEBL1	RIPK2	RIPK3	RPS6KA5	S100A12	S100A8	S100A9	TCF7L1	TRAF1	TRIM25	WNT5A
Cytokine	cytokine biosynthetic process	0.000483	CD80	CEBPE	EBI3	IL27	IRF1	IRF4	IRF7	KLF4	RELA	STAT5A	TLR8	WNT5A
Cytokine	positive regulation of cytokine biosynthetic process	0.000483	CD80	EBI3	IL27	IRF1	IRF4	RELA	STAT5A	TLR8	WNT5A
Stimulus Response	regulation of response to biotic stimulus	0.000483	CD37	HCK	IL12A	IL12RB1	IL15	IL23A	IL27	IL2RA	IRG1	NOD2	S100A8	S100A9
signaling	positive regulation of protein serine/threonine kinase activity	0.000497	ACSL1	CD40	CEMIP	DIRAS2	EDN1	FGF13	GADD45B	HGF	LRRK2	MAGI3	NOD2	PIM1	PSRC1	PTK2B	RAPGEF2	RIPK2	S100A12	S100A8	S100A9	WNT5A
Cell Movement	positive regulation of lymphocyte migration	0.000531	AIF1	CCL5	CCL7	PTK2B	WNT5A
Protein Secretion	regulation of interleukin-1 beta secretion	0.000531	CASP1	NLRP3	NOD2	PANX1	WNT5A
TLR	MyD88-independent toll-like receptor signaling pathway	0.000533	CD14	IRF7	NFKBIA	NOD2	PRKCE	RELA	RIPK2	RIPK3	RPS6KA5	UBE2D1
Apoptosis	positive regulation of intrinsic apoptotic signaling pathway	0.000537	BCL2L11	BMF	NKX3-1	PMAIP1	RIPK3	S100A8	S100A9
Cytokine	regulation of interleukin-1 production	0.000537	CASP1	MEFV	NLRP3	NOD2	PANX1	SAA1	WNT5A
other	acute-phase response	0.000538	EDNRB	PLSCR1	PTGER3	PTGS2	SAA1	SAA2	SERPINA1	STAT3
Homeostasis	calcium ion homeostasis	0.000566	AGTR1	C3AR1	CCL13	CCL2	CCL5	CCL7	CCL8	CD40	CEMIP	EDN1	EDNRB	FGF13	GIMAP5	KL	NLRP3	NPFF	P2RX4	PDGFRA	PRKCE	PTGER3	PTK2B	SAA1	TRPV4
Cell Differentiation	alpha-beta T cell lineage commitment	0.000584	BATF	IL12RB1	IL23A	IRF4
Cell Differentiation	regulation of T-helper 1 cell differentiation	0.000584	CD80	IL27	JAK3	RIPK2
hormone	response to growth hormone	0.000619	CISH	JAK3	PRLR	SOCS1	SOCS3	STAT3	STAT5A
Cell Differentiation	regulation of cell morphogenesis	0.000674	BRWD3	CCL13	CCL2	CCL7	CDC42EP2	CDC42EP4	CHN1	EPB41L3	EPB41L5	FES	FGD3	FGF13	HCK	ICAM1	LRRK2	NEDD4	NOTCH1	PTK2B	PTPRU	RAPGEF2	RHOU	S100A10	SEMA4D	SIPA1L1	WNT5A
Cytokine	cytokine metabolic process	0.00069	CD80	CEBPE	EBI3	IL27	IRF1	IRF4	IRF7	KLF4	RELA	STAT5A	TLR8	WNT5A
Signaling	regulation of Rho protein signal transduction	0.000705	ARHGAP27	CD40	CDC42EP2	CHN1	DOCK4	EPS8L1	ERRFI1	FGD3	ICAM1	PREX1	PTK2B	S100A10	SEMA4D	STMN3
Cytotoxcity	natural killer cell mediated cytotoxicity	0.000708	GIMAP5	HLA-E	IL12A	RAB27A	RNF19B	SLAMF7	STAT5A
Signaling	Rho protein signal transduction	0.000711	AGTR1	ARHGAP27	CD40	CDC42EP2	CDC42EP4	CHN1	DOCK4	EPS8L1	ERRFI1	FGD3	ICAM1	PREX1	PTK2B	S100A10	SEMA4D	STMN3
biosynthesis	prostanoid biosynthetic process	0.000719	EDN1	NLRP3	PTGES	PTGS2	S100A8	S100A9
Prostaglandin	prostaglandin biosynthetic process	0.000719	EDN1	NLRP3	PTGES	PTGS2	S100A8	S100A9
Cell Activation	negative regulation of lymphocyte activation	0.000729	CD274	GIMAP5	GLI3	HLA-G	IL2RA	IRF1	JAK3	LILRB2	PAG1	PDCD1LG2	SAMSN1
other	regulation of cell projection organization	0.000738	ANKRD1	AVIL	CDC42EP2	CDC42EP4	CHN1	EPS8L1	FES	FEZ1	FGF13	IL15RA	LRRK2	NEDD4	PPP1R16B	PREX1	PTK2B	PTK6	PTPRU	RAPGEF2	SCARF1	SCN1B	SEMA4D	SIPA1L1	TRPV4	WNT5A
other	response to hypoxia	0.000744	AGTRAP	ANKRD1	ARNT2	CASP1	CCL2	EDN1	ICAM1	LTA	MUC1	NKX3-1	NOTCH1	PLAT	PMAIP1	PRKCE	PTGS2	PTK2B	SERPINA1	SOD2	UBE2D1
signaling	regulation of I-kappaB kinase/NF-kappaB signaling	0.000754	APOL3	CASP1	CD40	CLEC6A	IL23A	LITAF	NFKBIA	NLRP3	NOD2	PRKCE	PTGS2	RELA	RIPK2	S100A12	SECTM1	TRAF1	TRIM25
Innate Immune Response	natural killer cell mediated immunity	0.000797	GIMAP5	HLA-E	IL12A	RAB27A	RNF19B	SLAMF7	STAT5A
Adaptive Immune Response	T-helper 17 type immune response	0.00081	BATF	IL12RB1	IL23A	IRF4
Cell Differentiation	CD4-positive or CD8-positive, alpha-beta T cell lineage commitment	0.00081	BATF	IL12RB1	IL23A	IRF4
Cell Proliferation	regulation of alpha-beta T cell proliferation	0.000815	CD80	EBI3	IL23A	IRF1	RIPK2
Homeostasis	cellular calcium ion homeostasis	0.000832	AGTR1	C3AR1	CCL13	CCL2	CCL5	CCL7	CCL8	CD40	CEMIP	EDN1	EDNRB	FGF13	GIMAP5	NLRP3	NPFF	P2RX4	PDGFRA	PRKCE	PTGER3	PTK2B	SAA1	TRPV4
other	response to decreased oxygen levels	0.000883	AGTRAP	ANKRD1	ARNT2	CASP1	CCL2	EDN1	ICAM1	LTA	MUC1	NKX3-1	NOTCH1	PLAT	PMAIP1	PRKCE	PTGS2	PTK2B	SERPINA1	SOD2	UBE2D1
other	regulation of neuron projection development	0.000885	ANKRD1	AVIL	CHN1	FES	FEZ1	FGF13	IL15RA	LRRK2	NEDD4	PREX1	PTK2B	PTK6	PTPRU	RAPGEF2	SCARF1	SCN1B	SEMA4D	SIPA1L1	TRPV4	WNT5A
Homeostasis	regulation of ion homeostasis	0.000982	AGTR1	CEMIP	CFH	EDN1	EDNRB	FGF13	GIMAP5	NLRP3	NPFF	P2RX4	PRKCE	PTK2B	RIPK2	SCN1B
Cytokine	interleukin-1 beta secretion	0.00100777	CASP1	NLRP3	NOD2	PANX1	WNT5A
Cytokine	positive regulation of interleukin-1 beta production	0.00100777	CASP1	NLRP3	NOD2	PANX1	WNT5A
Inflammatory Response	chronic inflammatory response	0.00100777	CCL5	LTA	PTGES	S100A8	S100A9
other	regulation of neuron differentiation	0.00101236	ANKRD1	AVIL	CHN1	DLL1	EDNRB	FES	FEZ1	FGF13	GLI3	IL15RA	LRRK2	NEDD4	NOTCH1	PREX1	PTK2B	PTK6	PTPRU	RAPGEF2	SCARF1	SCN1B	SEMA4D	SIPA1L1	TCF7L1	TFAP2A	TRPV4	WNT5A
signaling	phosphatidylinositol 3-kinase signaling	0.00101788	CCL5	EDN1	HGF	KLF4	NEDD4	NKX3-1	PDGFRA	PIK3CD	PIK3IP1	SEMA4D
Cell Activation	positive regulation of alpha-beta T cell activation	0.00101843	CD80	EBI3	GIMAP5	GLI3	IL12A	IL23A	RIPK2
Defense Response	defense response to Gram-positive bacterium	0.00101843	HCK	IL12A	LTA	NCF1	NOD2	PLD1	RIPK2
transcription	regulation of DNA-templated transcription in response to stress	0.00101843	KLF2	MUC1	NEDD4	NFE2L2	NOTCH1	RGS14	UBE2D1
Transport	regulation of protein transport	0.00103631	ANKRD1	CASP1	CD14	CD274	CD40	CEMIP	CLEC4E	CLEC6A	CREBRF	GLI3	IL23A	LITAF	NFKBIA	NLRP3	NOD2	PANX1	PTGER4	PTGS2	S100A8	S100A9	SAA1	SYTL4	TXN	WNT5A
Adaptive Immune Response	positive regulation of B cell mediated immunity	0.00109255	FCER1G	GIMAP5	LTA	NOD2
Adaptive Immune Response	positive regulation of immunoglobulin mediated immune response	0.00109255	FCER1G	GIMAP5	LTA	NOD2
Cell Differentiation	regulation of natural killer cell differentiation	0.00109255	FLT3LG	IL15	IL15RA	STAT5A
Cell Differentiation	regulatory T cell differentiation	0.00109255	GIMAP5	HLA-G	IRF1	LILRB2
Cytokine	positive regulation of myeloid leukocyte cytokine production involved in immune response	0.00109255	FCER1G	S100A8	S100A9	WNT5A
Signaling	activation of Janus kinase activity	0.00109255	CCL5	IL23A	PRLR	PTK2B
Chemotaxis	regulation of granulocyte chemotaxis	0.00113083	C3AR1	CCL2	CCL5	EDN1	IL23A	NOD2
Signaling	positive regulation of JAK-STAT cascade	0.00125459	CCL5	CD40	IL12A	IL15	IL23A	NOTCH1	PRLR	PTK2B
Cell Movement	negative regulation of locomotion	0.00125663	AIF1	CCL2	DACH1	FGF13	GCSAM	KLF4	MCC	NOTCH1	PTGER4	PTPN2	PTPRK	PTPRU	RRAS	STAT3	WNT5A
Plasma membrane	external side of plasma membrane	0.00126051	AMOT	B4GALT1	CD274	CD40	CD69	CD80	EMR1	FCER1G	FCGR3A	FLT3LG	GGT5	ICAM1	IL12RB1	IL2RA	ITGAL	PDGFRA	SLAMF7
Signaling	non-membrane spanning protein tyrosine kinase activity	0.00128853	FES	HCK	ITK	JAK3	PTK2B	PTK6	RIPK2
Cell Movement	regulation of epithelial cell migration	0.00129624	AMOT	ANXA3	EDN1	EPB41L5	FGF13	KLF4	MCC	NOTCH1	PRKCE	PTGS2	PTK2B	WNT5A
phosphorylation	negative regulation of peptidyl-tyrosine phosphorylation	0.00129972	ERRFI1	PTK6	PTPN2	SAMSN1	SEMA4D	SOCS1
Signaling	regulation of protein serine/threonine kinase activity	0.00133251	ACSL1	CD40	CDKN1C	CDKN2D	CEMIP	DIRAS2	DUSP10	EDN1	FGF13	GADD45B	HGF	LRRK2	MAGI3	NOD2	PIM1	PSRC1	PTK2B	RAPGEF2	RGS14	RGS3	RIPK2	S100A12	S100A8	S100A9	TRIB3	WNT5A
Cell Activation	positive regulation of B cell activation	0.00135735	CD40	IL13RA1	IL7	NOD2	S100A8	S100A9	STAT5A	TCF7L1
Fatty acid	unsaturated fatty acid metabolic process	0.00135833	ACSL1	EDN1	GGT5	NCF1	NLRP3	PLA2G4C	PTGES	PTGS2	S100A8	S100A9	SYCP2
Adaptive Immune Response	positive regulation of humoral immune response	0.00141565	GIMAP5	IRG1	LTA	NOD2
Cell Proliferation	regulation of fibroblast proliferation	0.00141803	CDK6	DACH1	LTA	PDGFRA	PMAIP1	S100A8	S100A9	SOD2	WNT5A
Cell Differentiation	myeloid cell differentiation	0.00142042	ACVR1B	BATF	CDK6	CEBPE	DLL1	FES	GAB2	GIMAP5	IL23A	IRF4	IRF7	KLF2	MAFB	NFKBIA	PIK3CD	PTK2B	PTPN2	RASGRP4	SNX10	STAT5A	ZFP36
Cytokine	interleukin-1 production	0.00142087	CASP1	MEFV	NLRP3	NOD2	PANX1	SAA1	WNT5A
cell development	positive T cell selection	0.00143277	BATF	IL12RB1	IL23A	IRF4	PTPN2
biosynthesis	positive regulation of protein complex assembly	0.00143349	BCL2L11	BMF	CDC42EP2	FES	HCK	ICAM1	PMAIP1	PRKCE	PSRC1	PTK2B	RIPK2	WAS
TLR	TRIF-dependent toll-like receptor signaling pathway	0.00152129	CD14	IRF7	NFKBIA	NOD2	RELA	RIPK2	RIPK3	RPS6KA5	UBE2D1
TLR	toll-like receptor 4 signaling pathway	0.00152534	CD14	IRF7	IRG1	NFKBIA	NOD2	PRKCE	RELA	RIPK2	RIPK3	RPS6KA5	UBE2D1
Cytokine	regulation of interleukin-1 beta production	0.00169092	CASP1	MEFV	NLRP3	NOD2	PANX1	WNT5A
other	prostanoid metabolic process	0.00169092	EDN1	NLRP3	PTGES	PTGS2	S100A8	S100A9
Prostaglandin	prostaglandin metabolic process	0.00169092	EDN1	NLRP3	PTGES	PTGS2	S100A8	S100A9
Apoptosis	positive regulation of leukocyte apoptotic process	0.00171484	CCL5	HCAR2	JAK3	RAPGEF2	WNT5A
Cytokine	positive regulation of interleukin-12 production	0.00171484	CD40	HLA-G	IL23A	NOD2	RIPK2
Defense Response	defense response to fungus	0.00171484	CLEC6A	NCF1	S100A12	S100A8	S100A9
other	response to alcohol	0.00182097	ARNT2	CCL2	CCL7	CD14	CDKN2D	EDN1	ICAM1	IL15	IRG1	NKX3-1	NLRP3	PRKCE	PTGS2	PTK2B	S100A8	S100A9	SERPINA1	SOD2	STAT3	TRIM25
biosynthesis	nitric-oxide synthase biosynthetic process	0.00183001	CCL2	EDN1	NAMPT	NOD2
biosynthesis	regulation of nitric-oxide synthase biosynthetic process	0.00183001	CCL2	EDN1	NAMPT	NOD2
Cell Activation	macrophage activation involved in immune response	0.00183001	NOD2	PRKCE	SBNO2	TLR8
Signaling	positive regulation of I-kappaB kinase/NF-kappaB signaling	0.00195425	APOL3	CASP1	CD40	CLEC6A	LITAF	NOD2	PRKCE	RELA	RIPK2	S100A12	SECTM1	TRAF1	TRIM25
Lipid	phospholipid binding	0.0019554	ANXA3	CETP	DYSF	FES	GAB2	MCTP1	MCTP2	NCF1	NCF1B	NCF1C	NCF4	PARD3	PLA2G4C	PLD1	PREX1	PTAFR	SNX10	SNX18	SYTL3	SYTL4
Apoptosis	regulation of lymphocyte apoptotic process	0.00195813	CCL5	JAK3	RIPK3	S100A8	S100A9	TSC22D3	WNT5A
Apoptosis	regulation of intrinsic apoptotic signaling pathway	0.00197605	BCL2L11	BMF	CDKN2D	MUC1	NFE2L2	NKX3-1	PMAIP1	RIPK3	S100A8	S100A9	SOD2
Cell Movement	positive regulation of epithelial cell migration	0.00209236	AMOT	ANXA3	EDN1	EPB41L5	FGF13	PRKCE	PTGS2	PTK2B	WNT5A
Cell Movement	negative regulation of cell migration	0.00216109	AIF1	CCL2	DACH1	FGF13	GCSAM	KLF4	MCC	NOTCH1	PTGER4	PTPRK	PTPRU	RRAS	STAT3
Cell Proliferation	activated T cell proliferation	0.00217487	IL12RB1	IL23A	IL2RA	ITGAL	RIPK3	STAT5A
transcription	regulation of sequence-specific DNA binding transcription factor activity	0.00221594	ANXA3	CD40	HCK	ICAM1	IRG1	KLF4	NFKBIA	NLRP3	NOD2	PIM1	RELA	RHEBL1	RIPK2	RIPK3	RPS6KA5	S100A12	S100A8	S100A9	TCF7L1	TRAF1	TRIM25	WNT5A	ZC3H12A
other	response to ethanol	0.00223037	CCL2	CCL7	CD14	ICAM1	NLRP3	PRKCE	PTK2B	S100A8	S100A9	SOD2	STAT3
Cell Movement	eosinophil migration	0.00229903	CCL13	CCL5	CCL7	PTGER4
Cell Proliferation	positive regulation of alpha-beta T cell proliferation	0.00229903	CD80	EBI3	IL23A	RIPK2
Defense Response	defense response to protozoan	0.00229903	BATF	CD37	IL12A	IRF4
Interferon	interferon-alpha production	0.00229903	IFIH1	IRF7	RIPK2	TLR8
Interferon	regulation of interferon-alpha production	0.00229903	IFIH1	IRF7	RIPK2	TLR8
other	cellular response to mechanical stimulus	0.00229982	ANKRD1	CASP1	CASP5	CD40	IRF1	PTGER4	PTGS2	TLR8
Cytokine	regulation of cytokine biosynthetic process	0.00234821	CD80	EBI3	IL27	IRF1	IRF4	KLF4	RELA	STAT5A	TLR8	WNT5A
Signaling	regulation of JAK-STAT cascade	0.00234821	CCL5	CD40	IL12A	IL15	IL23A	NOTCH1	PRLR	PTK2B	PTPN2	SOCS1
Signaling	T cell receptor signaling pathway	0.0023547	ITK	NFKBIA	PAG1	PDE4B	PIK3CD	PTPN2	RELA	RIPK2	TESPA1	THEMIS2	WAS
Transport	positive regulation of organic acid transport	0.00235846	GRIK1	NLRP3	P2RX4	S100A8	S100A9
other	positive regulation of organelle organization	0.00237663	AMOT	BCL2L11	BMF	CDC42EP2	EDN1	FES	HCK	ICAM1	JDP2	MUC1	PMAIP1	PPP3CC	PRKCE	PSRC1	PTK2B	RPS6KA5	S100A10	TRPV4	WAS	WNT5A
other	positive regulation of cytosolic calcium ion concentration	0.00237887	AGTR1	C3AR1	CEMIP	EDN1	EDNRB	FGF13	GIMAP5	NLRP3	NPFF	P2RX4	PDGFRA	PRKCE	PTGER3	PTK2B	SAA1	TRPV4
other	regulation of blood vessel size	0.00238041	AGTR1	EDN1	EDNRB	GCH1	HTR7	ICAM1	KCNMB3	NLRP3	P2RX4	P2RY2	PTGS2	SOD2
Signaling	regulation of phosphatidylinositol 3-kinase signaling	0.00246059	CCL5	HGF	KLF4	NEDD4	NKX3-1	PDGFRA	PIK3IP1	SEMA4D
other	vascular process in circulatory system	0.00246601	AGTR1	AMOT	EDN1	EDNRB	GCH1	HTR7	ICAM1	KCNMB3	NLRP3	P2RX4	P2RY2	PTGS2	SOD2
other	regulation of behavior	0.00247177	AIF1	C3AR1	CCL2	CCL5	CCL7	EDN1	IL23A	NOD2	NOTCH1	PDGFRA	PTK2B	PTPN2	PTPRU	WNT5A
other	regulation of tube size	0.00248929	AGTR1	EDN1	EDNRB	GCH1	HTR7	ICAM1	KCNMB3	NLRP3	P2RX4	P2RY2	PTGS2	SOD2
other	positive regulation of cytoskeleton organization	0.00248929	AMOT	CDC42EP2	EDN1	FES	HCK	ICAM1	PRKCE	PSRC1	PTK2B	S100A10	TRPV4	WAS
Lipid	inositol lipid-mediated signaling	0.00257059	CCL5	CD80	EDN1	FGF13	GAB2	HGF	KL	KLF4	NEDD4	NKX3-1	PDGFRA	PIK3CD	PIK3IP1	PTAFR	SEMA4D	TRIB3
other	phosphatidylinositol-mediated signaling	0.00257059	CCL5	CD80	EDN1	FGF13	GAB2	HGF	KL	KLF4	NEDD4	NKX3-1	PDGFRA	PIK3CD	PIK3IP1	PTAFR	SEMA4D	TRIB3
Actin	regulation of actin filament-based process	0.00261587	AMOT	ASAP3	AVIL	CDC42EP2	EDN1	FES	HCK	ICAM1	KCNE1L	PARD3	PDE4B	PDGFRA	PREX1	PRKCE	PTGER4	PTK2B	S100A10	SCN1B	WAS
Cell Activation	regulation of macrophage activation	0.00268011	S100A8	S100A9	SLC7A2	WNT5A	ZC3H12A
Adaptive Immune Response	positive regulation of T cell mediated immunity	0.00268699	HLA-E	HLA-F	HLA-G	IL12A	IL12RB1	IL23A
Cell Proliferation	positive regulation of B cell proliferation	0.00268699	CD40	IL13RA1	IL7	S100A8	S100A9	TCF7L1
transcription	regulation of transcription from RNA polymerase II promoter in response to stress	0.00268699	KLF2	MUC1	NEDD4	NFE2L2	NOTCH1	UBE2D1
Cell Movement	negative regulation of cell motility	0.00268796	AIF1	CCL2	DACH1	FGF13	GCSAM	KLF4	MCC	NOTCH1	PTGER4	PTPRK	PTPRU	RRAS	STAT3
TLR	toll-like receptor 3 signaling pathway	0.00270694	CD14	IRF7	NFKBIA	NOD2	RELA	RIPK2	RIPK3	RPS6KA5	UBE2D1
Cell Differentiation	T-helper 1 cell differentiation	0.00276226	CD80	IL27	JAK3	RIPK2
other	left/right pattern formation	0.00276226	DLL1	DNAAF1	EPB41L5	NOTCH1
Signaling	regulation of tyrosine phosphorylation of STAT protein	0.00279833	CCL5	CD40	IL12A	IL15	IL23A	PTPN2	SOCS1
other	regulation of system process	0.00291485	AGTR1	EDN1	EDNRB	HCAR2	ICAM1	KCNE1L	KCNMB3	KLF4	LMCD1	NCF1	NKX3-1	NLRP3	NPFF	P2RX4	P2RY2	PDE4B	PTGS2	PTPRU	RIPK2	S100A1	SCN1B	TNNT1	TSHZ3
Signaling	ERK1 and ERK2 cascade	0.00295401	FGF13	KLF4	NLRP3	NOD2	PDGFRA	PTGER4	PTK2B	PTPN2	RAPGEF2	RGS14	RIPK2	S100A8	S100A9
Apoptosis	negative regulation of lymphocyte apoptotic process	0.003087	CCL5	JAK3	S100A8	S100A9	TSC22D3
Cell Activation	regulation of mast cell activation	0.003087	CNR2	FCER1G	FES	GAB2	PLSCR1
Chemotaxis	negative regulation of chemotaxis	0.003087	AIF1	CCL2	NOTCH1	PTPN2	WNT5A
Apoptosis	activation of cysteine-type endopeptidase activity involved in apoptotic process	0.0031103	BCL2L11	CASP1	IFT57	NKX3-1	NLRP3	PMAIP1	RIPK2	S100A8	S100A9
Interferon	regulation of type I interferon production	0.00315151	IFIH1	IRF1	IRF7	IRG1	NFKBIA	RELA	RIPK2	RIPK3	TLR8	TRIM25
Defense Response	defense response to bacterium	0.0032	ANXA3	CEBPE	FCER1G	HCK	IL12A	IL23A	LTA	NCF1	NOD2	PLD1	RIPK2	S100A12	S100A8	S100A9
other	GTPase activator activity	0.00320516	ACAP1	ARHGAP27	ASAP3	CDC42EP2	CHN1	DOCK4	ERRFI1	LRRK2	PLEKHG6	PREX1	RAPGEF2	RASAL3	RGS14	RGS16	RGS3	RINL	SIPA1L1	SMAP2
other	regulation of cysteine-type endopeptidase activity	0.00323812	BCL2L11	CASP1	CDKN2D	HGF	IFT57	KLF4	MEFV	NAIP	NKX3-1	NLRP3	PMAIP1	RIPK2	S100A8	S100A9	SERPINB9
Cell Movement	regulation of T cell migration	0.00335704	AIF1	CCL5	RIPK3	WNT5A
Chemokine	CCR chemokine receptor binding	0.00335704	CCL2	CCL5	CCL7	STAT3
Cytokine	regulation of interleukin-17 production	0.00335704	IL12A	IL15	IL23A	NOD2
cellular component	negative regulation of cellular component movement	0.0033865	AIF1	CCL2	DACH1	FGF13	GCSAM	KLF4	MCC	NOTCH1	PTGER4	PTPRK	PTPRU	RRAS	STAT3
other	growth cone	0.00339495	ERC2	FGF13	PARD3	PREX1	PTK2B	PTPRU	SNX18	STMN3	TMOD2	TRPV4	TSHZ3
Interferon	type I interferon production	0.00353687	IFIH1	IRF1	IRF7	IRG1	NFKBIA	RELA	RIPK2	RIPK3	TLR8	TRIM25
other	vasoconstriction	0.0035749	AGTR1	EDN1	EDNRB	HTR7	ICAM1	KCNMB3	NLRP3	PTGS2
Cell Movement	positive regulation of endothelial cell migration	0.00363991	AMOT	ANXA3	EDN1	FGF13	PTGS2	PTK2B	WNT5A
Cytokine	interleukin-1 beta production	0.00366319	CASP1	MEFV	NLRP3	NOD2	PANX1	WNT5A
Cytokine	regulation of interleukin-2 production	0.00366319	CD80	IRF4	NOD2	PDE4B	RIPK2	STAT5A
Lipid	positive regulation of lipid transport	0.00366319	NFKBIA	NKX3-1	P2RX4	S100A8	S100A9	SYCP2
Cell Adhesion	regulation of cell adhesion	0.00379842	CCL5	CDK6	CYTIP	DLL1	EPB41L5	FES	ICAM1	IL12A	ITGAL	KLF4	LAMA4	NOTCH1	PRKCE	PTK2B	PTPRU	RND1	S100A10	SAA1	STAT5A	WNT5A
Cell Differentiation	negative regulation of myeloid cell differentiation	0.00384306	CDK6	DLL1	MAFB	NFKBIA	PTK2B	PTPN2	STAT5A	ZFP36
biosynthesis	icosanoid biosynthetic process	0.00396501	EDN1	GGT5	NLRP3	PTGES	PTGS2	S100A8	S100A9
fatty acid	fatty acid derivative biosynthetic process	0.00396501	EDN1	GGT5	NLRP3	PTGES	PTGS2	S100A8	S100A9
Cell Proliferation	regulation of activated T cell proliferation	0.00399496	IL12RB1	IL23A	IL2RA	RIPK3	STAT5A
other	positive regulation of Rac GTPase activity	0.00399496	ARHGAP27	CD40	DOCK4	PTK2B	S100A10
Innate Immune Response	positive regulation of natural killer cell mediated immunity	0.0039991	GIMAP5	HLA-E	IL12A	STAT5A
Cell Movement	regulation of endothelial cell migration	0.00400301	AMOT	ANXA3	EDN1	FGF13	KLF4	NOTCH1	PTGS2	PTK2B	WNT5A
Signaling	cytoplasmic pattern recognition receptor signaling pathway	0.00400784	IFIH1	IRF7	NFKBIA	NOD2	RELA	RIPK2
other	regulation of cytoskeleton organization	0.00401143	AMOT	ASAP3	AVIL	CDC42EP2	EDN1	FES	FGF13	HCK	ICAM1	PDGFRA	PREX1	PRKCE	PSRC1	PTGER4	PTK2B	S100A10	S100A8	S100A9	STMN3	TRPV4	WAS
metal	response to metal ion	0.0040159	CD14	CYB5A	ICAM1	KCNMB3	MT1F	MT1X	MTF1	MTL5	NEDD4	PTGES	PTGS2	PTK2B	S100A8	S100A9	SERPINA1	SOD2	TFAP2A	WNT5A
other	columnar/cuboidal epithelial cell differentiation	0.00424048	CDK6	EDNRB	FGF13	GLI3	NOTCH1	PTK6	RAB27A	SAV1	WNT5A
other	activation of cysteine-type endopeptidase activity	0.00424048	BCL2L11	CASP1	IFT57	NKX3-1	NLRP3	PMAIP1	RIPK2	S100A8	S100A9
mitochondira	release of cytochrome c from mitochondria	0.0042589	BCL2L11	BMF	HGF	NLRP3	PMAIP1	RIPK2	SOD2
Secretion	regulated secretory pathway	0.0042589	ANXA3	FCER1G	FES	GAB2	HCK	PIK3CD	RAB27A
Signaling	regulation of MAP kinase activity	0.00428668	CD40	DIRAS2	DUSP10	EDN1	FGF13	HGF	LRRK2	MAGI3	NOD2	PTK2B	RGS14	RGS3	RIPK2	S100A12	S100A8	S100A9	TRIB3	WNT5A
Cell Proliferation	regulation of epithelial cell proliferation	0.0043111	B4GALT1	CAV2	CCL2	CCL5	CDK6	CDKN1C	EDNRB	FGF13	GLUL	MCC	NKX3-1	NOD2	NOTCH1	PTPRK	RUNX3	SAV1	WNT5A
hormone	hormone-mediated signaling pathway	0.0044124	ACSL1	NKX3-1	PARD3	PRLR	PTPN2	STAT5A
other	ruffle	0.0044199	AIF1	AMOT	ASAP3	CDK6	EPB41L5	EPS8L1	FGD3	PTK6	RASGRP2	RINL	SAMSN1	TRPV4
Apoptosis	regulation of T cell apoptotic process	0.00445407	CCL5	JAK3	RIPK3	TSC22D3	WNT5A
other	regulation of phosphatidylinositol 3-kinase activity	0.00445407	FGF13	NOD2	PDGFRA	PIK3IP1	PTK2B
other	positive regulation of cell projection organization	0.00458866	ANKRD1	AVIL	CDC42EP2	CDC42EP4	EPS8L1	FES	FEZ1	PTK2B	PTK6	RAPGEF2	SCARF1	SCN1B	SEMA4D	WNT5A
signaling	antigen receptor-mediated signaling pathway	0.004596	GCSAM	ITK	NFKBIA	PAG1	PDE4B	PIK3CD	PTPN2	RELA	RIPK2	TESPA1	THEMIS2	WAS
Homeostasis	cytosolic calcium ion homeostasis	0.0045997	AGTR1	C3AR1	CEMIP	EDN1	EDNRB	FGF13	GIMAP5	NLRP3	NPFF	P2RX4	PDGFRA	PRKCE	PTGER3	PTK2B	SAA1	TRPV4
other	positive regulation of protein polymerization	0.00465334	CDC42EP2	FES	HCK	ICAM1	PRKCE	PSRC1	PTK2B	WAS
Actin	regulation of actin cytoskeleton reorganization	0.00466661	FES	HCK	PDGFRA	PTK2B
Apoptosis	thymocyte apoptotic process	0.00466661	BCL2L11	GLI3	JAK3	WNT5A
Cytokine	interleukin-17 production	0.00466661	IL12A	IL15	IL23A	NOD2
other	positive regulation of protein oligomerization	0.00466661	BCL2L11	BMF	PMAIP1	RIPK2
Response to other organism	response to protozoan	0.00466661	BATF	CD37	IL12A	IRF4
biosynthesis	icosanoid metabolic process	0.00471892	EDN1	GGT5	NCF1	NLRP3	PLA2G4C	PTGES	PTGS2	S100A8	S100A9
Cell Activation	regulation of B cell activation	0.00471892	CD40	IL13RA1	IL7	NOD2	S100A8	S100A9	SAMSN1	STAT5A	TCF7L1
other	regulation of cysteine-type endopeptidase activity involved in apoptotic process	0.00494695	BCL2L11	CASP1	CDKN2D	HGF	IFT57	KLF4	NAIP	NKX3-1	NLRP3	PMAIP1	RIPK2	S100A8	S100A9	SERPINB9
other	positive regulation of nitric oxide biosynthetic process	0.00500153	EDN1	ICAM1	P2RX4	PTGS2	SOD2
Chemotaxis	positive regulation of chemotaxis	0.0050154	AIF1	C3AR1	CCL2	CCL5	CCL7	EDN1	IL23A	PTK2B	WNT5A
other	protein polymerization	0.0051341	AIF1	AVIL	CDC42EP2	FES	FGF13	HCK	ICAM1	MSRB2	PREX1	PRKCE	PSRC1	PTK2B	TRPV4	WAS
Chemokine	chemokine production	0.00535103	KLF4	MEFV	NOD2	RIPK2	S100A8	S100A9	WNT5A
Cytotoxcity	regulation of natural killer cell mediated cytotoxicity	0.00551475	GIMAP5	HLA-E	IL12A	STAT5A
Cell Proliferation	positive regulation of activated T cell proliferation	0.00551475	IL12RB1	IL23A	IL2RA	STAT5A
Cell Differentiation	dendritic cell differentiation	0.00563766	BATF	GIMAP5	HLA-G	IRF4	LILRB2
Innate Immune Response	mast cell mediated immunity	0.00563766	FCER1G	FES	GAB2	PIK3CD	SERPINB9
Interferon	regulation of interferon-beta production	0.00563766	IFIH1	IRF1	IRF7	RIPK2	TLR8
other	neuron maturation	0.00563766	CDKN1C	EDNRB	LRRK2	RND1	SCARF1
other	calcium-dependent phospholipid binding	0.00563766	ANXA3	DYSF	MCTP1	MCTP2	SYTL3
other	membrane depolarization	0.00566565	CASP1	CFH	EDN1	GRIK1	MAPK8IP2	NPFF	P2RX4	RIPK2	SCN1B
Cell Differentiation	regulation of fat cell differentiation	0.00567375	AAMDC	BBS12	JDP2	PTGS2	SOD2	TRIB3	WNT5A	ZC3H12A
other	zymogen activation	0.00568959	BCL2L11	CASP1	IFT57	NKX3-1	NLRP3	PLAT	PMAIP1	RIPK2	S100A8	S100A9
Stimulus Response	regulation of response to cytokine stimulus	0.00600494	CCL5	EDN1	IRF7	KLF4	PTPN2	RIPK2	SOCS1	SOCS3	WNT5A
biosynthesis	inositol phosphate biosynthetic process	0.00646889	FGF13	PTAFR	PTK2B	SYCP2
Innate Immune Response	regulation of natural killer cell mediated immunity	0.00646889	GIMAP5	HLA-E	IL12A	STAT5A
Interferon	positive regulation of interferon-beta production	0.00646889	IFIH1	IRF1	IRF7	RIPK2
other	Notch receptor processing	0.00646889	APH1B	DLL1	NOTCH1	NOTCH2
Actin	actin cytoskeleton reorganization	0.00677257	FES	HCK	PDGFRA	PTK2B	S100A9	SIPA1L1	TRPV4
Cell Proliferation	negative regulation of epithelial cell proliferation	0.00678431	CAV2	CDK6	CDKN1C	MCC	NKX3-1	PTPRK	RUNX3	SAV1	WNT5A
other	positive regulation of cysteine-type endopeptidase activity	0.00708323	BCL2L11	CASP1	IFT57	MEFV	NKX3-1	NLRP3	PMAIP1	RIPK2	S100A8	S100A9
Adaptive Immune Response	regulation of immunoglobulin mediated immune response	0.00708446	CD40	FCER1G	GIMAP5	LTA	NOD2
Interferon	interferon-beta production	0.00708446	IFIH1	IRF1	IRF7	RIPK2	TLR8
other	positive regulation of reactive oxygen species metabolic process	0.00708446	AGTR1	IRG1	NFE2L2	PTK2B	ZC3H12A
other	temperature homeostasis	0.00708446	EDNRB	GIMAP5	PTGER3	PTGS2	STAT3
other	calcium ion transport	0.00711808	CCL5	CCL8	CEMIP	FGF13	GIMAP5	ICAM1	LILRB2	MCOLN2	P2RX4	PANX1	PDE4B	PRKCE	PTGS2	PTK2B	S100A1	TRPM2	TRPM4	TRPV4
other	intracellular receptor signaling pathway	0.00734241	CASP1	IFIH1	IRF7	MEFV	NEDD4	NFKBIA	NKX3-1	NLRP3	NOD2	NOTCH2	NR6A1	PANX1	PTGER3	RELA	RIPK2	STAT3	TXN
TLR	MyD88-dependent toll-like receptor signaling pathway	0.00741199	CD14	IRF1	IRF7	NFKBIA	NOD2	RELA	RIPK2	RPS6KA5
other	regulation of sensory perception	0.00747663	EDN1	EDNRB	NPFF	RIPK2
other	regulation of sensory perception of pain	0.00747663	EDN1	EDNRB	NPFF	RIPK2
other	negative regulation of insulin receptor signaling pathway	0.00747663	PTPN2	RELA	SOCS1	SOCS3
other	response to ATP	0.00747663	CASP1	P2RX4	PANX1	PTGS2
other differentiation	fat cell differentiation	0.00750191	AAMDC	BBS12	CREB5	JDP2	KLF4	LAMA4	PTGS2	SOCS1	SOD2	TRIB3	WNT5A	ZC3H12A
Cytokine	interleukin-2 production	0.00755307	CD80	IRF4	NOD2	PDE4B	RIPK2	STAT5A
signaling	positive regulation of MAP kinase activity	0.00756246	CD40	DIRAS2	EDN1	FGF13	HGF	LRRK2	MAGI3	NOD2	PTK2B	RIPK2	S100A12	S100A8	S100A9	WNT5A
other	neurotrophin signaling pathway	0.00770143	APH1B	BCL2L11	CD80	FGD3	FGF13	KL	NFKBIA	PDGFRA	PIK3CD	PLEKHG2	PRKCE	RALGDS	RAPGEF2	RELA	RIPK2	RPS6KA5	STAT3	TRIB3
other	digestive tract development	0.00772148	DNAAF1	EDNRB	EPB41L5	FOXP4	GLI3	NOTCH1	PDGFRA	PTK6	SAV1	WNT5A
fatty acid	unsaturated fatty acid biosynthetic process	0.00773804	EDN1	GGT5	NLRP3	PTGES	PTGS2	S100A8	S100A9
other	peptidyl-threonine modification	0.00773804	ACVR1B	CEMIP	GALNT3	IRG1	LRRK2	RIPK2	WNT5A
Adaptive Immune Response	regulation of B cell mediated immunity	0.00775317	CD40	FCER1G	GIMAP5	LTA	NOD2
other	negative regulation of fat cell differentiation	0.00775317	BBS12	JDP2	SOD2	TRIB3	WNT5A
other	regulation of lipid kinase activity	0.00775317	FGF13	NOD2	PDGFRA	PIK3IP1	PTK2B
Inflammatory Response	regulation of acute inflammatory response	0.0082872	CFB	CFH	EDNRB	FCER1G	NLRP3	PTGER3	PTGS2
Signaling	regulation of ERK1 and ERK2 cascade	0.0084028	FGF13	KLF4	NOD2	PDGFRA	PTK2B	PTPN2	RAPGEF2	RGS14	RIPK2	S100A8	S100A9
Cell Differentiation	regulation of myeloid cell differentiation	0.00843906	ACVR1B	CDK6	DLL1	FES	IL23A	IRF7	MAFB	NFKBIA	PTK2B	PTPN2	STAT5A	ZFP36
Cell Activation	neutrophil activation	0.00850218	ANXA3	CCL5	FCER1G	PREX1
other	regulation of renal sodium excretion	0.00850218	AGTR1	EDN1	EDNRB	NLRP3
other	renal sodium excretion	0.00850218	AGTR1	EDN1	EDNRB	NLRP3
Signaling	positive regulation of cytokine-mediated signaling pathway	0.00850218	EDN1	IRF7	RIPK2	WNT5A
other	phospholipid transporter activity	0.00859243	ABCA7	ATP8B3	CETP	PLSCR1	SYCP2
Phosphorylation	tyrosine phosphorylation of Stat3 protein	0.00859243	IL15	IL23A	PTK6	PTPN2	SOCS1
TLR	regulation of toll-like receptor signaling pathway	0.00859243	IRF1	IRF4	IRF7	IRG1	NOD2
Cell Differentiation	cell fate commitment	0.00870558	BATF	DLL1	FGF13	GLI3	IL12RB1	IL23A	IL7	IRF4	KLF4	NOTCH1	NOTCH2	RUNX2	TCF7L1	TEAD4	TFAP2A	WNT5A
hormone	response to vitamin	0.00875457	CCL2	CDKN2D	IL15	KYNU	PTGS2	RELA	SOD2	TRIM25
other	digestive tract morphogenesis	0.00881698	EPB41L5	FOXP4	GLI3	NOTCH1	PDGFRA	WNT5A
other	positive regulation of endopeptidase activity	0.00884758	BCL2L11	CASP1	IFT57	MEFV	NKX3-1	NLRP3	PMAIP1	RIPK2	S100A8	S100A9
Cytokine	positive regulation of tumor necrosis factor production	0.00948756	CD14	FCER1G	IL23A	NOD2	RIPK2
other	positive regulation of oxidoreductase activity	0.00948756	AGTR1	EDN1	GCH1	NOD2	PTK2B
Cell Adhesion	homotypic cell-cell adhesion	0.00957158	CCL5	PDGFRA	PTPRU	S100A8	S100A9	SEMA4D
Cell Movement	regulation of neutrophil migration	0.00967516	C3AR1	EDN1	IL23A	NOD2
Chemotaxis	regulation of neutrophil chemotaxis	0.00967516	C3AR1	EDN1	IL23A	NOD2
Cytokine	positive regulation of response to cytokine stimulus	0.00967516	EDN1	IRF7	RIPK2	WNT5A
other	negative regulation of cellular response to insulin stimulus	0.00967516	PTPN2	RELA	SOCS1	SOCS3
other	nucleotide kinase activity	0.00967516	AK4	CMPK2	MAGI3	TJP2
other	positive regulation of response to biotic stimulus	0.00967516	IL12A	IRG1	S100A8	S100A9
phosphorylation	nucleotide phosphorylation	0.00967516	AK4	CMPK2	MAGI3	TJP2
Lipid	positive regulation of lipid metabolic process	0.00971274	AGTR1	FGF13	NLRP3	NOD2	PDGFRA	PRKCE	PTGS2	PTK2B	SYCP2
other	regulation of ossification	0.00984593	CDK6	FGF13	GLI3	HGF	KL	NOTCH1	PTGER4	PTK2B	RUNX2	SEMA4D	TFAP2A	WNT5A
other	positive regulation of ion transport	0.00989408	CCL5	CEMIP	CFH	GIMAP5	GRIK1	KCNE1L	NLRP3	P2RX4	S100A8	S100A9	SCN1B
other	perikaryon	0.0103155	CNR2	CTNND2	GLUL	NPFF	RIPK2	TOP1
other	positive regulation of phosphatidylinositol 3-kinase signaling	0.0103155	CCL5	HGF	NEDD4	NKX3-1	PDGFRA	SEMA4D
fatty acid	fatty acid biosynthetic process	0.0103282	EDN1	ELOVL3	ELOVL7	GGT5	INSIG2	NLRP3	PTGES	PTGS2	S100A8	S100A9	TRIB3
Interferon	regulation of type I interferon-mediated signaling pathway	0.0103593	IRF7	PTPN2	SOCS1	SOCS3	WNT5A
other	NF-kappaB import into nucleus	0.0103593	IL23A	LITAF	NFKBIA	NLRP3	PTGS2
other	hyaluronan metabolic process	0.0103593	FGF13	HGF	IL15	ITIH1	PIM1
other	regulation of NF-kappaB import into nucleus	0.0103593	IL23A	LITAF	NFKBIA	NLRP3	PTGS2
Signaling	protein kinase C-activating G-protein coupled receptor signaling pathway	0.0103593	CISH	DGKG	EDN1	PARD3	RIPK2
other	positive regulation of peptidase activity	0.0106526	BCL2L11	CASP1	IFT57	MEFV	NKX3-1	NLRP3	PMAIP1	RIPK2	S100A8	S100A9
Actin	regulation of actin cytoskeleton organization	0.0107582	AMOT	ASAP3	AVIL	CDC42EP2	EDN1	FES	HCK	ICAM1	PDGFRA	PREX1	PRKCE	PTGER4	PTK2B	S100A10	WAS
Lipid	high-density lipoprotein particle	0.0109071	APOL1	CETP	SAA1	SAA2
other	regulation of excretion	0.0109071	AGTR1	EDN1	EDNRB	NLRP3
other	microtubule polymerization	0.0109071	FES	FGF13	PSRC1	TRPV4
Cell Differentiation	T cell differentiation in thymus	0.0113791	GLI3	MAFB	PTPN2	RIPK3	STAT5A	TCF7L1	TESPA1
Cytokine	positive regulation of interleukin-6 production	0.0113913	FCER1G	LILRB2	NOD2	RIPK2	WNT5A
other	negative regulation of behavior	0.0113913	AIF1	CCL2	NOTCH1	PTPN2	WNT5A
Response to other organism	response to fungus	0.0113913	CLEC6A	NCF1	S100A12	S100A8	S100A9
Actin	actin filament polymerization	0.0116487	AIF1	AVIL	CDC42EP2	HCK	ICAM1	MSRB2	PREX1	PRKCE	PTK2B	WAS
other	positive regulation of behavior	0.011822	AIF1	C3AR1	CCL2	CCL5	CCL7	EDN1	IL23A	PTK2B	WNT5A
other	regulation of vasoconstriction	0.0118834	AGTR1	EDN1	ICAM1	KCNMB3	NLRP3	PTGS2
other	small GTPase regulator activity	0.0118963	ACAP1	ARHGAP27	ASAP3	CDC42EP2	DOCK4	ERRFI1	PREX1	RALGDS	RAPGEF2	RASAL3	RGS14	SMAP2	WAS
Interferon	positive regulation of type I interferon production	0.0120601	IFIH1	IRF1	IRF7	NFKBIA	RELA	RIPK2	RIPK3
Cytokine	regulation of cytokine-mediated signaling pathway	0.012161	CCL5	EDN1	IRF7	PTPN2	RIPK2	SOCS1	SOCS3	WNT5A
Cell Proliferation	negative regulation of fibroblast proliferation	0.0122204	DACH1	LTA	PMAIP1	SOD2
Cytokine	interleukin-4 production	0.0122204	IRF4	ITK	NOTCH1	NOTCH2
other	hyperosmotic response	0.0122204	HNMT	NLRP3	RCSD1	TRPV4
other	positive regulation of phosphatidylinositol 3-kinase activity	0.0122204	FGF13	NOD2	PDGFRA	PTK2B
metal	response to zinc ion	0.0123315	MT1F	MT1X	S100A8	S100A9	SOD2
other	skin morphogenesis	0.0123315	ERRFI1	KLF4	NOTCH1	RUNX3	TFAP2A
Cell Proliferation	regulation of B cell proliferation	0.0127365	CD40	IL13RA1	IL7	S100A8	S100A9	TCF7L1
Chemokine	regulation of chemokine production	0.0127365	KLF4	MEFV	RIPK2	S100A8	S100A9	WNT5A
Nucleic Acid	core promoter proximal region sequence-specific DNA binding	0.0127365	GLI3	IRF1	KLF4	MUC1	RUNX2	TFAP2A
Apoptosis	positive regulation of cysteine-type endopeptidase activity involved in apoptotic process	0.012925	BCL2L11	CASP1	IFT57	NKX3-1	NLRP3	PMAIP1	RIPK2	S100A8	S100A9
Signaling	calcium-mediated signaling	0.012925	AGTR1	EDN1	ITGAL	LMCD1	MCTP1	MCTP2	P2RX4	PTK2B	RCAN2
Cell Differentiation	cell maturation	0.0131843	CDKN1C	EDNRB	IL15	KLF2	LRRK2	PTK2B	RND1	RUNX2	RUNX3	SCARF1
other	cellular response to organic cyclic compound	0.0132991	ANKRD1	CCL2	CCL5	IL15	IRG1	KLF2	KLF4	KLF5	LRRK2	NKX3-1	P2RX4	PDE4B	PTGS2	RAPGEF2	SERPINB9
Cell Proliferation	negative regulation of T cell proliferation	0.0134449	CD274	HLA-G	IL2RA	LILRB2	PDCD1LG2
other	Rho GTPase activator activity	0.0134449	ARHGAP27	CDC42EP2	DOCK4	ERRFI1	PREX1
other	response to cadmium ion	0.0134449	CYB5A	MT1F	MT1X	MTF1	SOD2
TLR	toll-like receptor 9 signaling pathway	0.0135336	IRF7	NFKBIA	NOD2	RELA	RIPK2	RPS6KA5	TLR8
Transport	transport vesicle	0.0135355	APH1B	CAV2	CRISPLD2	EXOC3L1	GALNT15	HCK	HLA-E	HLA-F	HLA-G	RAB27A	SYTL4
Cell Movement	epithelial cell migration	0.0135911	AMOT	ANXA3	EDN1	EPB41L5	FGF13	KLF4	MCC	NOTCH1	PRKCE	PTGS2	PTK2B	WNT5A
Cell Movement	epithelium migration	0.0135911	AMOT	ANXA3	EDN1	EPB41L5	FGF13	KLF4	MCC	NOTCH1	PRKCE	PTGS2	PTK2B	WNT5A
other	lung development	0.0135911	CRISPLD2	DNAAF1	ERRFI1	FGF13	FOXP4	GLI3	KLF2	NOTCH1	PDGFRA	SAV1	TSHZ3	WNT5A
other	digestive system development	0.0136044	DNAAF1	EDNRB	EPB41L5	FOXP4	GLI3	NOTCH1	PDGFRA	PTK6	SAV1	WNT5A
Apoptosis	positive regulation of protein insertion into mitochondrial membrane involved in apoptotic signaling pathway	0.0136146	BCL2L11	BMF	PMAIP1	PPP3CC
hormone	response to vitamin D	0.0136146	CDKN2D	IL15	PTGS2	TRIM25
Lipid	positive regulation of lipid kinase activity	0.0136146	FGF13	NOD2	PDGFRA	PTK2B
mitochondria	regulation of protein insertion into mitochondrial membrane involved in apoptotic signaling pathway	0.0136146	BCL2L11	BMF	PMAIP1	PPP3CC
mitochondria	regulation of release of cytochrome c from mitochondria	0.0145472	BCL2L11	BMF	HGF	NLRP3	PMAIP1
transcription	core promoter proximal region DNA binding	0.0145568	GLI3	IRF1	KLF4	MUC1	RUNX2	TFAP2A
other	cell cortex	0.0150302	ADD3	AGTRAP	CLIC5	CYTIP	EXOC3L1	FNBP1	MARCKS	MYO1A	NEDD4	PARD3	PLA2G4C	PTK2B	TNFAIP2	TRPV4
other	regulation of protein oligomerization	0.0151248	BCL2L11	BMF	PMAIP1	RIPK2
other	respiratory tube development	0.0151362	CRISPLD2	DNAAF1	ERRFI1	FGF13	FOXP4	GLI3	KLF2	NOTCH1	PDGFRA	SAV1	TSHZ3	WNT5A
other proliferation	regulation of smooth muscle cell proliferation	0.0151562	AIF1	CCL5	EDN1	IL12A	IL15	KLF4	PTGS2
other	regulation of protein polymerization	0.0154202	AVIL	CDC42EP2	FES	HCK	ICAM1	PREX1	PRKCE	PSRC1	PTK2B	WAS
plasma membrane	extrinsic component of cytoplasmic side of plasma membrane	0.0154509	CAV2	CNR2	ERRFI1	FES	HCK	SNX18
blood vessel	regulation of blood vessel endothelial cell migration	0.0157	AMOT	FGF13	KLF4	NOTCH1	PTGS2
other	embryo implantation	0.0157	ACVR1B	IRG1	PRLR	PTGS2	TEAD4
TLR	toll-like receptor 2 signaling pathway	0.0159372	CD14	IRG1	NFKBIA	NOD2	RELA	RIPK2	RPS6KA5
Transport	regulation of lipid transport	0.0159372	CETP	NFKBIA	NKX3-1	P2RX4	S100A8	S100A9	SYCP2
other	response to UV	0.016023	BRSK1	CDKN2D	IL12A	N4BP1	NEDD4	PMAIP1	PTGS2	PTPRK	RELA
other	response to alkaloid	0.016023	EDN1	HNMT	ICAM1	IRG1	NLRP3	NPFF	PRKCE	PTK2B	RELA
plasma membrane	extrinsic component of plasma membrane	0.0162992	CAV2	CNR2	ERRFI1	FES	HCK	S100A10	SNX18	SYTL3
other	cell junction assembly	0.0163225	AMOT	CDH5	EPB41L3	EPB41L5	GJB2	LAMA4	PARD3	PTK2B	PTPRK	PTPRU	RAPGEF2	S100A10	TRPV4
other	positive regulation of synaptic transmission	0.0164153	CCL2	GLUL	GRIK1	PRKCE	PTGS2	RGS14
Transcription	RNA polymerase II regulatory region sequence-specific DNA binding	0.0166508	GLI3	IRF1	IRF7	MTF1	MUC1	RUNX2	RUNX3	STAT5A	TFAP2A
mitochondira	protein insertion into mitochondrial membrane involved in apoptotic signaling pathway	0.0166808	BCL2L11	BMF	PMAIP1	PPP3CC
Cytokine	regulation of tumor necrosis factor production	0.0167038	CD14	FCER1G	IL23A	NOD2	RIPK2	ZC3H12A	ZFP36
Cytokine	tumor necrosis factor production	0.0167038	CD14	FCER1G	IL23A	NOD2	RIPK2	ZC3H12A	ZFP36
other	regulation of signal transduction by p53 class mediator	0.0168248	ANKRD1	MUC1	PMAIP1	S100A8	S100A9
Transcription	RNA polymerase II core promoter proximal region sequence-specific DNA binding	0.0168248	GLI3	IRF1	MUC1	RUNX2	TFAP2A
other	cellular response to hypoxia	0.0179027	ANKRD1	ICAM1	NKX3-1	NOTCH1	PMAIP1	PRKCE	PTGS2	UBE2D1
Cell Differentiation	positive regulation of alpha-beta T cell differentiation	0.0184839	CD80	GIMAP5	GLI3	RIPK2
mitochondria	protein insertion into mitochondrial membrane	0.0184839	BCL2L11	BMF	PMAIP1	PPP3CC
other	prostate gland epithelium morphogenesis	0.0184839	NKX3-1	NOTCH1	STAT5A	WNT5A
other	regulation of membrane depolarization	0.0184839	CFH	NPFF	RIPK2	SCN1B
Apoptosis	negative regulation of intrinsic apoptotic signaling pathway in response to DNA damage	0.0184839	CDKN2D	MUC1	S100A8	S100A9
other proliferation	negative regulation of smooth muscle cell proliferation	0.0184839	AIF1	IL12A	IL15	KLF4
other signaling	hippo signaling	0.0184839	AMOT	SAV1	TEAD4	TJP2
phosphorylation	peptidyl-threonine phosphorylation	0.0186626	ACVR1B	CEMIP	IRG1	LRRK2	RIPK2	WNT5A
Cytokine	cytokine receptor activity	0.0186821	EBI3	IL10RA	IL12RB1	IL13RA1	IL15RA	IL2RA	PRLR
other proliferation	smooth muscle cell proliferation	0.0186821	AIF1	CCL5	EDN1	IL12A	IL15	KLF4	PTGS2
Cell Differentiation	myeloid leukocyte differentiation	0.0194336	BATF	CEBPE	GAB2	GIMAP5	IL23A	IRF4	IRF7	PIK3CD	PTPN2	SNX10	STAT5A
other	positive regulation of phospholipase activity	0.0196596	AGTR1	CCL5	FGF13	ITK	PDGFRA	PRKCE	RASGRP4
other	regulation of neurological system process	0.0196829	EDN1	EDNRB	NLRP3	NPFF	RIPK2
other	regulation of microtubule polymerization or depolymerization	0.0196829	FES	FGF13	PSRC1	STMN3	TRPV4
other	regulation of organic acid transport	0.0196829	GRIK1	NLRP3	P2RX4	S100A8	S100A9
other	superoxide metabolic process	0.0196829	EDN1	NCF1	NFE2L2	PREX1	SOD2
plasma membrane	lateral plasma membrane	0.0196829	CLDN7	GJB2	MYO1A	PRICKLE2	PTPRU
other	cellular response to decreased oxygen levels	0.0196962	ANKRD1	ICAM1	NKX3-1	NOTCH1	PMAIP1	PRKCE	PTGS2	UBE2D1
Wound healing	regulation of wound healing	0.0196962	EDN1	ENPP4	FCER1G	FGF13	NFE2L2	PDGFRA	PLAT	PRKCE
Actin	positive regulation of actin filament polymerization	0.0196977	CDC42EP2	HCK	ICAM1	PRKCE	PTK2B	WAS
Defense Response	cellular defense response	0.0196977	HLA-G	ITK	KIR2DL4	LILRB2	NCF1	RELA
Nucleic Acid	RNA polymerase II regulatory region DNA binding	0.0197175	GLI3	IRF1	IRF7	MTF1	MUC1	RUNX2	RUNX3	STAT5A	TFAP2A
other	regulation of blood pressure	0.0199527	AGTR1	AGTRAP	EDN1	EDNRB	GCH1	NLRP3	NPFF	P2RX4	PTGS2	PTPRU	SOD2
Killing of cells of other organism	disruption of cells of other organism	0.0201607	APOL1	BCL2L11	NCF1	S100A12
Killing of cells of other organism	killing of cells of other organism	0.0201607	APOL1	BCL2L11	NCF1	S100A12
other	cell migration involved in sprouting angiogenesis	0.0201607	FGF13	KLF4	NOTCH1	PTGS2
other	nucleotide-binding oligomerization domain containing signaling pathway	0.0201607	NFKBIA	NOD2	RELA	RIPK2
Signaling	regulation of DNA damage response, signal transduction by p53 class mediator	0.0201607	ANKRD1	PMAIP1	S100A8	S100A9
Cytokine	regulation of interleukin-6 production	0.0206222	FCER1G	KLF2	LILRB2	NOD2	RIPK2	WNT5A	ZC3H12A
Cytokine	tumor necrosis factor superfamily cytokine production	0.0206222	CD14	FCER1G	IL23A	NOD2	RIPK2	ZC3H12A	ZFP36
Other migration	blood vessel endothelial cell migration	0.0209048	AMOT	FGF13	KLF4	NOTCH1	PTGS2	PTK2B
Signaling	negative regulation of NF-kappaB transcription factor activity	0.0209048	IRG1	KLF4	NFKBIA	NLRP3	NOD2	ZC3H12A
Phosphorylation	positive regulation of tyrosine phosphorylation of STAT protein	0.0210011	CCL5	CD40	IL12A	IL15	IL23A
Cell Adhesion	heterophilic cell-cell adhesion	0.0222007	AMIGO2	CD209	ICAM1	ITGAL
Fatty Acid	regulation of fatty acid biosynthetic process	0.0222007	INSIG2	NLRP3	PTGS2	TRIB3
Innate Immune Response	mast cell degranulation	0.0222007	FCER1G	FES	GAB2	PIK3CD
other	regulation of insulin receptor signaling pathway	0.0222007	PTPN2	RELA	SOCS1	SOCS3
other	peptide antigen binding	0.0222007	CD209	HLA-E	HLA-F	HLA-G
Signaling	positive regulation of ERK1 and ERK2 cascade	0.0224288	FGF13	NOD2	PDGFRA	PTK2B	RAPGEF2	RIPK2	S100A8	S100A9
other	manganese ion binding	0.0226136	B4GALT1	GALNT3	GLUL	PIM1	SOD2
Cytokine	interleukin-6 production	0.0228331	FCER1G	KLF2	LILRB2	NOD2	RIPK2	WNT5A	ZC3H12A
other	negative regulation of kinase activity	0.0229511	CDKN1C	CDKN2D	DUSP10	ERRFI1	GADD45B	PIK3IP1	PTK6	RGS14	RGS3	SOCS1	SOCS3	TRIB3
other	response to hydrogen peroxide	0.0233733	HGF	KLF2	KLF4	NFE2L2	PPP1R15B	PTK2B	RELA	SOD2
other	regulation of reactive oxygen species metabolic process	0.0234515	AGTR1	IRG1	NFE2L2	PTK2B	TFAP2A	ZC3H12A
Apoptosis	positive regulation of apoptotic signaling pathway	0.0240431	BCL2L11	BMF	JAK3	NKX3-1	PMAIP1	RIPK3	RUNX3	S100A8	S100A9
Cell Activation	mast cell activation involved in immune response	0.0241369	FCER1G	FES	GAB2	PIK3CD
hormone	response to testosterone	0.0241369	EDN1	IRG1	NKX3-1	NLRP3
other	prostate gland morphogenesis	0.0241369	NKX3-1	NOTCH1	STAT5A	WNT5A
other	epidermis morphogenesis	0.0241369	KLF4	NOTCH1	RUNX3	TFAP2A
Phosphorylation	regulation of tyrosine phosphorylation of Stat3 protein	0.0241369	IL15	IL23A	PTPN2	SOCS1
Transcription	RNA polymerase II core promoter sequence-specific DNA binding	0.0241369	IRF7	MTF1	STAT5A	TFAP2A
Phagocytosis	phagocytic vesicle	0.0248459	ANXA3	HLA-E	HLA-F	HLA-G	NCF1	NCF4
signaling	positive regulation of stress-activated MAPK cascade	0.0248459	GADD45B	MAPK8IP2	NOD2	PTK2B	RIPK2	WNT5A
other	mammary gland development	0.0248958	B4GALT1	BCL2L11	ELF3	FGF13	GLI3	IRF6	IRG1	PRLR	STAT5A	WNT5A
other	axon part	0.0249115	EPB41L3	GLUL	IRG1	NPFF	P2RX4	PARD3	RIPK2	SCN1B	TANC1
other	sensory perception of pain	0.0250246	CNR2	EDN1	EDNRB	NPFF	P2RX4	PTGS2	RIPK2
other	cellular response to oxygen levels	0.0253357	ANKRD1	ICAM1	NKX3-1	NOTCH1	PMAIP1	PRKCE	PTGS2	UBE2D1
Cell Proliferation	positive regulation of fibroblast proliferation	0.0257172	CDK6	PDGFRA	S100A8	S100A9	WNT5A
blood vessel	vasodilation	0.0261193	AGTR1	EDNRB	GCH1	P2RX4	P2RY2	SOD2
signaling	positive regulation of stress-activated protein kinase signaling cascade	0.0261193	GADD45B	MAPK8IP2	NOD2	PTK2B	RIPK2	WNT5A
Transcription	nucleosome	0.0261376	HIST1H2AC	HIST1H2BD	HIST1H3D	HIST2H2AA4	HIST2H2AC	IRF4	TCF7L1
Cell Adhesion	positive regulation of cell-matrix adhesion	0.0261512	CDK6	EPB41L5	PTK2B	S100A10
other	response to nutrient	0.0267274	ACSL1	CCL2	CDKN2D	IL15	KYNU	LTA	NOD2	PTGS2	RELA	SOD2	TRIM25
other	negative regulation of ion transport	0.027428	ICAM1	KCNE1L	LILRB2	NEDD4	PTGS2	PTK2B
other	phospholipase C-activating G-protein coupled receptor signaling pathway	0.027428	AGTR1	EDN1	EDNRB	P2RY2	P2RY6	PTGER3
Cell Differentiation	epithelial cell development	0.0274418	B4GALT1	CDK6	CLIC5	EPB41L5	ICAM1	NOTCH1	PARD3	RAPGEF2	TFAP2A	WNT5A
other	phospholipase activity	0.0274545	C3AR1	CCL5	ENPP2	F2RL2	PLA2G4C	PLD1	SMPDL3A
Apoptosis	negative regulation of apoptotic signaling pathway	0.0274787	BMF	CDKN2D	HGF	IL7	MEIS3	MUC1	NFE2L2	RELA	S100A8	S100A9	SOD2
Transport	positive regulation of intracellular transport	0.0274787	CEMIP	CREBRF	FCER1G	GAB2	GIMAP5	GLI3	IL23A	NEDD4	P2RX4	PTGS2	SYCP2
Cell Movement	endothelial cell migration	0.0276339	AMOT	ANXA3	EDN1	FGF13	KLF4	NOTCH1	PTGS2	PTK2B	WNT5A
Apoptosis	regulation of intrinsic apoptotic signaling pathway in response to DNA damage	0.0282416	CDKN2D	MUC1	S100A8	S100A9
other	regulation of synaptic transmission, glutamatergic	0.0282416	GLUL	GRIK1	MAPK8IP2	PTGS2
other	galactosyltransferase activity	0.0282416	B3GALNT1	B3GALT4	B4GALT1	B4GALT5
other	phosphoric diester hydrolase activity	0.0285692	C3AR1	CCL5	ENPP2	F2RL2	PDE4B	PLD1	SMPDL3A
other	positive regulation of lipase activity	0.0285692	AGTR1	CCL5	FGF13	ITK	PDGFRA	PRKCE	RASGRP4
other	axon terminus	0.0288325	GLUL	IRG1	NPFF	P2RX4	RIPK2	TANC1
other	cysteine-type endopeptidase inhibitor activity	0.0289742	CARD16	ERC2	NAIP	NLRP3	SERPINB9
other	modification of morphology or physiology of other organism involved in symbiotic interaction	0.0289742	BCL2L11	CD209	NCF1	NOD2	TLR8
Signaling	Rac protein signal transduction	0.0289742	AIF1	CHN1	EPS8L1	RHOU	STMN3
other	negative regulation of protein kinase activity	0.0301891	CDKN1C	CDKN2D	DUSP10	ERRFI1	GADD45B	PTK6	RGS14	RGS3	SOCS1	SOCS3	TRIB3
Cell Adhesion	positive regulation of cell adhesion	0.0302113	CCL5	CDK6	EPB41L5	IL12A	ITGAL	PRKCE	PTK2B	S100A10	SAA1	WNT5A
other	morphogenesis of an epithelial sheet	0.0305337	NOTCH1	NOTCH2	PARD3	WNT5A
signaling	receptor tyrosine kinase binding	0.0305337	DOCK4	FLT3LG	GAB2	PTPN2
other	cellular response to drug	0.0307736	ANKRD1	CD69	IRG1	NKX3-1	PDE4B
other	neuron-neuron synaptic transmission	0.0308017	CNR2	GLUL	GRIK1	MAPK8IP2	PLAT	PRKCE	PTGS2	TMOD2
other	segmentation	0.0310653	DLL1	EPB41L5	MAFB	NKX3-1	NOTCH1	TCF7L1	WNT5A
Actin	actin polymerization or depolymerization	0.0311074	AIF1	AVIL	CDC42EP2	HCK	ICAM1	MSRB2	PREX1	PRKCE	PTK2B	WAS
Apoptosis	negative regulation of intrinsic apoptotic signaling pathway	0.0318251	CDKN2D	MUC1	NFE2L2	S100A8	S100A9	SOD2
Apoptosis	negative regulation of cysteine-type endopeptidase activity involved in apoptotic process	0.0318251	CDKN2D	HGF	KLF4	NAIP	NLRP3	SERPINB9
TLR	toll-like receptor TLR1:TLR2 signaling pathway	0.0318251	CD14	NFKBIA	NOD2	RELA	RIPK2	RPS6KA5
TLR	toll-like receptor TLR6:TLR2 signaling pathway	0.0318251	CD14	NFKBIA	NOD2	RELA	RIPK2	RPS6KA5
Transcription	RNA polymerase II core promoter proximal region sequence-specific DNA binding transcription factor activity	0.031881	CREB5	DACH1	IRF7	KLF4	MEIS3	PLSCR1	RUNX2	TFAP2A
other	regulation of phospholipase activity	0.0324589	AGTR1	CCL5	FGF13	ITK	PDGFRA	PRKCE	RASGRP4
secretion	regulation of exocytosis	0.0324589	B4GALT1	FCER1G	FES	GAB2	NOTCH1	RAB27A	SYTL4
biosynthesis	alcohol catabolic process	0.0325635	ENPP2	GK	GK3P	SCARF1	SMPDL3A
Cell Proliferation	negative regulation of mononuclear cell proliferation	0.0325635	CD274	HLA-G	IL2RA	LILRB2	PDCD1LG2
Cell Proliferation	negative regulation of lymphocyte proliferation	0.0325635	CD274	HLA-G	IL2RA	LILRB2	PDCD1LG2
other	regulation of dendrite morphogenesis	0.0325635	LRRK2	NEDD4	RAPGEF2	SEMA4D	SIPA1L1
Cell Movement	smooth muscle cell migration	0.0327097	AIF1	CCL5	P2RY6	PLAT
Chemokine	chemokine-mediated signaling pathway	0.0327097	CCL2	CCL5	EDN1	PTK2B
other	regulation of calcium-mediated signaling	0.0327097	ITGAL	LMCD1	P2RX4	PTK2B
other differentiation	glandular epithelial cell differentiation	0.0327097	CDK6	FGF13	NOTCH1	WNT5A
proteasome	COP9 signalosome	0.0327097	AMOT	HSPA6	NOD2	TESPA1
Transcription	RNA polymerase II transcription factor binding transcription factor activity involved in positive regulation of transcription	0.0327097	ANKRD1	KLF4	NOTCH1	TFAP2A
other	response to purine-containing compound	0.0327636	CASP1	IRG1	P2RX4	PANX1	PLAT	PTGS2	PTK2B	RAPGEF2	RELA
other	growth factor receptor binding	0.0329815	FGF13	IL12A	IL12RB1	IL7	KL	PDGFRA	PLSCR1	TYMP
homeostatis	positive regulation of homeostatic process	0.0332128	CEMIP	GIMAP5	NLRP3	P2RX4	PTGER3	PTGS2
other	dendrite morphogenesis	0.0336819	LRRK2	MAP6	MAPK8IP2	NEDD4	RAPGEF2	SEMA4D	SIPA1L1
Actin	regulation of actin filament polymerization	0.0342423	AVIL	CDC42EP2	HCK	ICAM1	PREX1	PRKCE	PTK2B	WAS
Chemotaxis	positive chemotaxis	0.0343346	CCL5	FGF13	HGF	S100A8	S100A9
other	protein kinase inhibitor activity	0.0343346	CDKN1C	CDKN2D	SOCS1	SOCS3	TRIB3
Homeostasis	regulation of hemostasis	0.0348409	EDN1	ENPP4	FCER1G	NFE2L2	PDGFRA	PLAT
other	regulation of blood coagulation	0.0348409	EDN1	ENPP4	FCER1G	NFE2L2	PDGFRA	PLAT
other	negative regulation of cysteine-type endopeptidase activity	0.0348409	CDKN2D	HGF	KLF4	NAIP	NLRP3	SERPINB9
biosynthesis	polyol biosynthetic process	0.0349485	FGF13	PTAFR	PTK2B	SYCP2
Cell Differentiation	pigment cell differentiation	0.0349485	EDNRB	GLI3	RAB27A	SOD2
Cell Differentiation	regulation of erythrocyte differentiation	0.0349485	ACVR1B	CDK6	MAFB	STAT5A
other	modification by symbiont of host morphology or physiology	0.0349485	BCL2L11	CD209	NOD2	TLR8
Signaling	regulation of JNK cascade	0.0349527	DUSP10	EDN1	GADD45B	MAGI3	MAPK8IP2	NOD2	PTK2B	RIPK2	WNT5A
other	regulation of G-protein coupled receptor protein signaling pathway	0.0361882	CAV2	CCL5	EDN1	LRRK2	RASGRP4	RGS14	RGS16	RGS3	TMOD2
Other	sprouting angiogenesis	0.0362957	FGF13	KLF4	NOTCH1	PTGS2	PTK2B
other	chloride transport	0.0362957	APOL1	CLCA2	CLIC5	P2RY6	SLC26A8
other	microtubule polymerization or depolymerization	0.0362957	FES	FGF13	PSRC1	STMN3	TRPV4
Signaling	positive regulation of JNK cascade	0.0362957	GADD45B	NOD2	PTK2B	RIPK2	WNT5A
Other	body fluid secretion	0.0364178	EDN1	IRG1	P2RY2	PRKCE	PRLR	STAT5A	TSC22D3
other	establishment of cell polarity	0.0364391	AMOT	BRSK1	CDH5	FGF13	PARD3	PTK2B
other	plasma lipoprotein particle	0.0375456	APOL1	CETP	SAA1	SAA2
Other	regulation of muscle adaptation	0.0375456	EDN1	KLF4	LMCD1	P2RX4
Cell Proliferation	negative regulation of leukocyte proliferation	0.0383888	CD274	HLA-G	IL2RA	LILRB2	PDCD1LG2
other	cellular response to reactive oxygen species	0.039741	HGF	KLF2	KLF4	NFE2L2	PTPRK	RELA	SOD2
exocytosis	positive regulation of exocytosis	0.0403918	FCER1G	GAB2	RAB27A	SYTL4
mitochondira	regulation of mitochondrial membrane potential	0.0403918	CASP1	PMAIP1	RIPK2	SOD2
other	lung epithelium development	0.0403918	ERRFI1	FOXP4	KLF2	SAV1
plasma membrane	protein insertion into membrane	0.0403918	BCL2L11	BMF	PMAIP1	PPP3CC
glycosylation	O-glycan processing	0.0406241	B4GALT5	GALNT15	GALNT3	GCNT1	MUC1
other	response to organophosphorus	0.0410572	CASP1	P2RX4	PANX1	PLAT	PTGS2	PTK2B	RAPGEF2	RELA
Antigen Presentation	antigen processing and presentation of exogenous peptide antigen via MHC class I	0.042032	FCER1G	HLA-E	HLA-F	HLA-G	NCF1	NCF4
Apoptosis	regulation of mitochondrial outer membrane permeabilization involved in apoptotic signaling pathway	0.0432596	BCL2L11	BMF	PMAIP1	PPP3CC
Cell Migration	negative regulation of epithelial cell migration	0.0432596	FGF13	KLF4	MCC	NOTCH1
Homeostasis	sodium ion homeostasis	0.0432596	AGTR1	EDN1	EDNRB	NLRP3
Stimulus Response	regulation of cellular response to insulin stimulus	0.0432596	PTPN2	RELA	SOCS1	SOCS3
Apoptosis	apoptotic mitochondrial changes	0.044215	BCL2L11	BMF	HGF	NLRP3	PMAIP1	PPP3CC	RIPK2	SOD2
other	gland morphogenesis	0.044215	B4GALT1	ELF3	GLI3	HGF	NKX3-1	NOTCH1	STAT5A	WNT5A
Actin	actin filament-based movement	0.0448449	EPB41L5	KCNE1L	PARD3	PDE4B	SCN1B	TNNT1	WAS
other	organ formation	0.0453002	FGF13	GLI3	NOTCH1	SMARCD3	WNT5A
signaling	Rab GTPase binding	0.0453002	DENND5A	GAS8	RHOBTB3	SYTL3	SYTL4
mitochondira	mitochondrial outer membrane	0.0455162	ACSL1	BCL2L11	BMF	CYB5A	GIMAP5	GK	GK3P	LRRK2	PMAIP1
Other	neuron projection terminus	0.0459541	GLUL	IRG1	NPFF	P2RX4	RIPK2	TANC1
Transcription	RNA polymerase II core promoter proximal region sequence-specific DNA binding transcription factor activity involved in positive regulation of transcription	0.0459541	CREB5	KLF4	MEIS3	PLSCR1	RUNX2	TFAP2A
Transcription	core promoter binding	0.0459541	IRF7	MTF1	NKX3-1	NOTCH1	STAT5A	TFAP2A
Angiogenesis	positive regulation of angiogenesis	0.046475	ANXA3	C3AR1	FGF13	PTGS2	PTK2B	RRAS	WNT5A
Other	embryonic pattern specification	0.0476469	DLL1	EPB41L5	TCF7L1	TFAP2A	WNT5A
Other	muscle adaptation	0.0476469	EDN1	IL15	KLF4	LMCD1	P2RX4
Other	stress fiber assembly	0.0476469	AMOT	ASAP3	PTGER4	PTK2B	S100A10
Stimulus Response	response to ammonium ion	0.0476469	HNMT	NPFF	PRKCE	PTK2B	RELA
Other	regulation of coagulation	0.0479869	EDN1	ENPP4	FCER1G	NFE2L2	PDGFRA	PLAT
Other	regulation of oxidoreductase activity	0.0479869	AGTR1	CNR2	EDN1	GCH1	NOD2	PTK2B
Signaling	platelet-derived growth factor receptor signaling pathway	0.0491816	PDGFRA	PLAT	PTPN2	RGS14
[truncated: 58 more columns]
